# Supplementary material for: Exploration of potential biomarkers for early bladder cancer based on urine proteomics
Source: Front Oncol. 2024 Feb 12;14:1309842. doi: 10.3389/fonc.2024.1309842 (PMC10894981; doi:10.3389/fonc.2024.1309842)
Supplement: Sheet T1 — Differential Proteins in each cohort. [file DataSheet_1.zip]

Archive with 17 entries (16 files):
- Supplementary Files/
- Supplementary Files/.DS_Store
- __MACOSX/Supplementary Files/._.DS_Store
- Supplementary Files/Supplementary Table 1.xlsx
- __MACOSX/Supplementary Files/._Supplementary Table 1.xlsx
- Supplementary Files/Supplementary Figures.docx
- __MACOSX/Supplementary Files/._Supplementary Figures.docx
- Supplementary Files/Supplementary Table 3.xlsx
- __MACOSX/Supplementary Files/._Supplementary Table 3.xlsx
- Supplementary Files/FIGURE S2.tif
- __MACOSX/Supplementary Files/._FIGURE S2.tif
- Supplementary Files/FIGURE S3.tif
- __MACOSX/Supplementary Files/._FIGURE S3.tif
- Supplementary Files/FIGURE S1.tif
- __MACOSX/Supplementary Files/._FIGURE S1.tif
- Supplementary Files/Supplementary Table 2.xlsx
- __MACOSX/Supplementary Files/._Supplementary Table 2.xlsx
