# Supplementary material for: Exploration of potential biomarkers for early bladder cancer based on urine proteomics
Source: Front Oncol. 2024 Feb 12;14:1309842. doi: 10.3389/fonc.2024.1309842 (PMC10894981; doi:10.3389/fonc.2024.1309842)
Supplement: Sheet T1 — Differential Proteins in each cohort. [file DataSheet_1.zip › Supplementary Files/Supplementary Table 1.xlsx]

## Sheet: BC vs HC
Uniprot ID	GENEs	AUC	P value	FC
P01023	A2M	0.819759	0.0231367	10.8697
P49588	AARS	0.821767	0.00075656	6.72e-06
O95342	ABCB11	0.862329	4.94e-12	2.61e-06
Q8IZP0	ABI1	0.87004	0.0293358	1.05e-05
P12821	ACE	0.607871	0.0215592	0.660555
P63261	ACTG1	0.693655	0.0175812	1.57494
Q9H013	ADAM19	0.841526	1.65e-05	208000
Q6UY14	ADAMTSL4	0.744739	0.000779317	2.92208
Q86SQ4	ADGRG6	0.816064	0.0176507	1.64e-05
Q9HAR2	ADGRL3	0.63245	0.0293101	0.452587
P35318	ADM	0.702651	0.034536	3.07486
P43652	AFM	0.683695	0.000648303	1.66841
Q9BSE5	AGMAT	0.829398	0.0125967	2.89e-05
Q96BJ3	AIDA	0.848835	1.37e-08	0.0295946
P02768	ALB	0.75502	0.013729	2.66802
Q9H2A2	ALDH8A1	0.712209	0.0411253	2.32e-05
P09972	ALDOC	0.762731	1.79e-05	2.95517
P05186	ALPL	0.741044	0.0109336	0.0160175
Q8NI99	ANGPTL6	0.823213	0.0112055	4.15e-06
P08133	ANXA6	0.629398	0.0179131	1.52744
P02652	APOA2	0.846586	0.00732329	3.03532
P02649	APOE	0.733976	0.0131855	1.66218
Q13790	APOF	0.897671	0.00168077	79.809
O14791	APOL1	0.948434	0.03106	595000
O95445	APOM	0.634538	0.015999	1.5719
Q8N392	ARHGAP18	0.879036	0.0404263	1.53e-05
O15145	ARPC3	0.701205	0.00204467	1.54752
P54793	ARSF	0.652209	0.00929301	1.90061
P07306	ASGR1	0.710201	0.0168579	4.00415
Q53RT3	ASPRV1	0.637269	0.00628724	2.35424
P25705	ATP5F1A	0.662811	0.000258251	2.30371
Q9Y5K8	ATP6V1D	0.833896	0.00603477	0.00941804
Q9UI12	ATP6V1H	0.760884	0.00131994	7.83e-06
P25311	AZGP1	0.685783	0.0295598	0.36824
P20160	AZU1	0.834779	0.00111089	505000
O75936	BBOX1	0.628755	0.0300741	1.75697
Q13873	BMPR2	0.658313	0.0249687	1.7879
P43251	BTD	0.754538	1.37e-05	0.648596
P02746	C1QB	0.752048	0.0191014	4.75169
P02747	C1QC	0.834378	0.000747169	8.04665
P00736	C1R	0.621526	0.0166253	1.55702
P06681	C2	0.733815	0.00802771	1.87772
P01024	C3	0.819759	0.0312866	6.88404
P04003	C4BPA	0.655181	0.0213808	3.18797
P07358	C8B	0.610683	0.0438181	1.58257
P07360	C8G	0.689478	0.00868923	2.03854
P07384	CAPN1	0.675984	0.0243366	1.5896
P04632	CAPNS1	0.678715	0.0045665	1.55643
Q13938	CAPS	0.72498	0.00413855	2.23005
P52907	CAPZA1	0.65992	0.0406624	2.00049
Q6YHK3	CD109	0.773173	0.0368354	2.76e-05
P48509	CD151	0.889237	8.88e-05	7.7e-06
P16070	CD44	0.773173	1.91e-08	0.6416
P08174	CD55	0.662008	0.0199916	0.669119
O43866	CD5L	0.634378	0.0365276	1.56066
P04233	CD74	0.679357	0.00430683	3.1487
Q01151	CD83	0.66747	0.00398272	2.01533
Q9HBT6	CDH20	0.769478	0.00027736	9.28e-06
P55283	CDH4	0.789398	0.043147	1.3e-05
Q15517	CDSN	0.826506	0.00346641	172.681
P31997	CEACAM8	0.684819	0.00998099	2.23851
P11597	CETP	0.675823	0.00149558	0.628795
P00751	CFB	0.687871	0.0245569	1.8689
P08603	CFH	0.805462	0.000561525	2.72484
P36980	CFHR2	0.679839	0.0468132	1.90111
Q99828	CIB1	0.851888	5.24e-06	4.43e-06
Q8IUL8	CILP2	0.680482	0.000271356	0.594293
Q96NY7	CLIC6	0.854137	0.00220569	7.75e-06
Q8NCR9	CLRN3	0.716546	0.000873189	1.18e-05
Q96KN2	CNDP1	0.628916	0.0221381	1.61854
Q9P232	CNTN3	0.863293	0.0372875	6.08e-05
Q9UHC6	CNTNAP2	0.838072	0.000150883	6.74e-06
Q13057	COASY	0.755904	0.0339747	2.26e-05
P08123	COL1A2	0.62249	0.0203887	1.51707
P02458	COL2A1	0.743293	0.0264826	4.45346
P29373	CRABP2	0.771004	0.0206393	3.1307
P52943	CRIP2	0.647309	0.020353	1.63675
Q9H0B8	CRISPLD2	0.759036	0.0133218	5.32e-06
A0A140G945;P02489	CRYAA2;CRYAA	0.794378	0.00232741	3.91e-06
O75390	CS	0.774618	0.0200793	1.12e-05
P32929	CTH	0.906988	0.00188818	1.63e-05
P78423	CX3CL1	0.821205	0.0454825	0.0581912
P00167	CYB5A	0.894137	0.0240076	115203
Q16643	DBN1	0.896627	0.00132838	84000
Q8N8Z6	DCBLD1	0.645783	0.00406027	1.57154
P20711	DDC	0.65751	0.00177804	1.72015
Q01524	DEFA6	0.907631	2.72e-08	1.37e-07
O00548	DLL1	0.811727	0.0173389	8.92e-06
Q6E0U4	DMKN	0.726586	0.00509674	3.1659
Q9NY33	DPP3	0.610442	0.0294825	1.62415
P51452	DUSP3	0.928273	0.000562043	9.41e-06
Q13011	ECH1	0.866506	0.00184375	0.00469605
P30084	ECHS1	0.603133	0.0248758	1.51745
Q9HAV5	EDA2R	0.658876	0.00841055	1.72452
O75071	EFCAB14	0.684337	0.0391345	1.69316
P16422	EPCAM	0.662169	0.0173604	1.74095
P54753	EPHB3	0.730442	1.92e-05	0.600429
Q96HE7	ERO1A	0.787309	0.00070542	137500
Q9H9K5	ERVMER34-1	0.840482	0.0190436	0.021732
P00742	F10	0.728032	0.00258533	3.15602
P00748	F12	0.693655	0.0090513	2.21432
P00740	F9	0.694297	0.0289794	2.37185
P07148	FABP1	0.612209	0.00640802	1.54646
P15090	FABP4	0.968755	0.0438199	835000
Q9H0X4	FAM234A	0.662329	0.0032371	1.70658
P35556	FBN2	0.853333	0.000511586	396122
O75636	FCN3	0.945382	0.000263317	333170
P02675	FGB	0.812048	0.0112894	10.0725
P02679	FGG	0.826988	0.00291092	8.23419
Q14314	FGL2	0.668594	0.0234314	1.52872
P26885	FKBP2	0.858876	0.00551459	177000
P15328	FOLR1	0.707309	0.000896877	0.561098
P02792	FTL	0.731566	0.00302328	2.42368
Q9ULV1	FZD4	0.612048	0.0101373	1.55623
P11413	G6PD	0.715422	0.00180267	4.64341
Q10471	GALNT2	0.831325	0.0427484	0.0592338
Q14393	GAS6	0.670683	0.0123083	1.56584
Q8NB37	GATD1	0.811325	0.0066813	2.67e-05
P02774	GC	0.775904	0.016237	2.20843
P30047	GCHFR	0.78747	2.56e-06	2.3829
Q9HCN6	GP6	0.69494	0.00272277	0.622641
P22352	GPX3	0.723213	4.07e-05	1.79381
P09488	GSTM1	0.612209	0.00430203	2.23288
P30711	GSTT1	0.862811	3.04e-07	8e-06
Q16661	GUCA2B	0.64257	0.000334234	1.70082
P08236	GUSB	0.648032	0.0110463	2.77769
P07305	H1F0	0.856867	0.0291086	4.31e-06
O75367	H2AFY	0.926265	0.00332634	123500
P81172	HAMP	0.651727	0.00130826	2.86868
P69905	HBA1	0.698313	0.0375805	2.59259
P68871	HBB	0.677269	0.0324355	2.19508
P02042	HBD	0.720321	0.00493591	4.05011
P51858	HDGF	0.864659	0.0220256	145000
P16401	HIST1H1B	0.65743	0.0160971	21.4213
P04908;Q7L7L0;Q93077	HIST1H2AB;HIST3H2A;HIST1H2AC	0.759839	0.0328136	3.17046
P68431;P84243;Q16695;Q71DI3	HIST1H3A	0.815904	0.0346429	4.39719
P62805	HIST1H4A	0.758876	0.0355519	2.22349
P30486;Q31610	HLA-B	0.696707	0.0460072	1.77293
P09651	HNRNPA1	0.609157	0.0278758	16.0949
P22626	HNRNPA2B1	0.693896	0.00825619	1.93155
P00738	HP	0.775743	0.00199348	3.89266
P00739	HPR	0.810442	0.00826752	9.74865
P02790	HPX	0.688675	0.00874552	1.84579
P04196	HRG	0.744418	0.0229116	2.0415
Q9Y547	HSPB11	0.665221	0.0401544	1.70316
P61604	HSPE1	0.578876	0.0193947	2.50559
P05362	ICAM1	0.681767	0.0236395	0.65358
P0DOX3	IGD	0.63743	0.0309225	2
P17936	IGFBP3	0.751968	0.000392605	1.93122
P0DOX5	IGG1	0.611084	0.0168658	1.54949
P01859	IGHG2	0.604819	0.00178611	1.50572
P01742	IGHV1-69	0.718554	0.0302655	3.85718
A0A0B4J1V0	IGHV3-15	0.675823	0.000216983	1.64394
A0A0B4J1V6	IGHV3-73	0.790361	0.0261942	3.5e-06
P06331	IGHV4-34	0.623936	0.00368457	1.60307
A0A075B6R2	IGHV4-4	0.627871	0.0218791	2.05367
A0A0C4DH38	IGHV5-51	0.665703	0.0229819	1.95824
A0A0B4J1U7	IGHV6-1	0.638876	0.00472136	1.59065
A0A075B6S5	IGKV1-27	0.759518	0.00339642	5.10432
P01601	IGKV1D-16	0.622169	0.0307445	1.51962
A0A087WW87;P01614	IGKV2-40;IGKV2D-40	0.642892	0.00876265	2.50844
P15814	IGLL1	0.622008	0.0385404	1.74671
A0A075B6I4	IGLV10-54	0.879036	0.000331522	2.34e-06
A0A075B6K4	IGLV3-10	0.666506	0.00438643	1.66005
P01718	IGLV3-27	0.81004	0.0384956	3.71596
A0A075B6H9	IGLV4-69	0.646104	0.00905763	0.609927
P01721	IGLV6-57	0.844016	0.0349754	0.00555908
P06756	ITGAV	0.927631	0.0321485	2.22e-07
P19827	ITIH1	0.713253	0.0168204	2.01302
Q06033	ITIH3	0.906426	0.0299266	389500
P78504	JAG1	0.630843	0.00566755	1.90804
Q92945	KHSRP	0.761687	0.0245644	5.04868
Q8IZA0	KIAA0319L	0.837269	0.0172111	8.66e-06
P43626;Q14953	KIR2DL1;KIR2DS5	0.834859	3.31e-06	0.0110652
P20151	KLK2	0.681687	0.000931861	0.291504
P07288	KLK3	0.603855	0.038207	0.558405
P03952	KLKB1	0.745783	0.00646784	3.49302
P01116	KRAS	0.664578	0.00441795	2.86492
O00522	KRIT1	0.888353	0.0264941	3.6e-05
P08727	KRT19	0.751165	0.0169836	3.49737
P13647	KRT5	0.62008	0.0267805	1.63511
P08729	KRT7	0.746586	0.0200494	2.40113
P05787	KRT8	0.682731	0.023055	1.95689
P24043	LAMA2	0.706024	0.000686178	1.56396
P28838	LAP3	0.577831	0.0206216	1.70655
Q14847	LASP1	0.755663	0.000183809	2.24078
P18428	LBP	0.725301	0.0145543	1.9005
P01130	LDLR	0.628434	0.000987119	1.54651
Q86YD5	LDLRAD3	0.680803	0.00324946	1.64807
Q8NES3	LFNG	0.73751	0.00991731	3.37863
Q9H008	LHPP	0.823454	0.000197153	6.43e-06
P42702	LIFR	0.852048	1.53e-07	3.18e-06
P28300	LOX	0.721606	0.00210569	3.66186
Q16609	LPAL2	0.719197	0.0166974	0.0109422
Q9NS15	LTBP3	0.706024	0.00670715	3.20359
Q8N2S1	LTBP4	0.614297	0.0026876	1.5041
P36941	LTBR	0.590522	0.0263455	0.45075
Q14210	LY6D	0.740241	0.00159107	2.74658
Q6UXB3	LYPD2	0.689157	0.00891517	2.52251
Q9Y5Y7	LYVE1	0.654618	0.0230073	0.61463
Q9NR34	MAN1C1	0.714859	0.00922386	2.2369
P28482	MAPK1	0.618153	0.0256551	1.92316
P43121	MCAM	0.814779	1.79e-11	0.548546
Q9H1U4	MEGF9	0.758233	0.00329078	2.86794
Q8WV92	MITD1	0.630201	0.00423483	1.58641
P08473	MME	0.669237	0.000922233	0.645004
P08253	MMP2	0.664418	0.0412906	1.9926
Q9H8L6	MMRN2	0.685783	0.018145	0.508745
Q16653	MOG	0.814137	8.58e-07	0.0151687
O60487	MPZL2	0.754859	0.00104353	7.6e-06
P13640	MT1G	0.727229	0.0164514	5.2016
P80294	MT1H	0.767229	0.0218363	4.0162
Q8N3F0	MTURN	0.814297	0.000126091	0.0456219
P98088	MUC5AC	0.731245	0.00704759	1.98824
Q9HC84	MUC5B	0.610843	0.0295104	0.398624
Q96DR8	MUCL1	0.71261	0.00632133	3.02518
Q7Z406	MYH14	0.868273	1e-07	0.0292028
P35579	MYH9	0.638554	0.0129419	1.82555
Q9UBC5	MYO1A	0.725944	0.0188755	9.89e-06
P43490	NAMPT	0.622249	0.0199883	2.16838
Q99747	NAPG	0.868835	0.0220624	4.95e-05
Q14112	NID2	0.615422	0.0325277	1.55499
Q6UXI9	NPNT	0.864096	1.95e-07	3.64e-07
Q9Y4C0	NRXN3	0.822651	0.0419184	0.00721778
P21589	NT5E	0.879438	0.00019901	9.7e-06
P80303	NUCB2	0.825542	0.0157543	1.68e-05
Q9NZJ9	NUDT4	0.764498	0.0462383	0.000933653
Q99650	OSMR	0.869398	0.0238029	2.48e-05
P00480	OTC	0.871004	8.02e-13	1.21e-06
O96013	PAK4	0.899759	0.00838148	6.99e-06
O60245	PCDH7	0.753414	0.000172939	2.1255
Q9UHG2	PCSK1N	0.683695	0.00265726	1.6017
P01127	PDGFB	0.695502	0.0155749	2.33427
Q9NRA1	PDGFC	0.888514	2.09e-11	0.0100906
P13667	PDIA4	0.579277	0.0211261	1.7332
O00151	PDLIM1	0.89012	0.000135348	359827
Q9UBV8	PEF1	0.633414	0.015484	1.54659
P52209	PGD	0.691245	0.00741886	1.54856
Q9NRX4	PHPT1	0.72739	4.78e-06	0.613016
P30613	PKLR	0.711968	5.4e-05	2.19423
P16885	PLCG2	0.886426	0.024905	5.29e-05
Q15149	PLEC	0.879197	0.00173524	153000
O60568	PLOD3	0.735904	0.00703619	4.51e-06
O14494	PLPP1	0.868755	0.00129346	5.54e-06
O43157	PLXNB1	0.833414	0.0150905	1.75e-05
P27169	PON1	0.93253	0.00757033	1.10807e+06
P51888	PRELP	0.716386	0.00422099	12.9464
P07225	PROS1	0.768353	0.0255249	2.3274
P24158	PRTN3	0.617992	0.0229575	1.92795
P07602	PSAP	0.580241	0.00749924	0.415134
P28066	PSMA5	0.638394	0.00453614	1.82444
O14818	PSMA7	0.613655	0.00864584	1.50318
Q99460	PSMD1	0.590522	0.0265198	1.68386
Q16401	PSMD5	0.830683	0.0420307	6.05e-05
Q15257	PTPA	0.804819	0.00398765	5.26e-06
Q15286	RAB35	0.85012	8.64e-06	0.0244731
P61018	RAB4B	0.864739	0.000379251	0.0103971
P61006	RAB8A	0.824096	0.00877608	1.21e-05
P09455	RBP1	0.805622	0.0236092	1.44e-05
Q96B86	RGMA	0.759197	0.00727906	0.0159775
P12724	RNASE3	0.638394	0.029855	1.76472
Q9ULK6	RNF150	0.703534	0.00269361	1.93353
P30050	RPL12	0.915823	0.01756	202215
P05387	RPLP2	0.703936	0.00279902	1.81964
Q86UN2	RTN4RL1	0.814458	1.38e-07	1.32e-05
Q86UN3	RTN4RL2	0.707791	9.95e-05	0.640669
P49591	SARS	0.821205	0.0134152	5.07e-05
Q8IVN8	SBSPON	0.900643	0.0257098	2.11e-05
Q9NY72	SCN3B	0.814458	0.0111063	0.00210492
P18827	SDC1	0.733333	0.0104012	2.13041
P31431	SDC4	0.853815	1.23e-05	4.95972
Q15019	SEPTIN2	0.855984	0.00259598	1.13e-05
P01008	SERPINC1	0.660884	0.00124701	1.66676
P05546	SERPIND1	0.812369	0.00128102	4.65748
P78324	SIRPA	0.687711	0.0134477	0.66626
Q5TFQ8	SIRPB1	0.803695	1.59e-06	2.18e-06
Q8TCC7	SLC22A8	0.816064	0.000112009	5.31e-06
O43511	SLC26A4	0.666827	0.00406781	2.51759
O00337	SLC28A1	0.623614	0.0146154	1.97
Q8IW52	SLITRK4	0.773896	0.00192216	8.54e-06
Q9H2G2	SLK	0.836305	0.00810932	1.09e-05
K7EJ46	SMIM22	0.776386	0.00861728	0.0259654
P02814	SMR3B	0.850602	1.48e-05	1.52e-06
Q8TER0	SNED1	0.783052	0.00935338	7.49e-06
Q92673	SORL1	0.618153	0.00578931	1.64794
P00995	SPINK1	0.65751	0.0280819	2.57231
Q9NQ38	SPINK5	0.693173	0.0104199	2.36051
Q92563	SPOCK2	0.616386	0.00718884	1.51238
Q96JF0	ST6GAL2	0.74249	0.00205574	3.63588
Q9NY15	STAB1	0.732932	0.023626	3.56894
O95630	STAMBP	0.672289	0.0105484	0.413586
P50225	SULT1A1	0.885301	0.00114796	1.24e-05
Q8NBK3	SUMF1	0.84	0.0499403	1.55e-05
P09758	TACSTD2	0.663454	0.00448323	2.64507
P37802	TAGLN2	0.679518	0.00774411	1.59177
P02787	TF	0.670683	0.00202617	2.01391
Q9UP52	TFR2	0.737028	0.0291081	0.0202739
P37173	TGFBR2	0.585863	0.043684	1.61602
Q03167	TGFBR3	0.639839	0.000755388	1.50516
Q13445	TMED1	0.838715	5.47e-09	0.0226701
Q3YBM2	TMEM176B	0.873735	0.0339017	7.83e-06
Q8IY95	TMEM192	0.800161	2.03e-09	0.0180709
Q86YD3	TMEM25	0.849317	0.0143541	0.0149028
P62328	TMSB4X	0.899438	0.00059963	121.878
Q9NP84	TNFRSF12A	0.689799	0.0111977	2.43081
P67936	TPM4	0.778474	0.0109078	2.52326
A0A5B9;P01850;P0DSE2	TRBC2;TRBC1;TRB	0.828835	0.0120266	2.58e-05
Q96LD4	TRIM47	0.891727	2.4e-09	9.88e-06
O43657	TSPAN6	0.8849	0.000252509	1.41e-05
Q8WZ42	TTN	0.631486	0.0214653	1.70109
P02766	TTR	0.770924	0.000387345	2.50574
P49411	TUFM	0.935582	5.43e-05	218500
P17643	TYRP1	0.702329	0.000792493	2.90572
Q13404	UBE2V1	0.662972	0.0164443	1.55167
Q9UHD9	UBQLN2	0.913414	4.13e-09	0.013769
O00322	UPK1A	0.630683	0.02722	1.63263
O75841	UPK1B	0.61751	0.0104889	1.55798
Q9BTM9	URM1	0.639518	0.000882206	1.61695
Q6EMK4	VASN	0.733655	5.48e-06	0.626448
Q99536	VAT1	0.733012	0.0260145	1.595
P45880	VDAC2	0.669398	0.0243383	1.81675
Q9Y277	VDAC3	0.659116	0.00214821	2.04739
P12956	XRCC6	0.820884	0.0380896	8.09e-06
Q86Y38	XYLT1	0.861847	0.0424193	138500
O15231	ZNF185	0.829478	0.012332	7.6e-06

## Sheet: BC vs Cystitis
Uniprot ID	GENEs	AUC	P value	FC
Q9NUQ8	ABCF3	0.9375	0.000899209	2.06e-05
P24666	ACP1	0.6925	0.0295982	1.75299
Q04771	ACVR1	0.8625	0.000576212	0.0163157
O15204	ADAMDEC1	0.8525	0.00499983	2.72e-06
Q86SQ4	ADGRG6	0.9075	0.0049856	1.42e-05
Q15848	ADIPOQ	0.795	0.00574531	2.57206
O00468	AGRN	0.6375	0.0456783	1.68305
P54819	AK2	0.705	0.0177798	3.72929
P02768	ALB	0.6975	0.0132252	2.35933
O75891	ALDH1L1	0.695	0.0239052	0.372024
Q8NI99	ANGPTL6	0.8625	0.0416633	6.92e-06
P02654	APOC1	0.8825	0.0401088	613122
O14791	APOL1	0.825	0.00719351	4.39539
O95445	APOM	0.6275	0.0369857	1.7089
Q8NEU8	APPL2	0.855	0.0242182	0.0139335
Q9NVJ2	ARL8B	0.7425	0.0457596	1.65e-05
Q9UI12	ATP6V1H	0.8075	0.00252228	0.182878
Q07812	BAX	0.805	0.00966464	11.5465
P06276	BCHE	0.9425	0.0218707	99859.6
Q9H9S4	CAB39L	0.85	0.000320654	34333.3
Q8N3J6	CADM2	0.73	0.0245357	0.546572
P52907	CAPZA1	0.725	0.0325761	2.48749
P04233	CD74	0.715	0.0233452	0.426093
P00751	CFB	0.655	0.0396633	1.84427
Q02985	CFHR3	0.745	0.0079383	3.0287
Q9UMD9	COL17A1	0.815	0.0461319	0.0234832
P39060	COL18A1	0.7525	0.0229188	1.63283
P02452	COL1A1	0.6175	0.0351867	0.605754
Q9Y6Z7	COLEC10	0.83	9.89e-05	0.544411
P31146	CORO1A	0.8325	0.0173738	8.25e-06
Q99829	CPNE1	0.855	0.00226035	1.94e-05
Q9NZV1	CRIM1	0.7925	0.0169973	0.324051
P07711	CTSL	0.77	0.0336894	0.623193
Q8N8Z6	DCBLD1	0.6775	0.0311257	2.06802
P98153	DGCR2	0.755	0.0281899	0.378754
Q96HU8	DIRAS2	0.84	0.00721361	65.9218
Q8NFT8	DNER	0.7125	0.0280989	0.623203
P32926	DSG3	0.88625	0.0091384	9.51e-07
Q96FJ2	DYNLL2	0.685	0.0448985	1.56284
P29692	EEF1D	0.865	0.00051854	190500
Q12805	EFEMP1	0.7025	0.0104419	1.65075
P56537	EIF6	0.725	0.0207017	1.53395
Q9Y6X5	ENPP4	0.8675	0.00244967	105707
P15090	FABP4	0.9775	0.00908812	2422.3
Q96TA1	FAM129B	0.79	0.0200297	18.6456
Q8TBP5	FAM174A	0.65	0.0222264	0.349778
O75636	FCN3	0.8925	0.000643584	477834
P14324	FDPS	0.76	0.0253351	6.25e-06
P26885	FKBP2	0.9475	0.000722257	200500
Q9NZU1	FLRT1	0.8325	0.024615	2.09e-05
P14207	FOLR2	0.865	0.00340541	160802
P01225	FSHB	0.66	0.0313468	0.594936
P11413	G6PD	0.69	0.0356191	2.08953
Q9NZD2	GLTP	0.665	0.0394454	1.56424
P40197	GP5	0.68	0.0342755	1.91912
P22352	GPX3	0.69	0.0461923	1.54355
Q16661	GUCA2B	0.6125	0.034893	1.79762
P46976	GYG1	0.805	0.0237858	164445
P12081	HARS	0.8075	0.00327573	0.0459496
P51858	HDGF	0.85625	0.000445728	180184
O60814;P57053;P58876;P62807;Q5QNW6;Q93079;Q99877;Q99879;Q99880	HIST1H2BK;H2BFS;HIST1H2BD;HIST1H2BC;HIST2H2BF;HIST1H2BH;HIST1H2BN;HIST1H2BM;HIST1H2BL	0.7675	0.0173078	432817
P50135	HNMT	0.86125	0.00176714	96250
Q14103	HNRNPD	0.76	0.0303464	3.28694
P00739	HPR	0.9325	0.0199329	891.207
P02790	HPX	0.7175	0.0383942	3.23933
Q86YZ3	HRNR	0.755	0.0225379	0.0891394
Q96MM7	HS6ST2	0.8375	0.0150433	9.98e-06
P38646	HSPA9	0.7425	0.0128583	4.67227
Q9Y547	HSPB11	0.84	0.00241503	7.46692
P83110	HTRA3	0.7075	0.0383188	1.96875
P32942	ICAM3	0.7975	0.00465811	1.04e-05
P22304	IDS	0.875	0.0054269	1.18e-05
P0DOX4	IGE	0.845	0.00167996	102.658
A0A075B6R2	IGHV4-4	0.91	0.00467804	265500
P0DOX7	IGK	0.7175	0.0132715	1.90931
A0A0C4DH67	IGKV1-8	0.6775	0.0180995	2.02236
A0A0B4J1Z2	IGKV1D-43	0.6925	0.0290011	361.019
A0A0C4DH68	IGKV2-24	0.6925	0.018711	1.81319
A0A087WW87;P01614	IGKV2-40;IGKV2D-40	0.7475	0.0366593	3.28574
P01624	IGKV3-15	0.5975	0.0284464	1.59475
A0A0A0MT36	IGKV6D-21	0.65	0.0408864	2.20193
P0DOX8	IGL1	0.6875	0.00763625	2.09181
P15814	IGLL1	0.795	0.0131629	3.88693
Q08334	IL10RB	0.6875	0.0336719	1.86175
P09529	INHBB	0.9	0.000448992	1.03e-05
P55103	INHBC	0.905	0.000452391	108500
Q6H9L7	ISM2	0.8175	0.00752714	0.0423332
Q06033	ITIH3	0.8875	0.00764126	405000
Q12918	KLRB1	0.86125	0.00134674	20666.7
Q14974	KPNB1	0.8675	0.000396559	43905.7
Q9H008	LHPP	0.815	0.000358805	0.197112
Q16609	LPAL2	0.8775	0.0143822	0.00855974
Q8TF66	LRRC15	0.725	0.0134988	0.483409
Q15691	MAPRE1	0.6225	0.0342207	17053
Q96PC5	MIA2	0.7425	0.0130205	0.503674
Q13126	MTAP	0.81	0.0180009	6.07588
Q02083	NAAA	0.87125	0.00349057	15.3667
O15394	NCAM2	0.735	0.017704	2.20351
Q9NQS3	NECTIN3	0.71	0.0136441	0.451926
O94856	NFASC	0.6675	0.0247204	0.585129
Q8NBF2	NHLRC2	0.9325	0.0033898	2.1e-05
P15531	NME1	0.8625	0.00109249	108410
P46531	NOTCH1	0.8775	0.0031009	6.24e-06
P06748	NPM1	0.86	0.00571521	411396
Q92823	NRCAM	0.84125	0.0015584	43000
Q8WWG1	NRG4	0.905	0.0297528	7.46e-06
O14786	NRP1	0.8275	0.0465515	52.728
P36639	NUDT1	0.5925	0.0388685	0.60371
O96013	PAK4	0.83	0.0277464	1.05e-05
O00151	PDLIM1	0.8825	0.0214594	251.316
O60568	PLOD3	0.8075	0.00820676	0.00851708
P27169	PON1	0.855	0.00702943	48.1863
Q15063	POSTN	0.6175	0.0358212	1.94843
Q15435	PPP1R7	0.71	0.0438332	0.544996
Q9BSG0	PRADC1	0.67	0.027249	1.81855
Q96NZ9	PRAP1	0.6875	0.0480327	1.83013
P25789	PSMA4	0.67	0.0284675	0.61407
Q15008	PSMD6	0.7625	0.0194634	0.0162582
Q92530	PSMF1	0.9325	0.0057611	186858
Q14914	PTGR1	0.73	0.00655852	1.91239
Q12923	PTPN13	0.6475	0.0332957	1.60966
P61020	RAB5B	0.845	0.00742497	0.199123
Q96F10	SAT2	0.815	0.0129546	0.0108889
Q6UWP8	SBSN	0.875	0.0449262	0.0367946
Q9NY72	SCN3B	0.7425	0.0288189	0.0016093
P31431	SDC4	0.65	0.0497752	2.19602
P01011	SERPINA3	0.7075	0.0423152	4.5322
P05155	SERPING1	0.7325	0.016647	2.51909
O00476	SLC17A3	0.89	0.00223695	781.457
Q15043	SLC39A14	0.8125	0.0226015	16.5721
O75094	SLIT3	0.61125	0.0330038	0.484629
P0DP57	SLURP2	0.725	0.0288939	1.94937
O76070	SNCG	0.925	0.0107745	240238
Q13103	SPP2	0.8275	0.0314089	55250
P78539	SRPX	0.765	0.0447751	0.0115521
Q96JF0	ST6GAL2	0.66	0.0371068	0.61295
Q6UWL2	SUSD1	0.88	0.00184935	8.31e-06
P02787	TF	0.74	0.0295922	3.27742
P48307	TFPI2	0.8425	0.00167099	5.49e-06
Q9UP52	TFR2	0.79	0.0045969	0.0120925
Q07157	TJP1	0.82	0.019237	2.35e-06
Q9BVK6	TMED9	0.8575	0.00364906	180793
Q24JP5	TMEM132A	0.645	0.0252864	1.6328
Q8IY95	TMEM192	0.825	0.00123559	0.0552526
Q9BXS4	TMEM59	0.72	0.0478579	0.435395
P20333	TNFRSF1B	0.6725	0.0494225	0.639578
O43399	TPD52L2	0.72	0.0284016	2.74187
P13693	TPT1	0.9425	5.11e-05	179634
Q16881	TXNRD1	0.84	0.0232345	88115.7
Q9BTM9	URM1	0.8925	0.00376984	115.721
P19320	VCAM1	0.6425	0.0483144	1.61504
P09327	VIL1	0.6825	0.0329572	0.599307
Q9BRG1	VPS25	0.7925	0.0474241	172784
Q9Y334	VWA7	0.72	0.0154406	0.578812
O00401	WASL	0.675	0.0487193	0.525089
O95388	WISP1	0.78	0.0216951	0.409762
Q04917	YWHAH	0.675	0.0161547	0.489967
Q96DA0	ZG16B	0.705	0.0167539	1.74914

## Sheet: BC vs UTUC
Uniprot ID	GENEs	AUC	P value	FC
P04217	A1BG	0.722117	0.0164349	0.41311
P08183	ABCB1	0.742911	0.00901817	2.23874
P16112	ACAN	0.731569	0.0163781	1.59714
P21399	ACO1	0.665406	0.0480846	2.09687
P11117	ACP2	0.672968	0.022201	1.58303
P60709	ACTB	0.68242	0.0417437	2.11817
P61160	ACTR2	0.729679	0.0291974	2.4639
Q03154	ACY1	0.68242	0.0103483	1.70017
Q9H013	ADAM19	0.918715	0.000125087	209500
Q6UY14	ADAMTSL4	0.652174	0.0494904	2.39554
O95490	ADGRL2	0.803403	0.000407686	3.71013
P00326	ADH1C	0.893195	0.00539472	72000
P35318	ADM	0.884688	0.000809543	1065000
O00468	AGRN	0.761815	0.00529944	0.318604
Q8IVF2	AHNAK2	0.506616	0.0311563	2.63329
P02765	AHSG	0.758034	0.00258616	0.317941
P42330	AKR1C3	0.816635	0.000326558	3.51435
O95154	AKR7A3	0.6862	0.0302328	2.39636
P49419	ALDH7A1	0.754253	0.00115365	2.14441
P49189	ALDH9A1	0.799622	0.00156346	2.04728
P09972	ALDOC	0.886578	0.00477218	401675
P05186	ALPL	0.775047	0.0046327	0.0144335
O95841	ANGPTL1	0.884688	0.0165151	142000
Q8NI99	ANGPTL6	0.73724	0.0418429	0.0913192
Q4KMQ2	ANO6	0.678639	0.0258093	5
P50995	ANXA11	0.748582	0.0289388	1.986
P27216	ANXA13	0.78828	0.0346585	1.52e-05
P51693	APLP1	0.693762	0.0157685	27492.9
Q06481	APLP2	0.671078	0.0390933	1.53465
P02652	APOA2	0.765595	0.0285412	1.99388
Q13790	APOF	0.826087	0.0466011	50.0941
O14791	APOL1	0.681474	0.0123459	3.27579
P05067	APP	0.763705	0.0101253	2.32761
P07741	APRT	0.854442	6.33e-05	2.43702
P29972	AQP1	0.801512	0.000477289	2.43274
P18085	ARF4	0.665406	0.0211846	8896.95
Q8N5I2	ARRDC1	0.836484	0.00388679	321096
P06576	ATP5F1B	0.776938	0.0150899	3.28314
O75110	ATP9A	0.915879	0.0323101	83500
P30530	AXL	0.748582	0.00285945	1.70542
P25311	AZGP1	0.810964	0.000412827	0.158952
Q9NY97	B3GNT2	0.850662	0.0244524	2.83034
P15291	B4GALT1	0.725898	0.0450872	1.6774
O75363	BCAS1	0.933837	0.00461185	165394
Q93088	BHMT	0.773157	0.00475915	2.32929
P30043	BLVRB	0.761815	0.0326518	1.78652
Q13873	BMPR2	0.784499	0.00392301	3.08332
Q5VW32	BROX	0.79017	0.0248681	2.42015
Q9H0W9	C11orf54	0.799622	0.0105746	4.09959
Q9H741	C12orf49	0.816635	0.000710007	2.45317
P20851	C4BPB	0.943289	9.39e-05	403000
Q5T0Z8	C6orf132	0.750473	0.0128044	0.356374
P00918	CA2	0.786389	0.00202839	1.81896
P22748	CA4	0.818526	0.00167303	2.70029
Q8NFZ8	CADM4	0.799622	0.000139041	2.07515
P01258	CALCA	0.867675	0.00173306	250640
Q9NZT1	CALML5	0.620038	0.0123792	2.19185
Q13938	CAPS	0.741021	0.0035971	2.12491
Q9Y2V2	CARHSP1	0.725898	0.046279	114810
P16152	CBR1	0.73724	0.0199435	1.60655
Q6P1N0	CC2D1A	0.839319	0.0399554	62500
P50991	CCT4	0.688091	0.0311191	2.01055
P50990	CCT8	0.799622	0.016387	3.38976
P08571	CD14	0.759924	0.0105731	0.332715
Q86VB7	CD163	0.742911	0.017719	1.70776
P41217	CD200	0.775047	0.0331706	1.84537
Q496F6	CD300E	0.769376	0.00267109	2.18917
Q6UXG3	CD300LG	0.642722	0.0234664	1.82205
Q9NPF0	CD320	0.810964	0.0298876	4.31243
P19256	CD58	0.731569	0.00501001	1.90221
P13987	CD59	0.705104	0.0161476	1.5557
P09564	CD7	0.8431	0.0125446	3.54547
P60033	CD81	0.756144	0.00765314	2.28024
Q01151	CD83	0.960302	0.00367775	92.6196
P21926	CD9	0.84121	0.00050957	1.99569
P48960	CD97	0.943289	0.0006789	274027
P12830	CDH1	0.782609	0.000275976	0.541492
P55290	CDH13	0.731569	0.0115752	0.56316
Q9HBB8	CDHR5	0.795841	0.00147754	3.0859
P31997	CEACAM8	0.763705	0.0191371	2.17129
P05156	CFI	0.722117	0.0169284	1.6253
P23528	CFL1	0.763705	0.0202692	1.92641
Q9HD42	CHMP1A	0.829868	0.0129374	3.14281
Q7LBR1	CHMP1B	0.786389	0.00547379	3.12187
O43633	CHMP2A	0.776938	0.0111618	1.69485
Q9UQN3	CHMP2B	0.807183	0.00435827	2.26351
Q9Y3E7	CHMP3	0.922495	1.97e-05	170227
Q9H444	CHMP4B	0.758034	0.00311741	2.1564
Q96CF2	CHMP4C	0.877127	0.0285981	188000
Q9NZZ3	CHMP5	0.863894	0.000747116	2.99306
Q9H9P2	CHODL	0.695652	0.0135281	1.7822
Q8IUL8	CILP2	0.676749	0.0404777	1.58814
Q00610	CLTC	0.672968	0.0492929	0.445613
P10909	CLU	0.725898	0.0103199	1.65587
P30085	CMPK1	0.816635	0.00621941	2.33573
Q96KN2	CNDP1	0.763705	0.0498992	2.96409
Q96KP4	CNDP2	0.750473	0.000817779	1.85226
Q12860	CNTN1	0.803403	0.000134268	3.00019
P39059	COL15A1	0.667297	0.0346216	1.69601
P08123	COL1A2	0.758034	0.0165112	2.55471
P08572	COL4A2	0.803403	0.000428041	2.12278
P05997	COL5A2	0.6862	0.043424	2.11638
P12109	COL6A1	0.829868	0.000619206	1.92533
P12111	COL6A3	0.716446	0.0263783	0.52112
P16870	CPE	0.831758	9.1e-05	3.31016
O75131	CPNE3	0.809074	0.00660493	21.0724
Q8N436	CPXM2	0.706994	0.0409119	3.07594
Q5IJ48	CRB2	0.822306	0.00121791	2.46474
P52943	CRIP2	0.929112	0.0116019	173434
Q14894	CRYM	0.765595	0.0254443	1.82965
Q08257	CRYZ	0.705104	0.0190848	1.63313
Q9UBR2	CTSZ	0.73535	0.0243058	0.359194
O60888	CUTA	0.827977	0.000634817	1.99292
P48061	CXCL12	0.799622	0.00407351	2.18077
P00167	CYB5A	0.809074	0.00566441	121660
Q53TN4	CYBRD1	0.941399	0.034861	350931
P07108	DBI	0.839319	0.0173921	2.1699
Q16643	DBN1	0.860113	0.00206966	68500
Q96JQ0	DCHS1	0.718336	0.00767789	1.88658
O94760	DDAH1	0.807183	0.0028268	1.98681
P80370	DLK1	0.720227	0.0200603	2.90347
Q6UY11	DLK2	0.767486	0.00400709	1.88875
P36957	DLST	0.716446	0.0454583	1.67909
P24855	DNASE1	0.744802	0.0231475	1.78023
Q8NFT8	DNER	0.776938	0.0061719	3.18334
P16444	DPEP1	0.812854	0.00110943	1.6163
Q9NY33	DPP3	0.720227	0.0423637	2.00642
Q14117	DPYS	0.73724	0.0205766	2.13196
Q14204	DYNC1H1	0.86862	0.00338704	133500
Q8TF09;Q9NP97	DYNLRB2;DYNLRB1	0.922495	8.94e-05	188816
P30084	ECHS1	0.848771	0.0130349	111234
Q16610	ECM1	0.761815	0.0137838	4.29706
P13639	EEF2	0.744802	0.0472006	2.14551
Q12805	EFEMP1	0.784499	0.000425169	0.368412
P01133	EGF	0.693762	0.010368	1.7808
Q9H223	EHD4	0.758034	0.0267751	2.47998
P60842	EIF4A1	0.729679	0.0156029	2.53214
Q07075	ENPEP	0.797732	0.00775307	0.333993
Q9H6S3	EPS8L2	0.824197	0.0456873	2.1761
Q96HE7	ERO1A	0.793951	0.0109172	196500
Q96AP7	ESAM	0.803403	0.00117589	0.50392
P15311	EZR	0.807183	0.0287457	2.25256
P12104	FABP2	0.909263	1.21e-05	1.8e-06
Q8TBP5	FAM174A	0.869565	0.00621559	714529
P58499	FAM3B	0.746692	0.00535132	2.90096
P35555	FBN1	0.705104	0.0260912	1.97536
P35556	FBN2	0.716446	0.023769	2.46434
P09467	FBP1	0.831758	0.000294584	2.36318
O00757	FBP2	0.784499	0.00433523	2.10838
P12319	FCER1A	0.854442	0.00876176	141.9
P06734	FCER2	0.701323	0.0127853	1.67315
P08637	FCGR3A	0.689981	0.0118547	1.51872
Q15485	FCN2	0.73535	0.0117807	0.567355
O75636	FCN3	0.853497	0.0125218	224075
P02675	FGB	0.676749	0.00480385	2.56585
P21802	FGFR2	0.654064	0.0359775	1.99922
P22607	FGFR3	0.79206	0.000987841	2.25288
P22455	FGFR4	0.68242	0.012252	1.66361
P26885	FKBP2	0.917769	0.0111638	176500
P20930	FLG	0.909263	0.000147549	243898
P15328	FOLR1	0.697543	0.0164061	1.76131
Q5SZK8	FREM2	0.79206	0.000593923	2.5644
Q92765	FRZB	0.689981	0.0403734	0.401022
Q12841	FSTL1	0.750473	0.0099181	2.28983
O95954	FTCD	0.758034	0.00365039	2.54457
O00144	FZD9	0.767486	0.00060061	2.90099
P10253	GAA	0.741021	0.00920247	1.57081
Q10471	GALNT2	0.905482	0.00647023	7.48e-06
P30047	GCHFR	0.94896	2.05e-05	75.24
P50395	GDI2	0.805293	0.00425283	2.0249
Q04760	GLO1	0.727788	0.0386699	1.96269
P17900	GM2A	0.786389	0.000929578	0.464204
P29992	GNA11	0.718336	0.0280588	1.86785
Q14344	GNA13	0.873346	0.000852285	143990
P04899	GNAI2	0.752363	0.0253755	2.58298
P08754	GNAI3	0.73913	0.0268104	3.21309
P63092;Q5JWF2	GNAS	0.799622	0.00828945	1.91976
Q9UBI6	GNG12	0.697543	0.0278754	2.14415
O00461	GOLIM4	0.882798	0.000104379	206.814
Q8NBJ4	GOLM1	0.829868	6.8e-05	3.03021
P07359	GP1BA	0.79017	0.00339035	0.0963395
Q14956	GPNMB	0.824197	0.00214123	1.97344
Q9NZH0	GPRC5B	0.79017	0.0199299	2.28134
Q9NQ84	GPRC5C	0.824197	0.0258596	3.29898
P00390	GSR	0.716446	0.0289822	1.69493
P08263	GSTA1	0.731569	0.00447826	2.14441
P09488	GSTM1	0.677694	0.044013	3.4686
P09211	GSTP1	0.720227	0.0246853	1.96976
P46952	HAAO	0.687146	0.0119284	1.53879
Q14520	HABP2	0.716446	0.0389444	1.76795
Q9NRV9	HEBP1	0.727788	0.0394209	1.97565
Q9ULI3	HEG1	0.691871	0.026669	2.15413
P52790	HK3	0.839319	0.0212059	4.24e-06
P09651	HNRNPA1	0.500945	0.0469045	5.63656
P15428	HPGD	0.57656	0.0240045	0.609692
P23327	HRC	0.701323	0.0321424	3.545
P08238	HSP90AB1	0.754253	0.00708153	1.98439
P11142	HSPA8	0.767486	0.0415794	2.01264
P04792	HSPB1	0.848771	0.00200658	2.24426
O75874	IDH1	0.63138	0.0238866	1.52643
Q5T6J7	IDNK	0.714556	0.00141089	13.4481
Q16270	IGFBP7	0.873346	0.000572078	2.92185
Q9H665	IGFLR1	0.835539	0.000524084	3.53887
P0DOX7	IGK	0.689981	0.0461577	0.298457
A0A0B4J2D9;P0DP09	IGKV1D-13;IGKV1-13	0.756144	0.0435096	0.191536
A0A075B6J9	IGLV2-18	0.706994	0.0449022	0.484991
P01721	IGLV6-57	0.922495	9.92e-05	0.0114057
A0A075B6I9	IGLV7-46	0.775047	0.00769929	0.309733
O95998	IL18BP	0.720227	0.00741813	1.96149
P27930	IL1R2	0.705104	0.0423065	1.91721
P14784	IL2RB	0.733459	0.00596235	2.55099
P53990	IST1	0.801512	0.00619979	2.81301
P05556	ITGB1	0.706994	0.0378191	2.3963
Q06033	ITIH3	0.570888	0.0393621	1.68292
P07476	IVL	0.679584	0.0369849	3.33
Q9H910	JPT2	0.950851	0.0109664	223353
Q6ZWJ8	KCP	0.703214	0.0272942	0.538387
Q14667	KIAA0100	0.885633	0.0151867	4.77e-06
Q9HCM3	KIAA1549	0.793951	0.00781725	2.05e-05
O60282	KIF5C	0.752363	0.0216464	164.895
P43628	KIR2DL3	0.691871	0.0276949	3.97087
Q96J84	KIRREL1	0.731569	0.00466077	1.88946
P20151	KLK2	0.914934	0.00578292	476927
Q14974	KPNB1	0.699433	0.034529	2.23114
P35900	KRT20	0.688091	0.0289607	2.26601
Q92764	KRT35	0.773157	0.0422187	2.77808
Q6ISS4	LAIR2	0.706994	0.00604452	4.81202
Q16363	LAMA4	0.776938	0.0202575	1.96908
Q13751	LAMB3	0.780718	0.00298061	3.00738
Q13753	LAMC2	0.699433	0.0127872	1.82566
O43504	LAMTOR5	0.833648	0.0155933	3.40135
P28838	LAP3	0.867675	0.0030012	4.82996
Q14847	LASP1	0.824197	0.000114246	2.85235
P07195	LDHB	0.784499	0.00528906	1.92714
P01130	LDLR	0.720227	0.0156474	2.02271
Q8NES3	LFNG	0.879017	0.0183551	449254
P02750	LRG1	0.79206	0.0262611	0.140504
Q07954	LRP1	0.79017	0.0107282	3.07998
Q86VZ4	LRP11	0.767486	0.036454	3.15365
O75074	LRP3	0.797732	0.0223409	2.86567
Q8WUT4	LRRN4	0.695652	0.0180924	2.40028
Q9NS15	LTBP3	0.765595	0.00396327	2.64586
Q8N2S1	LTBP4	0.720227	0.00869309	2.79258
Q6UXB3	LYPD2	0.824197	0.00968398	3.60582
O95274	LYPD3	0.742911	0.000951382	2.28737
Q8NI32	LYPD6B	0.714556	0.0230278	1.83324
Q9Y5Y7	LYVE1	0.812854	0.000260147	0.180537
Q13477	MADCAM1	0.756144	0.00368154	2.30769
Q9NR34	MAN1C1	0.714556	0.0324384	2.0344
O00754	MAN2B1	0.763705	0.00901339	7.15418
P27816	MAP4	0.720227	0.0316264	2527.37
P40925	MDH1	0.693762	0.0456472	1.51263
P40926	MDH2	0.68242	0.0138505	1.79817
P08582	MELTF	0.73913	0.00599001	1.56279
P55083	MFAP4	0.646503	0.0185848	1.75876
Q8WV92	MITD1	0.759924	0.0293965	2.81886
Q9H8L6	MMRN2	0.769376	0.00839993	0.255063
Q16653	MOG	0.84121	0.0129731	0.0181472
O60487	MPZL2	0.677694	0.009722	78354.9
Q13421	MSLN	0.689981	0.0263518	0.41126
Q9UJ68	MSRA	0.911153	0.00418991	148438
P80294	MT1H	0.901701	0.00226646	430452
Q13126	MTAP	0.775047	0.0305029	1.85141
Q8N3F0	MTURN	0.897921	0.0283808	0.0345398
Q8N307	MUC20	0.733459	0.0134925	1.68251
Q9NR99	MXRA5	0.822306	0.000792284	2.87408
Q9BRK3	MXRA8	0.697543	0.0155434	1.51878
Q9UBC5	MYO1A	0.655009	0.00955178	59000
O00159	MYO1C	0.816635	0.00454263	2.52691
Q9UM54	MYO6	0.844991	0.00429696	2.34336
P54920	NAPA	0.720227	0.0122241	2.15467
P13591	NCAM1	0.669187	0.0487382	0.64523
Q9Y2A7	NCKAP1	0.728733	0.00670291	35.0861
Q92597	NDRG1	0.73913	0.0154782	2.25224
P08138	NGFR	0.746692	0.0350825	2.44955
Q04721	NOTCH2	0.848771	0.000148201	2.45293
Q9UM47	NOTCH3	0.703214	0.0346852	2.57585
P06748	NPM1	0.780718	0.00814307	666434
P01111	NRAS	0.714556	0.0218897	2.54176
Q92823	NRCAM	0.824197	0.0185882	3.11324
Q9Y4C0	NRXN3	0.827977	0.000192327	0.00763686
Q9P121	NTM	0.758034	0.0127586	1.59547
Q02818	NUCB1	0.805293	0.0033381	2.28877
Q9NZJ9	NUDT4	0.758034	0.0024847	61.0762
Q9UKK9	NUDT5	0.833648	0.0198426	3.44959
Q14982	OPCML	0.799622	0.00558256	2.6646
P02763	ORM1	0.776938	0.0126903	0.188317
P19652	ORM2	0.729679	0.0233441	0.348828
Q9UKS6	PACSIN3	0.867675	0.0376371	533303
P68402	PAFAH1B2	0.720227	0.0153297	2.37907
Q99497	PARK7	0.689981	0.0318697	2.15996
P61457	PCBD1	0.68431	0.0244141	1.55893
Q8TAB3	PCDH19	0.897921	0.000311544	59432.4
Q9UN70	PCDHGC3	0.724008	0.0115748	2.09197
Q9UHG2	PCSK1N	0.865784	0.0123208	4.28717
Q9BUL8	PDCD10	0.771267	0.0198561	2.03245
O14737	PDCD5	0.862004	0.00819118	66.4897
O75340	PDCD6	0.854442	0.00634836	2.78734
P01127	PDGFB	0.731569	0.032412	1.75205
P16234	PDGFRA	0.669187	0.00773445	0.469827
O00151	PDLIM1	0.886578	0.0283797	334.278
P00558	PGK1	0.68431	0.0275044	1.7386
Q9NRX4	PHPT1	0.693762	0.00698858	0.581691
Q6UXB8	PI16	0.831758	0.00165883	0.104888
Q96FE7	PIK3IP1	0.778828	0.01632	4.34783
Q9UKJ1	PILRA	0.924386	0.000139197	0.0198866
P30613	PKLR	0.665406	0.0286093	1.85732
P00749	PLAU	0.784499	0.00654961	2.90638
Q6P4A8	PLBD1	0.60775	0.0482017	1.59501
Q15149	PLEC	0.877127	0.0420241	94500
Q14651	PLS1	0.738185	0.0126947	3.87415
P55058	PLTP	0.73535	0.0295309	2.8317
Q8IUK5	PLXDC1	0.716446	0.0242885	1.97259
O00592	PODXL	0.746692	0.00608509	2.2979
P27169	PON1	0.839319	0.0254105	15.2531
Q15063	POSTN	0.722117	0.00592797	0.423752
O60437	PPL	0.751418	0.00582688	3.81022
Q5SGD2	PPM1L	0.710775	0.00772005	2.60288
Q06830	PRDX1	0.807183	0.0011225	2.35088
P32119	PRDX2	0.793951	0.0010094	2.48136
P30048	PRDX3	0.688091	0.00898667	2.39259
P30041	PRDX6	0.839319	0.000384129	1.57714
O43490	PROM1	0.848771	0.00473304	2.68729
P22891	PROZ	0.714556	0.00695508	1.82339
P07478	PRSS2	0.716446	0.0440585	0.287863
O43653	PSCA	0.701323	0.0325566	2.93156
P25786	PSMA1	0.708885	0.0382865	2.07445
P25788	PSMA3	0.662571	0.0449105	1.75792
P28066	PSMA5	0.727788	0.0253745	2.35193
O14818	PSMA7	0.769376	0.0238818	2.26377
P49721	PSMB2	0.826087	0.0124982	4.15779
Q9P2B2	PTGFRN	0.839319	0.0144	2.15906
Q12923	PTPN13	0.913043	0.00190112	81000
P10586	PTPRF	0.693762	0.0251317	1.86097
P28827	PTPRM	0.797732	0.0021078	3.91835
P20472	PVALB	0.928166	3.32e-05	445.629
P15151	PVR	0.706994	0.00732635	1.84914
P06737	PYGL	0.695652	0.0119348	1.51099
O00391	QSOX1	0.754253	0.0388908	1.51436
P61106	RAB14	0.758034	0.0361365	1.59083
P61019	RAB2A	0.776938	0.00904781	2.20526
O95716	RAB3D	0.794896	0.024767	2.11414
P20339	RAB5A	0.826087	0.0135647	2.1258
P11234	RALB	0.746692	0.0229608	2.02147
P62834	RAP1A	0.780718	0.0137296	1.82467
P09455	RBP1	0.931947	0.00319764	0.0086775
P50120	RBP2	0.914934	0.00412557	3.77e-06
P82980	RBP5	0.765595	0.00217137	1.65854
O95980	RECK	0.62949	0.0391654	1.92233
P05451	REG1A	0.877127	4.11e-05	0.171518
Q9HBH0	RHOF	0.724008	0.0463742	3.1622
O00584	RNASET2	0.784499	0.0152427	0.46648
Q8NC42	RNF149	0.763705	0.00339276	1.5116
Q8WZ75	ROBO4	0.727788	0.00669932	1.92983
P30050	RPL12	0.822306	0.0108506	2.60315
P26373	RPL13	0.727788	0.00931488	60000
P35268	RPL22	0.745747	0.0170948	71000
P62750	RPL23A	0.720227	0.0118951	18.187
P46776	RPL27A	0.780718	0.0312708	24600
P62888	RPL30	0.669187	0.0103964	13617.1
P36578	RPL4	0.780718	0.0276564	14892.2
P62263	RPS14	0.771267	0.00939451	76927.4
P62851	RPS25	0.884688	0.00894716	95500
P62857	RPS28	0.701323	0.0456248	1.5888
P35542	SAA4	0.744802	0.0187863	2.95992
P51170	SCNN1G	0.829868	0.00374857	2.71601
Q9HB40	SCPEP1	0.784499	0.00332745	2.36753
O00560	SDCBP	0.862004	0.0300866	2.6922
Q9H190	SDCBP2	0.901701	0.00742798	122.933
Q9BRK5	SDF4	0.756144	0.00940889	1.6242
Q96GA7	SDSL	0.754253	0.0157677	0.00021373
Q13228	SELENBP1	0.795841	0.0279586	1.70735
O60613	SELENOF	0.79017	0.0240268	6993.01
P16109	SELP	0.890359	0.00657859	451810
Q9NPR2	SEMA4B	0.765595	0.011824	3.55828
Q13591	SEMA5A	0.831758	0.0144768	1.98014
O75326	SEMA7A	0.971645	0.00751786	1403.9
P04279	SEMG1	0.854442	0.00226599	28.8836
Q02383	SEMG2	0.6569	0.00583075	2.67868
P05154	SERPINA5	0.741021	0.0198474	1.80279
Q99574	SERPINI1	0.793951	0.000471685	2.4489
Q6UXD5	SEZ6L2	0.722117	0.0355488	2.19215
Q6UWI4	SHISA2	0.799622	0.000665304	2.52713
Q8N114	SHISA5	0.756144	0.00910055	2.98256
P14410	SI	0.775047	0.00636795	3.11352
Q5TFQ8	SIRPB1	0.775047	0.0126492	2.5e-06
Q5JXA9	SIRPB2	0.640832	0.0447393	1.93014
P63208	SKP1	0.962193	1.5e-05	0.00948867
P55017	SLC12A3	0.635161	0.0471504	2.38173
Q00325	SLC25A3	0.776938	0.0167317	562857
O43511	SLC26A4	0.862004	0.00309956	732697
O00337	SLC28A1	0.773157	0.0194276	3.08608
P22732	SLC2A5	0.73724	0.00195269	2.28983
Q07837	SLC3A1	0.678639	0.0327828	2.06327
A0PJK1	SLC5A10	0.839319	0.00447113	0.00148289
Q8IW52	SLITRK4	0.833648	0.00274598	6.42e-06
Q15796	SMAD2	0.859168	0.0233407	43914.3
Q71RC9	SMIM5	0.839319	0.0243662	3.6547
Q99835	SMO	0.665406	0.0308978	1.60251
O00161	SNAP23	0.780718	0.0472365	3.85856
P62318	SNRPD3	0.742911	0.0342788	9.85981
Q96RF0	SNX18	0.691871	0.0160483	1.68631
P08294	SOD3	0.771267	0.00165141	2.31749
Q00796	SORD	0.73913	0.0125704	1.88432
Q92673	SORL1	0.708885	0.0324761	2.74598
Q99523	SORT1	0.720227	0.0409903	1.82372
Q9UBP0	SPAST	0.916824	0.00608821	154539
O43278	SPINT1	0.782609	0.000756242	1.66118
Q08629	SPOCK1	0.804348	0.00142694	3.64041
P10451	SPP1	0.809074	0.000467167	3.26732
Q8TCT8	SPPL2A	0.699433	0.0140262	1.82405
P35270	SPR	0.863894	0.0120077	89.3472
P35321	SPRR1A	0.871456	0.0127423	2.95312e+06
Q8WW59	SPRYD4	0.916824	0.0137623	0.0152486
P12931	SRC	0.68431	0.00670753	1.71005
Q01130	SRSF2	0.786389	0.0196295	144119
P50502	ST13	0.776938	0.0400135	2.29779
Q9Y5Y6	ST14	0.731569	0.00153336	3.61834
Q96JF0	ST6GAL2	0.78828	0.0288311	92.7356
Q8WWQ8	STAB2	0.761815	0.0167914	131.41
O95630	STAMBP	0.795841	0.0496053	1.00696e+06
P52823	STC1	0.950851	0.00645308	432127
Q9UGT4	SUSD2	0.754253	0.00530895	1.86949
P09758	TACSTD2	0.73535	0.0125748	9.65101
P26639	TARS	0.858223	0.00429135	149500
Q4KMP7	TBC1D10B	0.833648	0.00526321	2.50501
P20062	TCN2	0.659735	0.041009	2.0683
P10646	TFPI	0.797732	0.000159589	3.54022
Q03167	TGFBR3	0.6862	0.0171921	1.52858
P04216	THY1	0.756144	0.0285327	0.5576
P16035	TIMP2	0.856333	0.036605	2.73399
Q3LXA3	TKFC	0.771267	0.00521762	2.25293
Q96A25	TMEM106A	0.89225	0.000276708	9.91e-06
Q8N2U0	TMEM256	0.689981	0.0156598	1.89148
Q9BXS4	TMEM59	0.78828	0.00688772	186223
Q92956	TNFRSF14	0.742911	0.0120977	2.10484
P20333	TNFRSF1B	0.758034	0.014474	0.521653
O75509	TNFRSF21	0.848771	0.0214668	83168.5
Q16473	TNXA	0.712665	0.00533437	1.74297
P22105	TNXB	0.780718	0.000451045	1.66447
Q86YW5	TREML1	0.933837	0.0109096	9.44e-07
Q8WZ42	TTN	0.705104	0.0369028	2.78984
P68363	TUBA1B	0.725898	0.0372283	2.07462
P68371	TUBB4B	0.822306	0.00405918	2.24482
P49411	TUFM	0.890359	0.00924812	228000
Q06418	TYRO3	0.771267	0.0109136	2.85658
P68036	UBE2L3	0.847826	0.00866272	269350
P15374	UCHL3	0.589792	0.043797	29579.4
O75841	UPK1B	0.693762	0.0477574	1.6214
O00526	UPK2	0.746692	0.0483515	1.91352
P54578	USP14	0.913043	0.0151826	151007
P45974	USP5	0.848771	0.0150012	3.32719
P19320	VCAM1	0.746692	0.00894773	0.454468
P55072	VCP	0.786389	0.026695	3.08778
Q9Y277	VDAC3	0.724008	0.0199522	2.06812
O15240	VGF	0.718336	0.0203113	3.34019
Q7Z5L0	VMO1	0.706994	0.00456894	1.92468
Q9UK41	VPS28	0.797732	0.00900221	2.30178
Q9UBQ0	VPS29	0.906427	8.37e-07	5.16e-05
Q9H9H4	VPS37B	0.756144	0.0361621	1.94364
Q86XT2	VPS37D	0.820416	0.00163293	2.19832
O75351	VPS4B	0.854442	0.00304118	2.95678
Q9NP79	VTA1	0.844991	0.00106275	3.04601
Q9Y334	VWA7	0.973535	0.0261087	216500
Q14508	WFDC2	0.714556	0.0148194	3.16256
Q9NQW7	XPNPEP1	0.854442	0.0142761	2.80992
P12956	XRCC6	0.829868	0.00314761	5.13e-06
Q86Y38	XYLT1	0.703214	0.0496828	1.99281
Q9H1B5	XYLT2	0.883743	0.0134141	62500
P31946	YWHAB	0.829868	0.0144963	2.54692
P62258	YWHAE	0.750473	0.0125145	2.27427
Q8IWT0	ZBTB8OS	0.988658	1.43e-06	0.0101479
Q8WTX9	ZDHHC1	0.818526	0.0169122	120.362
