# Supplementary material for: Exploration of potential biomarkers for early bladder cancer based on urine proteomics
Source: Front Oncol. 2024 Feb 12;14:1309842. doi: 10.3389/fonc.2024.1309842 (PMC10894981; doi:10.3389/fonc.2024.1309842)
Supplement: Sheet T1 — Differential Proteins in each cohort. [file DataSheet_1.zip › Supplementary Files/Supplementary Table 3.xlsx]

## Sheet: Sheet1
Sample	Group	APOL1(ng/ml)	ITIH3(ng/ml)
BC03	BC	28.1116	72.794
BC05	BC	25.9568	83.1478
BC06	BC	25.3183	74.9413
BC107	BC	24.1211	80.6672
BC111	BC	31.3838	78.5718
BC113	BC	30.6655	76.9064
BC129	BC	35.7733	73.8676
BC13	BC	26.276	76.3728
BC135	BC	25.2783	79.6269
BC138	BC	24.4729	35.6366
BC141	BC	27.161	69.9837
BC122	BC	25.4779	82.8144
BC17	BC	28.5905	77.7268
BC117	BC	25.0789	78.7571
BC19	BC	28.5069	73.1519
BC22	BC	22.3653	78.2926
BC28	BC	29.3886	77.8042
BC29	BC	21.3278	72.4362
BC30	BC	23.4827	80.6215
BC31	BC	24.2808	73.1835
BC33	BC	23.9179	77.1212
BC41	BC	21.4874	75.5675
BC43	BC	24.7596	94.6242
BC49	BC	21.8865	77.7532
BC50	BC	30.1069	52.0375
BC51	BC	28.9895	81.0251
BC55	BC	22.0461	62.7736
BC56	BC	27.1539	92.1191
BC60	BC	26.4356	77.4464
BC63	BC	25.0789	81.383
BC68	BC	23.7221	79.7261
BC69	BC	23.9615	84.9617
BC72	BC	27.2337	71.7204
BC78	BC	26.5952	76.7306
BC80	BC	30.5309	78.1882
BC82	BC	27.553	78.1621
BC85	BC	26.6929	86.7781
BC90	BC	23.5625	75.657
BC92	BC	24.6	76.7304
BC96	BC	25.3183	79.7191
C02	Cystitis	26.5154	28.186
C03	Cystitis	17.4171	36.8199
C08	Cystitis	20.6893	57.7634
C11	Cystitis	24.4404	29.837
C13	Cystitis	24.7803	55.6162
C19	Cystitis	22.986	55.2583
C23	Cystitis	24.2464	70.9991
C26	Cystitis	20.782	52.3953
C30	Cystitis	24.201	58.837
C31	Cystitis	25.2385	49.2153
HC01	HC	18.295	45.2787
HC05	HC	8.9921	52.5732
HC09	HC	7.04189	51.1947
HC10	HC	19.9615	43.4485
HC100	HC	21.3278	50.9638
HC103	HC	17.2526	69.7536
HC108	HC	18.2855	44.9311
HC109	HC	15.6613	40.2587
HC11	HC	20.2105	27.7022
HC116	HC	14.9473	47.7838
HC119	HC	16.6846	35.2175
HC12	HC	18.4187	26.4646
HC122	HC	15.1825	57.0681
HC120	HC	20.201	56.6898
HC39	HC	15.1682	38.9272
HC13	HC	20.6095	40.2277
HC37	HC	20.5297	39.426
HC45	HC	13.0836	70.2889
HC21	HC	19.2865	50.6468
HC22	HC	15.7269	28.4869
HC28	HC	11.9901	37.2718
HC31	HC	9.21787	27.1836
HC33	HC	19.3982	28.3626
HC42	HC	20.0509	35.8242
HC43	HC	12.9229	54.9004
HC48	HC	17.4874	56.7102
HC52	HC	21.0086	50.6683
HC56	HC	14.3046	59.9106
HC57	HC	14.1259	59.5528
HC61	HC	17.6423	71.5657
HC65	HC	14.6238	36.2896
HC68	HC	16.9607	64.9208
HC70	HC	16.6871	61.7
HC72	HC	20.7706	55.9945
HC75	HC	19.572	42.7328
HC81	HC	20.9577	41.0047
HC84	HC	13.1682	58.1417
HC89	HC	20.2903	56.9372
HC92	HC	17.896	75.9943
HC96	HC	21.8817	36.2729
U08	UTUC	28.6524	76.0149
U09	UTUC	19.4981	78.8779
U11	UTUC	21.8067	76.2272
U17	UTUC	26.3087	78.3525
U18	UTUC	21.248	79.3689
U20	UTUC	24.7596	72.6742
U25	UTUC	23.4827	74.2539
U27	UTUC	24.8394	84.2459
U32	UTUC	22.7113	62.8021
U38	UTUC	22.6048	71.3625
