# Supplementary material for: Exploration of potential biomarkers for early bladder cancer based on urine proteomics
Source: Front Oncol. 2024 Feb 12;14:1309842. doi: 10.3389/fonc.2024.1309842 (PMC10894981; doi:10.3389/fonc.2024.1309842)
Supplement: Sheet T1 — Differential Proteins in each cohort. [file DataSheet_1.zip › Supplementary Files/Supplementary Table 2.xlsx]

## Sheet: Pathway-BC vs HC
Ingenuity Canonical Pathways	-log(p-value)	Ratio	Molecules
14-3-3-mediated Signaling	0.544	0.0238	KRAS,MAPK1,PLCG2
3-phosphoinositide Biosynthesis	0.463	0.02	ALPL,NUDT4,PTPA,SIRPA
3-phosphoinositide Degradation	0.527	0.0215	ALPL,NUDT4,PTPA,SIRPA
4-1BB Signaling in T Lymphocytes	0.4	0.0294	MAPK1
Actin Cytoskeleton Signaling	4.83	0.0583	ACTG1,ARPC3,ITGAV,KRAS,LBP,MAPK1,MYH14,MYH9,MYO1A,PAK4,PDGFB,PDGFC,TMSB10/TMSB4X,TTN
Actin Nucleation by ARP-WASP Complex	0.818	0.033	ARPC3,ITGAV,KRAS
Acute Myeloid Leukemia Signaling	0.413	0.0222	KRAS,MAPK1
Acute Phase Response Signaling	19.7	0.152	A2M,ALB,APOA2,C1QB,C1QC,C1R,C2,C3,C4BPA,CFB,CRABP2,FGB,FGG,FTL,HAMP,HP,HPX,HRG,ITIH3,KLKB1,KRAS,LBP,MAPK1,OSMR,RBP1,SERPIND1,TF,TTR
Adenosine Nucleotides Degradation II	0.674	0.0625	NT5E
Adipogenesis pathway	0.87	0.0301	BMPR2,FABP4,FZD4,RBP1
Adrenomedullin signaling pathway	2.6	0.0464	ADM,C3,CFH,CTH,KRAS,MAPK1,MMP2,PLCG2,TTN
Agranulocyte Adhesion and Diapedesis	2.03	0.0406	ACTG1,CX3CL1,ICAM1,MMP2,MYH14,MYH9,MYO1A,SDC4
Agrin Interactions at Neuromuscular Junction	3.29	0.0882	ACTG1,KRAS,LAMA2,MAPK1,PAK4,PKLR
Airway Inflammation in Asthma	0.41	0.0303	RNASE3
Airway Pathology in Chronic Obstructive Pulmonary Disease	1.06	0.0354	APOM,C8G,MMP2,PRTN3
Aldosterone Signaling in Epithelial Cells	1.05	0.0312	HSPB11,HSPE1,KRAS,MAPK1,PLCG2
Allograft Rejection Signaling	0	0.00813	IGHG2,IGKC
Altered T Cell and B Cell Signaling in Rheumatoid Arthritis	0	0.00353	PRTN3
AMPK Signaling	0	0.0124	MAPK1,PTPA,RAB8A
Amyloid Processing	1.42	0.06	CAPN1,CAPNS1,MAPK1
Amyotrophic Lateral Sclerosis Signaling	0.622	0.0263	CAPN1,CAPNS1,PDGFC
Androgen Signaling	0	0.00595	MAPK1
Angiopoietin Signaling	0.507	0.0263	KRAS,PAK4
Antigen Presentation Pathway	0.364	0.0263	CD74
Antioxidant Action of Vitamin C	0.326	0.0187	MAPK1,PLCG2
Antiproliferative Role of Somatostatin Receptor 2	1.01	0.0405	CTH,KRAS,MAPK1
Antiproliferative Role of TOB in T Cell Signaling	0	0.00889	MAPK1,TGFBR2
Apelin Adipocyte Signaling Pathway	1.41	0.0465	GPX3,GSTM1,GSTT1,MAPK1
Apelin Cardiomyocyte Signaling Pathway	0.37	0.0204	MAPK1,PLCG2
Apelin Endothelial Signaling Pathway	0.465	0.0214	ICAM1,KRAS,MAPK1
Apelin Liver Signaling Pathway	1.25	0.0769	COL1A2,COL2A1
Apoptosis Signaling	1.75	0.049	CAPN1,CAPNS1,KRAS,MAPK1,PLCG2
April Mediated Signaling	0.332	0.0238	MAPK1
Arginine Biosynthesis IV	1.07	0.167	OTC
Aryl Hydrocarbon Receptor Signaling	0.759	0.0272	ALDH8A1,GSTM1,GSTT1,MAPK1
Atherosclerosis Signaling	7.31	0.103	ALB,APOA2,APOE,APOF,APOL1,APOM,COL1A2,COL2A1,ICAM1,PDGFB,PDGFC,PON1,TNFRSF12A
ATM Signaling	0	0.0104	PTPA
Autoimmune Thyroid Disease Signaling	0	0.0081	IGHG2,IGKC
Autophagy	0	0.0142	MAPK1,PDGFB,PTPA
Axonal Guidance Signaling	2.18	0.0306	ACE,ADAM19,ARPC3,EPHB3,FZD4,ITGAV,KRAS,MAPK1,MME,MMP2,PAK4,PDGFB,PDGFC,PLCG2,PLXNB1
B Cell Activating Factor Signaling	0.324	0.0233	MAPK1
B Cell Development	0.373	0.027	IGKC
B Cell Receptor Signaling	5.02	0.0493	IGHG2,IGHV1-69,IGHV3-15,IGHV3-73,IGHV4-34,IGHV4-4,IGHV5-51,IGHV6-1,IGKC,IGKV1-27,IGLV10-54,IGLV3-10,IGLV3-27,IGLV4-69,IGLV6-57,KRAS,MAPK1,PLCG2
BAG2 Signaling Pathway	2.15	0.0617	MAPK1,PSMA5,PSMA7,PSMD1,PSMD5
Basal Cell Carcinoma Signaling	0	0.0143	FZD4
BER (Base Excision Repair) Pathway	0.317	0.0227	MAPK1
BEX2 Signaling Pathway	1.51	0.05	KLK3,MMP2,PDGFC,PTPA
Bladder Cancer Signaling	1.05	0.0351	KRAS,MAPK1,MMP2,PDGFC
BMP signaling pathway	0.879	0.0353	BMPR2,KRAS,MAPK1
Breast Cancer Regulation by Stathmin1	0.306	0.0155	ADGRG6,ADGRL3,FZD4,KRAS,MAPK1,MMP2,PDGFB,PDGFC,PTPA
Calcium Signaling	0.708	0.024	MAPK1,MYH14,MYH9,MYO1A,TPM4
cAMP-mediated signaling	0	0.00437	MAPK1
Cancer Drug Resistance By Drug Efflux	0.674	0.0345	KRAS,MAPK1
Cardiac Hypertrophy Signaling	0.281	0.0157	KRAS,MAPK1,PLCG2,TGFBR2
Cardiac Hypertrophy Signaling (Enhanced)	0.415	0.017	ACE,BMPR2,FZD4,ITGAV,KRAS,MAPK1,PLCG2,TGFBR2,TGFBR3
Cardiac β-adrenergic Signaling	0	0.00568	PTPA
Cardiomyocyte Differentiation via BMP Receptors	0.553	0.0455	BMPR2
Catecholamine Biosynthesis	1.24	0.25	DDC
Caveolar-mediated Endocytosis Signaling	1.6	0.0533	ACTG1,ALB,CD55,ITGAV
CCR3 Signaling in Eosinophils	0.513	0.0229	KRAS,MAPK1,PAK4
CCR5 Signaling in Macrophages	0	0.00673	MAPK1,PLCG2
CD28 Signaling in T Helper Cells	0	0.00321	ARPC3
CD40 Signaling	0.592	0.0303	ICAM1,MAPK1
CDC42 Signaling	0	0.0119	ARPC3,ITGAV,MAPK1,PAK4
CDK5 Signaling	1.58	0.0442	CAPN1,KRAS,LAMA2,MAPK1,PTPA
Cell Cycle Regulation by BTG Family Proteins	0.373	0.027	PTPA
Cellular Effects of Sildenafil (Viagra)	1.2	0.0347	ACTG1,MYH14,MYH9,MYO1A,PLCG2
Ceramide Signaling	0.413	0.0222	KRAS,PTPA
Chemokine Signaling	0.975	0.039	KRAS,MAPK1,PLCG2
Cholecystokinin/Gastrin-mediated Signaling	0.285	0.0171	KRAS,MAPK1
Chondroitin Sulfate Biosynthesis	0.733	0.0377	SULT1A1,XYLT1
Chondroitin Sulfate Biosynthesis (Late Stages)	0.311	0.0222	SULT1A1
Chronic Myeloid Leukemia Signaling	0.682	0.0283	KRAS,MAPK1,TGFBR2
Circadian Rhythm Signaling	0.463	0.0192	CTH,KLK3,KRAS,MAPK1,PLCG2
Citrulline Biosynthesis	0.9	0.111	OTC
Citrulline Degradation	1.83	1	OTC
Clathrin-mediated Endocytosis Signaling	5.95	0.0729	ACTG1,ALB,APOA2,APOE,APOF,APOL1,APOM,ARPC3,LDLR,PDGFB,PDGFC,PON1,RAB4B,TF
CNTF Signaling	1.3	0.0536	KRAS,LIFR,MAPK1
Coagulation System	10.2	0.286	A2M,F10,F12,F9,FGB,FGG,KLKB1,PROS1,SERPINC1,SERPIND1
Coenzyme A Biosynthesis	1.36	0.333	COASY
Colorectal Cancer Metastasis Signaling	0.703	0.0227	FZD4,KRAS,MAPK1,MMP2,PDGFC,TGFBR2
Communication between Innate and Adaptive Immune Cells	2.81	0.0346	CD83,IGHG2,IGHV1-69,IGHV3-15,IGHV3-73,IGHV4-34,IGHV4-4,IGHV5-51,IGHV6-1,IGKC,IGKV1-27,IGLV10-54,IGLV3-10,IGLV3-27,IGLV4-69,IGLV6-57
Complement System	11.6	0.306	C1QB,C1QC,C1R,C2,C3,C4BPA,C8B,C8G,CD55,CFB,CFH
Coronavirus Pathogenesis Pathway	0.26	0.0155	ACE,MAPK1,TGFBR2
Coronavirus Replication Pathway	0.893	0.0476	ACE,HNRNPA1
Corticotropin Releasing Hormone Signaling	0.44	0.0207	CTH,MAPK1,PLCG2
CREB Signaling in Neurons	0.417	0.0169	ADGRG6,ADGRL3,BMPR2,FZD4,KRAS,MAPK1,PDGFB,PLCG2,TGFBR2,TGFBR3
Crosstalk between Dendritic Cells and Natural Killer Cells	0.818	0.033	ACTG1,CD83,LTBR
CSDE1 Signaling Pathway	0.252	0.0182	SDC4
CTLA4 Signaling in Cytotoxic T Lymphocytes	0	0.00361	PTPA
CXCR4 Signaling	0.351	0.0181	KRAS,MAPK1,PAK4
Cyclins and Cell Cycle Regulation	0	0.012	PTPA
Cysteine Biosynthesis III (mammalia)	0.538	0.0435	CTH
Cysteine Biosynthesis/Homocysteine Degradation	1.53	0.5	CTH
Death Receptor Signaling	0	0.0106	ACTG1
Dendritic Cell Maturation	0.947	0.0237	CD83,COL1A2,COL2A1,ICAM1,IGHG2,IGKC,LTBR,MAPK1,PLCG2
Dermatan Sulfate Biosynthesis	0.708	0.0364	SULT1A1,XYLT1
Dermatan Sulfate Biosynthesis (Late Stages)	0.332	0.0238	SULT1A1
Dilated Cardiomyopathy Signaling Pathway	1.64	0.0405	ACTG1,MAPK1,MYH14,MYH9,MYO1A,TTN
D-myo-inositol (1,4,5,6)-Tetrakisphosphate Biosynthesis	0.588	0.023	ALPL,NUDT4,PTPA,SIRPA
D-myo-inositol (1,4,5)-Trisphosphate Biosynthesis	0.492	0.0385	PLCG2
D-myo-inositol (3,4,5,6)-tetrakisphosphate Biosynthesis	0.588	0.023	ALPL,NUDT4,PTPA,SIRPA
D-myo-inositol-5-phosphate Metabolism	0.818	0.0263	ALPL,NUDT4,PLCG2,PTPA,SIRPA
DNA Double-Strand Break Repair by Non-Homologous End Joining	0.726	0.0714	XRCC6
Dopamine Degradation	0.521	0.0417	SULT1A1
Dopamine Receptor Signaling	0.493	0.0256	DDC,PTPA
Dopamine-DARPP32 Feedback in cAMP Signaling	0	0.0113	PLCG2,PTPA
EGF Signaling	0.252	0.0182	MAPK1
EIF2 Signaling	0.684	0.0236	HNRNPA1,KRAS,MAPK1,RPL12,RPLP2
Endocannabinoid Cancer Inhibition Pathway	0.445	0.0208	MAPK1,MMP2,PDGFC
Endocannabinoid Developing Neuron Pathway	0.256	0.016	KRAS,MAPK1
Endocannabinoid Neuronal Synapse Pathway	0	0.0135	MAPK1,PLCG2
Endometrial Cancer Signaling	0.652	0.0333	KRAS,MAPK1
Endothelin-1 Signaling	0.283	0.0161	KRAS,MAPK1,PLCG2
eNOS Signaling	0	0.0132	PDGFC,PLCG2
Ephrin B Signaling	1.04	0.0417	ABI1,EPHB3,MAPK1
Ephrin Receptor Signaling	2.53	0.0452	ABI1,ARPC3,EPHB3,ITGAV,KRAS,MAPK1,PAK4,PDGFB,PDGFC
Epithelial Adherens Junction Signaling	2.65	0.0516	ARPC3,BMPR2,DLL1,KRAS,PAK4,PTPA,TGFBR2,TGFBR3
ERB2-ERBB3 Signaling	0.611	0.0312	KRAS,MAPK1
ERBB Signaling	1.31	0.043	KRAS,MAPK1,PAK4,PLCG2
ERBB4 Signaling	1.13	0.0455	KRAS,MAPK1,PLCG2
ERK/MAPK Signaling	1.91	0.0282	ITGAV,KRAS,MAPK1,PAK4,PLCG2,PTPA
ERK5 Signaling	0	0.0139	KRAS
Erythropoietin Signaling Pathway	0.623	0.0238	HBB,HBD,KRAS,MAPK1
Estrogen Receptor Signaling	0.266	0.015	ATP5F1A,KRAS,MAPK1,MMP2,PDGFC,PLCG2
Estrogen-Dependent Breast Cancer Signaling	0.493	0.0256	KRAS,MAPK1
Ethanol Degradation IV	0.607	0.0526	TYRP1
Extrinsic Prothrombin Activation Pathway	7.15	0.375	F10,F12,FGB,FGG,PROS1,SERPINC1
Factors Promoting Cardiogenesis in Vertebrates	1.18	0.0342	BMPR2,FZD4,PLCG2,TGFBR2,TGFBR3
FAK Signaling	3.47	0.069	ACTG1,CAPN1,CAPNS1,ITGAV,KRAS,MAPK1,PAK4,PLCG2
FAT10 Cancer Signaling Pathway	1.42	0.06	BMPR2,TGFBR2,TGFBR3
FAT10 Signaling Pathway	2.08	0.0741	PSMA5,PSMA7,PSMD1,PSMD5
Fatty Acid β-oxidation I	0.4	0.0294	ECHS1
Fc Epsilon RI Signaling	0.595	0.0254	KRAS,MAPK1,PLCG2
Fcγ Receptor-mediated Phagocytosis in Macrophages and Monocytes	0.799	0.0323	ACTG1,ARPC3,MAPK1
FcγRIIB Signaling in B Lymphocytes	0.458	0.0241	KRAS,PLCG2
Ferroptosis Signaling Pathway	2.54	0.0551	CTH,FTL,KRAS,MACROH2A1,MAPK1,TF,VDAC2
FGF Signaling	0	0.0119	MAPK1
FLT3 Signaling in Hematopoietic Progenitor Cells	0.485	0.0253	KRAS,MAPK1
fMLP Signaling in Neutrophils	0.519	0.0231	ARPC3,KRAS,MAPK1
FXR/RXR Activation	11.3	0.136	ABCB11,ALB,APOA2,APOE,APOF,APOL1,APOM,C3,CETP,GC,HPR,HPX,PKLR,PON1,SDC1,TF,TTR
G Beta Gamma Signaling	0.524	0.0233	KRAS,MAPK1,PLCG2
G Protein Signaling Mediated by Tubby	0.324	0.0233	PLCG2
Gap Junction Signaling	1.16	0.0309	ACTG1,CTH,DBN1,KRAS,MAPK1,PLCG2
GDNF Family Ligand-Receptor Interactions	0.987	0.0395	KRAS,MAPK1,PLCG2
Germ Cell-Sertoli Cell Junction Signaling	1.43	0.0361	A2M,ACTG1,KRAS,MAPK1,PAK4,TGFBR2
Glioblastoma Multiforme Signaling	1.41	0.0357	FZD4,KRAS,MAPK1,PDGFB,PDGFC,PLCG2
Glioma Invasiveness Signaling	2.39	0.0704	CD44,ITGAV,KRAS,MAPK1,MMP2
Glioma Signaling	1.45	0.041	KRAS,MAPK1,PDGFB,PDGFC,PLCG2
Glucocorticoid Receptor Signaling	1.22	0.0241	A2M,ATP5F1A,FGG,HP,ICAM1,KRAS,KRT19,KRT5,KRT7,KRT8,MAPK1,MMP2,TGFBR2
Gluconeogenesis I	0.521	0.0417	ALDOC
Glutathione Redox Reactions I	2.29	0.125	GPX3,GSTM1,GSTT1
Glutathione-mediated Detoxification	1.22	0.0741	GSTM1,GSTT1
Glycoaminoglycan-protein Linkage Region Biosynthesis	1	0.143	XYLT1
Glycolysis I	1.31	0.0833	ALDOC,PKLR
GM-CSF Signaling	0.556	0.0286	KRAS,MAPK1
GNRH Signaling	0.523	0.0214	KRAS,MAPK1,MMP2,PAK4
GP6 Signaling Pathway	2.6	0.0565	COL1A2,COL2A1,FGB,FGG,GP6,LAMA2,PLCG2
GPCR-Mediated Integration of Enteroendocrine Signaling Exemplified by an L Cell	0	0.0135	PLCG2
GPCR-Mediated Nutrient Sensing in Enteroendocrine Cells	0	0.00855	PLCG2
G-Protein Coupled Receptor Signaling	0	0.0116	ADGRG6,ADGRL3,FZD4,KRAS,MAPK1,PAK4,PLCG2,TTN
Granulocyte Adhesion and Diapedesis	0.932	0.0287	CX3CL1,ICAM1,MMP2,SDC1,SDC4
Granzyme A Signaling	1.59	0.118	H1-0,H1-5
Growth Hormone Signaling	1.68	0.0563	A2M,IGFBP3,MAPK1,PLCG2
Guanosine Nucleotides Degradation III	0.754	0.0769	NT5E
Gustation Pathway	0	0.005	SCN3B
Gα12/13 Signaling	0.87	0.0301	CDH20,CDH4,KRAS,MAPK1
Gαi Signaling	0	0.0143	KRAS,MAPK1
Gαq Signaling	0	0.0121	MAPK1,PLCG2
Gαs Signaling	0	0.0082	MAPK1
Hematopoiesis from Pluripotent Stem Cells	0	0.00851	IGHG2,IGKC
Heparan Sulfate Biosynthesis	1.13	0.0455	AARS1,SULT1A1,XYLT1
Heparan Sulfate Biosynthesis (Late Stages)	0.664	0.0339	AARS1,SULT1A1
Hepatic Cholestasis	0.286	0.0162	ABCB11,CETP,LBP
Hepatic Fibrosis / Hepatic Stellate Cell Activation	5.26	0.0684	A2M,COL1A2,COL2A1,ICAM1,IGFBP3,LBP,MMP2,MYH14,MYH9,MYO1A,PDGFB,PDGFC,TGFBR2
Hepatic Fibrosis Signaling Pathway	3.34	0.0388	BMPR2,COL1A2,COL2A1,FTL,FZD4,ICAM1,ITGAV,KRAS,MAPK1,PDGFB,PDGFC,PLCG2,TF,TGFBR2,TGFBR3,TTN
HER-2 Signaling in Breast Cancer	0.376	0.0179	CYB5A,KRAS,MAPK1,MMP2
Hereditary Breast Cancer Signaling	0	0.00719	KRAS
HGF Signaling	0.886	0.0305	ITGAV,KRAS,MAPK1,PLCG2
HIF1α Signaling	1.95	0.0392	ADM,KRAS,MAPK1,MMP2,PDGFB,PDGFC,PLCG2,TF
HIPPO signaling	0.451	0.0238	CD44,PTPA
HMGB1 Signaling	0.378	0.0189	ICAM1,KRAS,MAPK1
HOTAIR Regulatory Pathway	0.678	0.0252	CD44,COL1A2,ICAM1,MMP2
Human Embryonic Stem Cell Pluripotency	1.46	0.0368	BMPR2,FZD4,KLK3,PDGFB,PDGFC,TGFBR2
Huntington's Disease Signaling	1.65	0.0326	ATP5F1A,CAPN1,CAPNS1,MAPK1,NAPG,PSMA5,PSMA7,PSMD1,PSMD5
Hypoxia Signaling in the Cardiovascular System	0	0.0139	UBE2V1
IGF-1 Signaling	0.699	0.0288	IGFBP3,KRAS,MAPK1
IL-1 Signaling	0	0.0104	MAPK1
IL-10 Signaling	0.539	0.0278	LBP,MAPK1
IL-12 Signaling and Production in Macrophages	3.06	0.0597	ALB,APOA2,APOE,APOF,APOL1,APOM,MAPK1,PON1
IL-15 Production	0	0.00833	EPHB3
IL-15 Signaling	6.31	0.0642	IGHG2,IGHV1-69,IGHV3-15,IGHV3-73,IGHV4-34,IGHV4-4,IGHV5-51,IGHV6-1,IGKC,IGKV1-27,IGLV10-54,IGLV3-10,IGLV3-27,IGLV4-69,IGLV6-57,KRAS,MAPK1
IL-17 Signaling	1.29	0.0335	KRAS,MAPK1,MMP2,MUC5AC,MUC5B,PDGFC
IL-17A Signaling in Airway Cells	1.11	0.0448	MAPK1,MUC5AC,MUC5B
IL-17A Signaling in Fibroblasts	0.364	0.0263	MAPK1
IL-17A Signaling in Gastric Cells	0.492	0.0385	MAPK1
IL-2 Signaling	0.642	0.0328	KRAS,MAPK1
IL-22 Signaling	0.521	0.0417	MAPK1
IL-3 Signaling	0.485	0.0253	KRAS,MAPK1
IL-4 Signaling	0	0.0111	KRAS
IL-6 Signaling	0.914	0.0312	A2M,KRAS,LBP,MAPK1
IL-7 Signaling Pathway	0	0.0137	MAPK1
IL-8 Signaling	1.91	0.0386	AZU1,ICAM1,ITGAV,KRAS,LASP1,MAPK1,MMP2,PDGFC
ILK Signaling	2.08	0.0415	ACTG1,MAPK1,MYH14,MYH9,MYO1A,PDGFC,PTPA,TMSB10/TMSB4X
Inhibition of Angiogenesis by TSP1	1.94	0.0938	MAPK1,SDC1,TGFBR2
Inhibition of ARE-Mediated mRNA Degradation Pathway	1.5	0.0377	MAPK1,PSMA5,PSMA7,PSMD1,PSMD5,PTPA
Inhibition of Matrix Metalloproteases	1.73	0.0789	A2M,MMP2,SDC1
iNOS Signaling	0.83	0.0435	LBP,MAPK1
Insulin Receptor Signaling	0	0.0147	KRAS,MAPK1
Insulin Secretion Signaling Pathway	0	0.0113	MAPK1,NAPG,PLCG2
Integrin Signaling	4.23	0.0585	ACTG1,ARPC3,CAPN1,CAPNS1,ITGAV,KRAS,MAPK1,PAK4,PDGFB,PLCG2,TSPAN6,TTN
Intrinsic Prothrombin Activation Pathway	12.3	0.293	COL1A2,COL2A1,F10,F12,F9,FGB,FGG,KLK2,KLK3,KLKB1,PROS1,SERPINC1
Iron homeostasis signaling pathway	7.03	0.0977	ATP6V1D,ATP6V1H,BMPR2,FTL,HAMP,HBB,HBD,HP,HPX,MAPK1,PDGFB,TF,TFR2
Isoleucine Degradation I	0.627	0.0556	ECHS1
JAK/STAT Signaling	0.465	0.0244	KRAS,MAPK1
Kinetochore Metaphase Signaling Pathway	0	0.00935	MACROH2A1
L-carnitine Biosynthesis	1.36	0.333	BBOX1
L-cysteine Degradation II	1.83	1	CTH
L-dopachrome Biosynthesis	1.53	0.5	TYRP1
Leptin Signaling in Obesity	0.516	0.0267	MAPK1,PLCG2
Leukocyte Extravasation Signaling	1.2	0.0317	ACTG1,CD44,ICAM1,MAPK1,MMP2,PLCG2
Lipid Antigen Presentation by CD1	0	0.00467	PSAP
LPS/IL-1 Mediated Inhibition of RXR Function	2.76	0.0452	ABCB11,ALDH8A1,APOE,CETP,FABP1,FABP4,GSTM1,GSTT1,LBP,SULT1A1
LPS-stimulated MAPK Signaling	0.879	0.0353	KRAS,LBP,MAPK1
LXR/RXR Activation	11.4	0.138	ALB,APOA2,APOE,APOF,APOL1,APOM,C3,CETP,ECHS1,GC,HPR,HPX,LBP,LDLR,PON1,TF,TTR
Lymphotoxin β Receptor Signaling	0.721	0.037	LTBR,MAPK1
Macropinocytosis Signaling	2.27	0.0658	ABI1,KRAS,PDGFB,PDGFC,PLCG2
Maturity Onset Diabetes of Young (MODY) Signaling	3.84	0.0909	APOA2,APOE,APOF,APOL1,APOM,FABP1,PKLR
Mechanisms of Viral Exit from Host Cells	0.339	0.0244	ACTG1
Melanocyte Development and Pigmentation Signaling	1.27	0.0417	KRAS,MAPK1,PLCG2,TYRP1
Melanoma Signaling	0.772	0.04	KRAS,MAPK1
Melatonin Degradation I	0.257	0.0185	SULT1A1
Melatonin Signaling	0.556	0.0286	MAPK1,PLCG2
MIF Regulation of Innate Immunity	0.86	0.0455	CD74,MAPK1
MIF-mediated Glucocorticoid Regulation	1	0.0556	CD74,MAPK1
Mitochondrial Dysfunction	0.64	0.0242	ATP5F1A,CYB5A,VDAC2,VDAC3
Mitotic Roles of Polo-Like Kinase	1.18	0.0476	CAPN1,PTPA,SLK
Molecular Mechanisms of Cancer	0.323	0.0159	BMPR2,FZD4,ITGAV,KRAS,MAPK1,PAK4,TGFBR2
Mouse Embryonic Stem Cell Pluripotency	1.73	0.0485	BMPR2,FZD4,KRAS,LIFR,MAPK1
MSP-RON Signaling In Cancer Cells Pathway	2.36	0.0511	F12,KLK2,KLK3,KLKB1,KRAS,MAPK1,PDGFC
MSP-RON Signaling In Macrophages Pathway	2.15	0.0526	F12,KLK2,KLK3,KLKB1,KRAS,MAPK1
MSP-RON Signaling Pathway	2.78	0.0862	ACTG1,F12,KLK2,KLK3,KLKB1
mTOR Signaling	0.447	0.0196	KRAS,MAPK1,PDGFC,PTPA
NAD Biosynthesis III	1.24	0.25	NAMPT
NAD Salvage Pathway II	0.553	0.0455	NT5E
NAD Signaling Pathway	1.19	0.0345	H1-0,H1-5,NAMPT,NT5E,PDGFB
Natural Killer Cell Signaling	1.17	0.0311	COL1A2,COL2A1,KRAS,MAPK1,PAK4,PLCG2
Necroptosis Signaling Pathway	0.717	0.0261	CAPN1,CAPNS1,VDAC2,VDAC3
Neuregulin Signaling	1.04	0.0348	ITGAV,KRAS,MAPK1,PLCG2
Neuroinflammation Signaling Pathway	1.07	0.0262	BMPR2,CX3CL1,ICAM1,KLK3,MAPK1,PLCG2,TGFBR2,TGFBR3
Neuropathic Pain Signaling In Dorsal Horn Neurons	0.36	0.02	MAPK1,PLCG2
Neuroprotective Role of THOP1 in Alzheimer's Disease	1.61	0.045	ACE,C1R,KLK3,MME,PRTN3
Neurotrophin/TRK Signaling	0.987	0.0395	KLK3,KRAS,MAPK1
Neurovascular Coupling Signaling Pathway	0	0.00469	CTH
NF-κB Activation by Viruses	0.963	0.0385	ITGAV,KRAS,MAPK1
NF-κB Signaling	0.52	0.0191	BMPR2,KRAS,LTBR,PLCG2,TGFBR2,TGFBR3,UBE2V1
NGF Signaling	0.602	0.0256	KRAS,MAPK1,PLCG2
Nitric Oxide Signaling in the Cardiovascular System	0.297	0.0175	MAPK1,PDGFC
nNOS Signaling in Neurons	0.83	0.0435	CAPN1,CAPNS1
Non-Small Cell Lung Cancer Signaling	0.397	0.0215	KRAS,MAPK1
Notch Signaling	1.76	0.0811	DLL1,JAG1,LFNG
NRF2-mediated Oxidative Stress Response	1.03	0.0284	ACTG1,FTL,GSTM1,GSTT1,KRAS,MAPK1
NUR77 Signaling in T Lymphocytes	0	0.00364	MAPK1
Oleate Biosynthesis II (Animals)	0.857	0.1	CYB5A
Oncostatin M Signaling	1.59	0.0698	KRAS,MAPK1,OSMR
Opioid Signaling Pathway	0	0.00727	KRAS,MAPK1
Osteoarthritis Pathway	2.63	0.0435	ALPL,BMPR2,COL2A1,FZD4,ITGAV,JAG1,NAMPT,PDGFC,SDC4,TGFBR2
Ovarian Cancer Signaling	1.54	0.0385	CD44,FZD4,KRAS,MAPK1,MMP2,PDGFC
Oxidative Phosphorylation	0.331	0.0189	ATP5F1A,CYB5A
Oxytocin Signaling Pathway	0.66	0.022	CTH,KRAS,MAPK1,MYH14,MYH9,MYO1A
P2Y Purigenic Receptor Signaling Pathway	0.519	0.0231	KRAS,MAPK1,PLCG2
p38 MAPK Signaling	0	0.00847	TGFBR2
p70S6K Signaling	0.903	0.031	KRAS,MAPK1,PLCG2,PTPA
PAK Signaling	2.74	0.0598	EPHB3,ITGAV,KRAS,MAPK1,PAK4,PDGFB,PDGFC
Pancreatic Adenocarcinoma Signaling	0.951	0.0323	KRAS,MAPK1,PDGFC,TGFBR2
Parkinson's Signaling	0.674	0.0625	MAPK1
Paxillin Signaling	1.68	0.0472	ACTG1,ITGAV,KRAS,MAPK1,PAK4
PCP (Planar Cell Polarity) Pathway	0.228	0.0167	FZD4
PDGF Signaling	2.04	0.0581	KRAS,MAPK1,PDGFB,PDGFC,PLCG2
PEDF Signaling	0.451	0.0238	KRAS,MAPK1
Pentose Phosphate Pathway	2.04	0.2	G6PD,PGD
Pentose Phosphate Pathway (Oxidative Branch)	2.89	0.5	G6PD,PGD
PFKFB4 Signaling Pathway	0.304	0.0217	MAPK1
Phagosome Formation	1.66	0.0254	ADGRG6,ADGRL3,ARPC3,C3,FZD4,IGHG2,IGKC,ITGAV,KRAS,LBP,MAPK1,MYH14,MYH9,MYO1A,PAK4,PLCG2,TTN
Phagosome Maturation	0.421	0.0201	ATP6V1D,ATP6V1H,NAPG
Phospholipase C Signaling	0	0.0129	IGHG2,IGKC,ITGAV,KRAS,MAPK1,PLCG2
Phospholipases	0.219	0.0161	PLCG2
Phototransduction Pathway	0.262	0.0189	GUCA2B
PI3K Signaling in B Lymphocytes	0.836	0.0292	C3,KRAS,MAPK1,PLCG2
PI3K/AKT Signaling	0.476	0.0203	ITGAV,KRAS,MAPK1,PTPA
PKCθ Signaling in T Lymphocytes	0	0.0085	KRAS,MAPK1,PLCG2
Polyamine Regulation in Colon Cancer	0.674	0.0345	KRAS,MAPK1
PPAR Signaling	1.16	0.0385	KRAS,MAPK1,PDGFB,PDGFC
PPARα/RXRα Activation	1.71	0.0383	APOA2,BMPR2,KRAS,MAPK1,PLCG2,TGFBR2,TGFBR3
Primary Immunodeficiency Signaling	1.42	0.06	IGHG2,IGKC,IGLL1/IGLL5
Production of Nitric Oxide and Reactive Oxygen Species in Macrophages	3.92	0.0585	ALB,APOA2,APOE,APOF,APOL1,APOM,MAPK1,PLCG2,PON1,PTPA,SIRPA
Prolactin Signaling	0.87	0.0349	KRAS,MAPK1,PLCG2
Proline Biosynthesis II (from Arginine)	1.14	0.2	OTC
Prostate Cancer Signaling	0.66	0.0275	KLK3,KRAS,MAPK1
Protein Kinase A Signaling	0.644	0.0204	DUSP3,H1-0,H1-5,MAPK1,PLCG2,SIRPA,TGFBR2,TTN
Protein Ubiquitination Pathway	0.971	0.0259	HSPB11,HSPE1,PSMA5,PSMA7,PSMD1,PSMD5,UBE2V1
PTEN Signaling	1.61	0.04	BMPR2,ITGAV,KRAS,MAPK1,TGFBR2,TGFBR3
Pulmonary Fibrosis Idiopathic Signaling Pathway	4	0.0466	ACTG1,BMPR2,COL1A2,COL2A1,EPHB3,FZD4,ITGAV,JAG1,KRAS,MAPK1,MMP2,PDGFB,PDGFC,TGFBR2,TGFBR3
Pulmonary Healing Signaling Pathway	1.56	0.0355	BMPR2,FZD4,JAG1,KRAS,MAPK1,MMP2,PDGFC
Purine Nucleotides Degradation II (Aerobic)	0.607	0.0526	NT5E
PXR/RXR Activation	0.622	0.0317	ABCB11,GSTM1
Pyridoxal 5'-phosphate Salvage Pathway	0.207	0.0154	MAPK1
Pyroptosis Signaling Pathway	0	0.0111	MAPK1
RAC Signaling	1.79	0.0438	ARPC3,CD44,ITGAV,KRAS,MAPK1,PAK4
RANK Signaling in Osteoclasts	0	0.0112	MAPK1
RAR Activation	0.785	0.0256	ALDH8A1,CRABP2,IGFBP3,MAPK1,RBP1
Reelin Signaling in Neurons	0.55	0.024	APOE,ARPC3,MAPK1
Regulation of Actin-based Motility by Rho	0.652	0.0273	ARPC3,ITGAV,PAK4
Regulation of Cellular Mechanics by Calpain Protease	2	0.0568	CAPN1,CAPNS1,ITGAV,KRAS,MAPK1
Regulation of eIF4 and p70S6K Signaling	0.583	0.0229	ITGAV,KRAS,MAPK1,PTPA
Regulation of IL-2 Expression in Activated and Anergic T Lymphocytes	0.261	0.0152	KRAS,MAPK1,PLCG2,TGFBR2
Regulation Of The Epithelial Mesenchymal Transition By Growth Factors Pathway	1.18	0.0312	KRAS,MAPK1,MMP2,PDGFB,PDGFC,TGFBR2
Regulation Of The Epithelial Mesenchymal Transition In Development Pathway	0.879	0.0353	FZD4,JAG1,LOX
Regulation of the Epithelial-Mesenchymal Transition Pathway	1.6	0.0363	FZD4,JAG1,KRAS,LOX,MAPK1,MMP2,TGFBR2
Relaxin Signaling	0	0.0132	CTH,MAPK1
Remodeling of Epithelial Adherens Junctions	0.592	0.0303	ACTG1,ARPC3
Renal Cell Carcinoma Signaling	1.54	0.0513	KRAS,MAPK1,PAK4,PDGFB
Renin-Angiotensin Signaling	1.47	0.0413	ACE,KRAS,MAPK1,PAK4,PLCG2
Retinoate Biosynthesis I	1.07	0.0606	ALDH8A1,RBP1
Retinoate Biosynthesis II	1.24	0.25	RBP1
Retinoic acid Mediated Apoptosis Signaling	0.242	0.0175	CRABP2
Retinol Biosynthesis	0.339	0.0244	RBP1
RHOA Signaling	0.967	0.0328	ACTG1,ARPC3,SEPTIN2,TTN
RHOGDI Signaling	2.35	0.0425	ACTG1,ARPC3,CD44,CDH20,CDH4,ITGAV,MYH14,MYH9,PAK4
Role of CHK Proteins in Cell Cycle Checkpoint Control	0.242	0.0175	PTPA
Role of IL-17A in Arthritis	0.242	0.0175	MAPK1
Role of IL-17F in Allergic Inflammatory Airway Diseases	0.317	0.0227	MAPK1
Role of JAK family kinases in IL-6-type Cytokine Signaling	1.28	0.08	MAPK1,OSMR
Role of JAK1 and JAK3 in γc Cytokine Signaling	0.583	0.0299	KRAS,MAPK1
Role of JAK2 in Hormone-like Cytokine Signaling	0.42	0.0312	SIRPA
Role of Macrophages, Fibroblasts and Endothelial Cells in Rheumatoid Arthritis	1.72	0.0318	FZD4,ICAM1,IGHG2,IGKC,KRAS,LTBR,MAPK1,PDGFB,PDGFC,PLCG2
Role of MAPK Signaling in Inhibiting the Pathogenesis of Influenza	0	0.0135	MAPK1
Role of MAPK Signaling in Promoting the Pathogenesis of Influenza	1.1	0.0367	ATP6V1D,ATP6V1H,KRAS,MAPK1
Role of MAPK Signaling in the Pathogenesis of Influenza	0.485	0.0253	KRAS,MAPK1
Role of NANOG in Mammalian Embryonic Stem Cell Pluripotency	1.51	0.0424	BMPR2,FZD4,KRAS,LIFR,MAPK1
Role of NFAT in Cardiac Hypertrophy	0.39	0.0183	KRAS,MAPK1,PLCG2,TGFBR2
Role of NFAT in Regulation of the Immune Response	0	0.00785	KRAS,MAPK1,PLCG2
Role of Osteoblasts, Osteoclasts and Chondrocytes in Rheumatoid Arthritis	0.39	0.0183	ALPL,BMPR2,FZD4,MAPK1
Role of Pattern Recognition Receptors in Recognition of Bacteria and Viruses	1.18	0.0342	C1QB,C1QC,C3,MAPK1,PLCG2
Role of PI3K/AKT Signaling in the Pathogenesis of Influenza	0.215	0.0159	MAPK1
Role of PKR in Interferon Induction and Antiviral Response	0.507	0.0227	MAPK1,PDGFB,PDGFC
Role of Tissue Factor in Cancer	2.13	0.0522	F10,FGB,FGG,ITGAV,KRAS,MAPK1
Role of WNT/GSK-3β Signaling in the Pathogenesis of Influenza	0	0.0135	FZD4
Salvage Pathways of Pyrimidine Ribonucleotides	0	0.0104	MAPK1
SAPK/JNK Signaling	0	0.00332	KRAS
Selenocysteine Biosynthesis II (Archaea and Eukaryotes)	1.07	0.167	SARS1
Semaphorin Neuronal Repulsive Signaling Pathway	1.19	0.0345	CD44,ITGAV,PAK4,PLCG2,PLXNB1
Semaphorin Signaling in Neurons	1.24	0.0508	MAPK1,PAK4,PLXNB1
Senescence Pathway	1.14	0.0272	BMPR2,CAPN1,CAPNS1,KRAS,MAPK1,PTPA,TGFBR2,TGFBR3
Serotonin and Melatonin Biosynthesis	1.14	0.2	DDC
Serotonin Degradation	0.242	0.0175	SULT1A1
Serotonin Receptor Signaling	0.317	0.0227	DDC
Sertoli Cell-Sertoli Cell Junction Signaling	1.09	0.0297	A2M,ACTG1,ITGAV,KRAS,MAPK1,TGFBR3
Signaling by Rho Family GTPases	1.35	0.0302	ACTG1,ARPC3,CDH20,CDH4,ITGAV,MAPK1,PAK4,SEPTIN2
Sirtuin Signaling Pathway	2	0.0352	ATP5F1A,G6PD,H1-0,H1-5,MAPK1,NAMPT,OTC,VDAC2,VDAC3,XRCC6
Sperm Motility	0	0.0082	EPHB3,PLCG2
Sphingosine-1-phosphate Signaling	1.02	0.0342	MAPK1,PDGFB,PDGFC,PLCG2
SPINK1 General Cancer Pathway	2.68	0.082	KRAS,MAPK1,MT1G,MT1H,SPINK1
SPINK1 Pancreatic Cancer Pathway	2.88	0.0909	KLK2,KLK3,KLKB1,SPINK1,TGFBR2
STAT3 Pathway	1.81	0.0444	BMPR2,KRAS,MAPK1,PDGFB,TGFBR2,TGFBR3
Sucrose Degradation V (Mammalian)	0.951	0.125	ALDOC
Superoxide Radicals Degradation	0.951	0.125	TYRP1
Superpathway of Citrulline Metabolism	0.699	0.0667	OTC
Superpathway of Inositol Phosphate Compounds	0.602	0.0219	ALPL,NUDT4,PLCG2,PTPA,SIRPA
Superpathway of Melatonin Degradation	0.232	0.0169	SULT1A1
Superpathway of Methionine Degradation	0.381	0.0278	CTH
Synaptic Long Term Depression	0.833	0.0266	CTH,KRAS,MAPK1,PLCG2,PTPA
Synaptic Long Term Potentiation	0.544	0.0238	KRAS,MAPK1,PLCG2
Synaptogenesis Signaling Pathway	2.18	0.0356	APOE,ARPC3,CDH20,CDH4,CNTNAP2,EPHB3,KRAS,MAPK1,NAPG,NRXN3,PLCG2
Systemic Lupus Erythematosus In B Cell Signaling Pathway	3.84	0.04	IGHG2,IGHV1-69,IGHV3-15,IGHV3-73,IGHV4-34,IGHV4-4,IGHV5-51,IGHV6-1,IGKC,IGKV1-27,IGLV10-54,IGLV3-10,IGLV3-27,IGLV4-69,IGLV6-57,KRAS,MAPK1,PLCG2
Systemic Lupus Erythematosus In T Cell Signaling Pathway	0	0.00995	CD44,KRAS,MAPK1,PTPA
Systemic Lupus Erythematosus Signaling	0.573	0.0194	C8B,C8G,HNRNPA2B1,IGHG2,IGKC,KRAS,MAPK1,PLCG2
T Cell Exhaustion Signaling Pathway	0.544	0.0194	BMPR2,KRAS,MAPK1,PLCG2,PTPA,TGFBR2,TGFBR3
T Cell Receptor Signaling	0	0.00796	ICAM1,KRAS,MAPK1
T Helper Cell Differentiation	0	0.00375	TGFBR2
TCA Cycle II (Eukaryotic)	0.553	0.0455	CS
TEC Kinase Signaling	0	0.0107	ACTG1,ITGAV,PAK4,PLCG2
Telomerase Signaling	0.699	0.0288	KRAS,MAPK1,PTPA
Telomere Extension by Telomerase	2.89	0.2	HNRNPA1,HNRNPA2B1,XRCC6
TGF-β Signaling	1.27	0.0417	BMPR2,KRAS,MAPK1,TGFBR2
Th1 and Th2 Activation Pathway	1.42	0.0359	BMPR2,DLL1,ICAM1,JAG1,TGFBR2,TGFBR3
Th1 Pathway	0.285	0.0171	DLL1,ICAM1
Th2 Pathway	1.84	0.0451	BMPR2,DLL1,ICAM1,JAG1,TGFBR2,TGFBR3
The Visual Cycle	0.588	0.05	RBP1
Thrombin Signaling	0	0.0145	KRAS,MAPK1,PLCG2
Thrombopoietin Signaling	1.18	0.0476	KRAS,MAPK1,PLCG2
Thyroid Cancer Signaling	0.975	0.039	KLK3,KRAS,MAPK1
Thyroid Hormone Metabolism II (via Conjugation and/or Degradation)	0.41	0.0303	SULT1A1
Tight Junction Signaling	1.78	0.0395	ACTG1,MYH14,MYH9,MYO1A,NAPG,PTPA,TGFBR2
TNFR1 Signaling	0.279	0.02	PAK4
Toll-like Receptor Signaling	0.5	0.026	LBP,MAPK1
TR/RXR Activation	0.893	0.0357	F10,HP,LDLR
TREM1 Signaling	1.66	0.0556	CD83,ICAM1,MAPK1,PLCG2
Triacylglycerol Biosynthesis	0.298	0.0213	PLPP1
Triacylglycerol Degradation	0.332	0.0238	AARS1
tRNA Charging	0.963	0.0526	AARS1,SARS1
Tryptophan Degradation X (Mammalian, via Tryptamine)	0.607	0.0526	DDC
Tumor Microenvironment Pathway	2.29	0.0449	CD44,COL1A2,ICAM1,KRAS,MAPK1,MMP2,PDGFB,PDGFC
Tumoricidal Function of Hepatic Natural Killer Cells	1.31	0.0833	ICAM1,LYVE1
TWEAK Signaling	0.381	0.0278	TNFRSF12A
Type I Diabetes Mellitus Signaling	0	0.00329	MAPK1
Type II Diabetes Mellitus Signaling	0	0.0132	MAPK1,PKLR
Urate Biosynthesis/Inosine 5'-phosphate Degradation	0.726	0.0714	NT5E
Urea Cycle	1.07	0.167	OTC
UVA-Induced MAPK Signaling	0.759	0.0309	KRAS,MAPK1,PLCG2
UVB-Induced MAPK Signaling	0.268	0.0192	MAPK1
UVC-Induced MAPK Signaling	0.759	0.0392	KRAS,MAPK1
Valine Degradation I	0.57	0.0476	ECHS1
VDR/RXR Activation	0	0.013	IGFBP3
VEGF Family Ligand-Receptor Interactions	0.893	0.0357	KRAS,MAPK1,PLCG2
VEGF Signaling	1.83	0.0515	ACTG1,KRAS,MAPK1,PDGFC,PLCG2
Virus Entry via Endocytic Pathways	1.71	0.0481	ACTG1,CD55,FOLR1,KRAS,PLCG2
White Adipose Tissue Browning Pathway	0	0.00741	MAPK1
WNT/Ca+ pathway	0.622	0.0317	FZD4,PLCG2
WNT/β-catenin Signaling	1.39	0.0353	BMPR2,CD44,FZD4,PTPA,TGFBR2,TGFBR3
Wound Healing Signaling Pathway	2.52	0.042	BMPR2,COL1A2,COL2A1,KRAS,LAMA2,MAPK1,PDGFB,PDGFC,TGFBR2,TGFBR3
Xenobiotic Metabolism AHR Signaling Pathway	1.53	0.0506	ALDH8A1,GSTM1,GSTT1,PON1
Xenobiotic Metabolism CAR Signaling Pathway	1.37	0.0351	ALDH8A1,GSTM1,GSTT1,MAPK1,PTPA,SULT1A1
Xenobiotic Metabolism General Signaling Pathway	1.26	0.0362	FTL,GSTM1,GSTT1,KRAS,MAPK1
Xenobiotic Metabolism PXR Signaling Pathway	0.578	0.0227	ALDH8A1,GSTM1,GSTT1,SULT1A1
Xenobiotic Metabolism Signaling	1.31	0.0295	ALDH8A1,FTL,GSTM1,GSTT1,KRAS,MAPK1,PTPA,SULT1A1
α-Adrenergic Signaling	0.682	0.0283	KRAS,MAPK1,PLCG2
γ-linolenate Biosynthesis II (Animals)	0.607	0.0526	CYB5A

## Sheet: Pathway-BC vs Cystitis
Ingenuity Canonical Pathways	-log(p-value)	Ratio	Molecules
14-3-3-mediated Signaling	0.636	0.0159	BAX,YWHAH
3-phosphoinositide Biosynthesis	1.24	0.02	ACP1,NUDT1,PPP1R7,PTPN13
3-phosphoinositide Degradation	1.34	0.0215	ACP1,NUDT1,PPP1R7,PTPN13
Acetone Degradation I (to Methylglyoxal)	0.684	0.0312	PTGR1
Actin Cytoskeleton Signaling	0.286	0.00833	PAK4,WASL
Actin Nucleation by ARP-WASP Complex	0.316	0.011	WASL
Acute Phase Response Signaling	4.23	0.0435	ALB,CFB,HPX,ITIH3,SERPINA3,SERPING1,TF,TNFRSF1B
Adipogenesis pathway	0.208	0.00752	FABP4
Adrenomedullin signaling pathway	0	0.00515	BAX
Agranulocyte Adhesion and Diapedesis	0.38	0.0102	SDC4,VCAM1
Agrin Interactions at Neuromuscular Junction	1.88	0.0441	AGRN,NRG4,PAK4
Airway Pathology in Chronic Obstructive Pulmonary Disease	0.252	0.00885	APOM
Aldosterone Signaling in Epithelial Cells	0.493	0.0125	HSPA9,HSPB11
AMPK Signaling	0.283	0.0083	ADIPOQ,AK2
Amyotrophic Lateral Sclerosis Signaling	0.701	0.0175	BAX,RAB5B
Anandamide Degradation	1.67	0.333	NAAA
Angiopoietin Signaling	0.373	0.0132	PAK4
Antigen Presentation Pathway	0.618	0.0263	CD74
Antioxidant Action of Vitamin C	0.268	0.00935	TXNRD1
Apelin Adipocyte Signaling Pathway	0.333	0.0116	GPX3
Apelin Endothelial Signaling Pathway	0	0.00714	VCAM1
Apelin Liver Signaling Pathway	1.82	0.0769	COL18A1,COL1A1
Apoptosis Signaling	0.775	0.0196	BAX,TNFRSF1B
Aryl Hydrocarbon Receptor Signaling	0.542	0.0136	ALDH1L1,BAX
Atherosclerosis Signaling	5.43	0.0635	ALB,APOC1,APOL1,APOM,COL18A1,COL1A1,PON1,VCAM1
Autophagy	0.346	0.00948	ARL8B,TNFRSF1B
Axonal Guidance Signaling	0.553	0.0102	ADAMDEC1,NRP1,PAK4,SLIT3,WASL
B Cell Receptor Signaling	1.31	0.0164	IGHV4-4,IGKV1-8,IGKV1D-43,IGKV2-24,IGKV3-15,IGKV6D-21
BAG2 Signaling Pathway	2.55	0.0494	HSPA9,PSMA4,PSMD6,PSMF1
Breast Cancer Regulation by Stathmin1	0	0.00344	ADGRG6,PPP1R7
Cardiac Hypertrophy Signaling (Enhanced)	0	0.00566	ACVR1,IL10RB,TNFRSF1B
Cardiac β-adrenergic Signaling	0	0.00568	PPP1R7
Caveolar-mediated Endocytosis Signaling	0.991	0.0267	ALB,RAB5B
CCR3 Signaling in Eosinophils	0.212	0.00763	PAK4
CDC42 Signaling	0	0.00593	PAK4,WASL
CDK5 Signaling	0.252	0.00885	PPP1R7
Cell Cycle: G2/M DNA Damage Checkpoint Regulation	0.517	0.02	YWHAH
Ceramide Degradation	1.31	0.143	NAAA
Ceramide Signaling	0.32	0.0111	TNFRSF1B
Chondroitin Sulfate Biosynthesis	0.496	0.0189	HS6ST2
Chondroitin Sulfate Biosynthesis (Late Stages)	0.556	0.0222	HS6ST2
Clathrin-mediated Endocytosis Signaling	4.1	0.0417	ALB,APOC1,APOL1,APOM,PON1,RAB5B,TF,WASL
Colorectal Cancer Metastasis Signaling	0	0.00379	BAX
Communication between Innate and Adaptive Immune Cells	0.928	0.013	IGHV4-4,IGKV1-8,IGKV1D-43,IGKV2-24,IGKV3-15,IGKV6D-21
Complement System	1.56	0.0556	CFB,SERPING1
Coronavirus Pathogenesis Pathway	1.28	0.0206	BAX,CTSL,KPNB1,NPM1
Coronavirus Replication Pathway	0.582	0.0238	CTSL
CREB Signaling in Neurons	0	0.00169	ADGRG6
Crosstalk between Dendritic Cells and Natural Killer Cells	0.854	0.022	ICAM3,TNFRSF1B
CSDE1 Signaling Pathway	1.22	0.0364	HNRNPD,SDC4
CXCR4 Signaling	0	0.00602	PAK4
Death Receptor Signaling	0.306	0.0106	TNFRSF1B
Dendritic Cell Maturation	0.285	0.00789	COL18A1,COL1A1,TNFRSF1B
Dermatan Sulfate Biosynthesis	0.483	0.0182	HS6ST2
Dermatan Sulfate Biosynthesis (Late Stages)	0.582	0.0238	HS6ST2
Dermatan Sulfate Degradation (Metazoa)	0.987	0.0667	IDS
Dilated Cardiomyopathy Signaling Pathway	0	0.00676	BAX
D-myo-inositol (1,4,5,6)-Tetrakisphosphate Biosynthesis	1.43	0.023	ACP1,NUDT1,PPP1R7,PTPN13
D-myo-inositol (3,4,5,6)-tetrakisphosphate Biosynthesis	1.43	0.023	ACP1,NUDT1,PPP1R7,PTPN13
D-myo-inositol-5-phosphate Metabolism	1.31	0.0211	ACP1,NUDT1,PPP1R7,PTPN13
Docosahexaenoic Acid (DHA) Signaling	0.618	0.0263	BAX
Dopamine Receptor Signaling	0.365	0.0128	PPP1R7
Dopamine-DARPP32 Feedback in cAMP Signaling	0	0.00565	PPP1R7
eNOS Signaling	0	0.00658	HSPA9
Ephrin B Signaling	0.39	0.0139	ACP1
Ephrin Receptor Signaling	1.25	0.0201	ACP1,PAK4,PTPN13,WASL
Epithelial Adherens Junction Signaling	2.27	0.0323	ACVR1,NECTIN3,NOTCH1,PAK4,YWHAH
ERB2-ERBB3 Signaling	0.431	0.0156	NRG4
ERBB Signaling	0.839	0.0215	NRG4,PAK4
ERBB4 Signaling	0.42	0.0152	NRG4
ERK/MAPK Signaling	1.701	0.0141	PAK4,PPP1R7,YWHAH
ERK5 Signaling	0.39	0.0139	YWHAH
Estrogen Receptor Signaling	0	0.00501	HNRNPD,NOTCH1
Factors Promoting Cardiogenesis in Vertebrates	0	0.00685	ACVR1
FAK Signaling	0.245	0.00862	PAK4
FAT10 Cancer Signaling Pathway	1.3	0.04	ACVR1,TNFRSF1B
FAT10 Signaling Pathway	2.16	0.0556	PSMA4,PSMD6,PSMF1
Ferroptosis Signaling Pathway	1.19	0.0236	SLC39A14,TF,TXNRD1
FXR/RXR Activation	5.45	0.064	ALB,APOC1,APOL1,APOM,HPR,HPX,PON1,TF
Gap Junction Signaling	0	0.00515	TJP1
Germ Cell-Sertoli Cell Junction Signaling	1.49	0.0241	NECTIN3,PAK4,TJP1,WASL
Glucocorticoid Receptor Signaling	0.26	0.00741	HSPA9,IL10RB,VCAM1,YWHAH
Glutathione Redox Reactions I	0.796	0.0417	GPX3
Glycogen Biosynthesis II (from UDP-D-Glucose)	1.31	0.143	GYG1
Glycogen Degradation II	1.12	0.0909	MTAP
Glycogen Degradation III	1.05	0.0769	MTAP
GNRH Signaling	0.408	0.0107	FSHB,PAK4
GP6 Signaling Pathway	1.22	0.0242	COL17A1,COL18A1,COL1A1
G-Protein Coupled Receptor Signaling	0	0.00291	ADGRG6,PAK4
Granulocyte Adhesion and Diapedesis	0.883	0.0172	SDC4,TNFRSF1B,VCAM1
Granzyme A Signaling	0.936	0.0588	NME1
Gustation Pathway	0	0.005	SCN3B
Heparan Sulfate Biosynthesis	0.42	0.0152	HS6ST2
Heparan Sulfate Biosynthesis (Late Stages)	0.458	0.0169	HS6ST2
Hepatic Cholestasis	0	0.00541	TNFRSF1B
Hepatic Fibrosis / Hepatic Stellate Cell Activation	2.59	0.0316	BAX,COL17A1,COL18A1,COL1A1,TNFRSF1B,VCAM1
Hepatic Fibrosis Signaling Pathway	1.11	0.0146	ACVR1,COL18A1,COL1A1,TF,TNFRSF1B,VCAM1
HER-2 Signaling in Breast Cancer	0	0.00448	KPNB1
Hereditary Breast Cancer Signaling	0	0.00719	NPM1
HIF1α Signaling	0.738	0.0147	HSPA9,SAT2,TF
HIPPO signaling	0.91	0.0238	PPP1R7,YWHAH
Histamine Degradation	1.05	0.0769	HNMT
HMGB1 Signaling	0.498	0.0126	TNFRSF1B,VCAM1
HOTAIR Regulatory Pathway	0	0.00629	COL1A1
Human Embryonic Stem Cell Pluripotency	0	0.00613	ACVR1
Huntington's Disease Signaling	1.3	0.0181	BAX,HSPA9,PSMA4,PSMD6,PSMF1
IGF-1 Signaling	0.276	0.00962	YWHAH
IL-10 Signaling	0.39	0.0139	IL10RB
IL-12 Signaling and Production in Macrophages	2.54	0.0373	ALB,APOC1,APOL1,APOM,PON1
IL-15 Signaling	1.9	0.0226	IGHV4-4,IGKV1-8,IGKV1D-43,IGKV2-24,IGKV3-15,IGKV6D-21
IL-22 Signaling	0.796	0.0417	IL10RB
IL-6 Signaling	0.627	0.0156	COL1A1,TNFRSF1B
IL-7 Signaling Pathway	0.386	0.0137	BAX
IL-8 Signaling	0.356	0.00966	BAX,VCAM1
Induction of Apoptosis by HIV1	1.12	0.0317	BAX,TNFRSF1B
Inhibition of ARE-Mediated mRNA Degradation Pathway	2.22	0.0314	PSMA4,PSMD6,PSMF1,TNFRSF1B,YWHAH
Inhibition of Matrix Metalloproteases	0.618	0.0263	TFPI2
Insulin Receptor Signaling	0.202	0.00735	PPP1R7
Integrin Signaling	0.361	0.00976	PAK4,WASL
Interferon Signaling	0.638	0.0278	BAX
Intrinsic Prothrombin Activation Pathway	1.45	0.0488	COL18A1,COL1A1
Iron homeostasis signaling pathway	3.39	0.0451	ATP6V1H,HPX,HSPA9,SLC39A14,TF,TFR2
Kinetochore Metaphase Signaling Pathway	0.268	0.00935	PPP1R7
Leukocyte Extravasation Signaling	0.807	0.0159	ICAM3,VCAM1,WASL
LPS/IL-1 Mediated Inhibition of RXR Function	1.65	0.0226	ALDH1L1,APOC1,FABP4,HS6ST2,TNFRSF1B
LXR/RXR Activation	6.56	0.0732	ALB,APOC1,APOL1,APOM,HPR,HPX,PON1,TF,TNFRSF1B
Lymphotoxin β Receptor Signaling	0.489	0.0185	VCAM1
Maturity Onset Diabetes of Young (MODY) Signaling	2.63	0.0519	ADIPOQ,APOC1,APOL1,APOM
Mechanisms of Viral Exit from Host Cells	0.59	0.0244	VPS25
Methylglyoxal Degradation III	0.963	0.0625	PTGR1
MIF Regulation of Innate Immunity	0.564	0.0227	CD74
MIF-mediated Glucocorticoid Regulation	0.638	0.0278	CD74
Molecular Mechanisms of Cancer	0	0.00683	BAX,NOTCH1,PAK4
MSP-RON Signaling In Cancer Cells Pathway	0.201	0.0073	YWHAH
MYC Mediated Apoptosis Signaling	1.3	0.04	BAX,TNFRSF1B
NAD Phosphorylation and Dephosphorylation	1.16	0.1	ACP1
NAD Salvage Pathway II	0.833	0.0455	ACP1
Natural Killer Cell Signaling	2.55	0.0311	COL18A1,COL1A1,HSPA9,KLRB1,PAK4,WASL
Necroptosis Signaling Pathway	0	0.00654	TNFRSF1B
Neuregulin Signaling	0.247	0.0087	NRG4
Neuroinflammation Signaling Pathway	0	0.00656	ACVR1,VCAM1
Neuroprotective Role of THOP1 in Alzheimer's Disease	0.719	0.018	HTRA3,SERPINA3
NF-κB Signaling	0	0.00272	TNFRSF1B
NGF Signaling	0.243	0.00855	BAX
Notch Signaling	0.629	0.027	NOTCH1
NRF2-mediated Oxidative Stress Response	0	0.00474	TXNRD1
Osteoarthritis Pathway	1.59	0.0217	ADIPOQ,CCN4,NOTCH1,SDC4,TNFRSF1B
Ovarian Cancer Signaling	0	0.00641	FSHB
Oxidized GTP and dGTP Detoxification	1.55	0.25	NUDT1
p38 MAPK Signaling	0.24	0.00847	TNFRSF1B
p53 Signaling	0.293	0.0102	BAX
p70S6K Signaling	0.216	0.00775	YWHAH
PAK Signaling	0.684	0.0171	PAK4,WASL
Pancreatic Adenocarcinoma Signaling	0.226	0.00806	NOTCH1
Paxillin Signaling	0.27	0.00943	PAK4
PD-1, PD-L1 cancer immunotherapy pathway	0.279	0.00971	TNFRSF1B
PDGF Signaling	0.333	0.0116	ACP1
Pentose Phosphate Pathway	1.16	0.1	G6PD
Pentose Phosphate Pathway (Oxidative Branch)	1.55	0.25	G6PD
Phagosome Formation	0	0.00449	ADGRG6,PAK4,WASL
Phagosome Maturation	1.03	0.0201	ATP6V1H,CTSL,RAB5B
Phototransduction Pathway	0.496	0.0189	GUCA2B
PI3K/AKT Signaling	0.38	0.0102	IL10RB,YWHAH
Polyamine Regulation in Colon Cancer	0.465	0.0172	SAT2
PPAR Signaling	0.276	0.00962	TNFRSF1B
PPARα/RXRα Activation	0.419	0.0109	ACVR1,ADIPOQ
Primary Immunodeficiency Signaling	0.517	0.02	IGLL1/IGLL5
Production of Nitric Oxide and Reactive Oxygen Species in Macrophages	3.36	0.0372	ALB,APOC1,APOL1,APOM,PON1,PPP1R7,TNFRSF1B
Protein Kinase A Signaling	0.503	0.0102	ACP1,PPP1R7,PTPN13,YWHAH
Protein Ubiquitination Pathway	0.879	0.0148	HSPA9,HSPB11,PSMA4,PSMD6
PTEN Signaling	0	0.00667	YWHAH
Pulmonary Fibrosis Idiopathic Signaling Pathway	2.05	0.0217	ACVR1,BAX,CCN4,COL17A1,COL18A1,COL1A1,NOTCH1
Pulmonary Healing Signaling Pathway	0.38	0.0102	NOTCH1,TNFRSF1B
Putrescine Degradation III	0.936	0.0588	SAT2
Pyrimidine Deoxyribonucleotides De Novo Biosynthesis I	0.815	0.0435	NME1
Pyrimidine Ribonucleotides De Novo Biosynthesis	0.65	0.0286	NME1
Pyrimidine Ribonucleotides Interconversion	0.672	0.0303	NME1
Pyroptosis Signaling Pathway	0.86	0.0222	BAX,TNFRSF1B
RAC Signaling	0.201	0.0073	PAK4
RAN Signaling	0.936	0.0588	KPNB1
Reelin Signaling in Neurons	0.642	0.016	NECTIN3,WASL
Regulation of Actin-based Motility by Rho	0.726	0.0182	PAK4,WASL
Regulation Of The Epithelial Mesenchymal Transition By Growth Factors Pathway	0	0.00521	TNFRSF1B
Regulation Of The Epithelial Mesenchymal Transition In Development Pathway	0.337	0.0118	NOTCH1
Regulation of the Epithelial-Mesenchymal Transition Pathway	0	0.00518	NOTCH1
Remodeling of Epithelial Adherens Junctions	1.92	0.0455	MAPRE1,NME1,RAB5B
Renal Cell Carcinoma Signaling	0.365	0.0128	PAK4
Renin-Angiotensin Signaling	0.233	0.00826	PAK4
RHOGDI Signaling	0.344	0.00943	PAK4,WASL
Role of Lipids/Lipid Rafts in the Pathogenesis of Influenza	0.87	0.05	FDPS
Role of Macrophages, Fibroblasts and Endothelial Cells in Rheumatoid Arthritis	0	0.00637	TNFRSF1B,VCAM1
Role of MAPK Signaling in Inhibiting the Pathogenesis of Influenza	0.382	0.0135	BAX
Role of MAPK Signaling in Promoting the Pathogenesis of Influenza	0.73	0.0183	ATP6V1H,BAX
Role of MAPK Signaling in the Pathogenesis of Influenza	0.361	0.0127	BAX
Role of NFAT in Regulation of the Immune Response	0	0.00262	KPNB1
Role of Osteoblasts, Osteoclasts and Chondrocytes in Rheumatoid Arthritis	0.328	0.00913	COL1A1,TNFRSF1B
Role of p14/p19ARF in Tumor Suppression	0.735	0.0357	NPM1
Role of PKR in Interferon Induction and Antiviral Response	1.15	0.0227	BAX,HSPA9,NPM1
Salvage Pathways of Pyrimidine Ribonucleotides	0.299	0.0104	NME1
Semaphorin Neuronal Repulsive Signaling Pathway	0.551	0.0138	NRP1,PAK4
Semaphorin Signaling in Neurons	1.17	0.0339	NRP1,PAK4
Senescence Pathway	0	0.0034	ACVR1
Sertoli Cell-Sertoli Cell Junction Signaling	0.368	0.0099	NECTIN3,TJP1
Signaling by Rho Family GTPases	0.243	0.00755	PAK4,WASL
Sirtuin Signaling Pathway	0	0.00704	BAX,G6PD
S-methyl-5'-thioadenosine Degradation II	1.84	0.5	MTAP
Spermine and Spermidine Degradation I	1.55	0.25	SAT2
Sphingosine and Sphingosine-1-phosphate Metabolism	1.2	0.111	NAAA
Sphingosine-1-phosphate Signaling	0.243	0.00855	NAAA
STAT3 Pathway	0.204	0.00741	IL10RB
Stearate Biosynthesis I (Animals)	0.483	0.0182	PTGR1
Superpathway of Cholesterol Biosynthesis	0.735	0.0357	FDPS
Superpathway of Geranylgeranyldiphosphate Biosynthesis I (via Mevalonate)	0.936	0.0588	FDPS
Superpathway of Inositol Phosphate Compounds	1.08	0.0175	ACP1,NUDT1,PPP1R7,PTPN13
Synaptic Long Term Potentiation	0.223	0.00794	PPP1R7
Synaptogenesis Signaling Pathway	0.733	0.0129	NECTIN3,RAB5B,SNCG,WASL
Systemic Lupus Erythematosus In B Cell Signaling Pathway	0.967	0.0133	IGHV4-4,IGKV1-8,IGKV1D-43,IGKV2-24,IGKV3-15,IGKV6D-21
T Cell Exhaustion Signaling Pathway	0	0.00556	ACVR1,IL10RB
T Helper Cell Differentiation	0.24	0.00749	IL10RB,TNFRSF1B
TEC Kinase Signaling	0	0.00267	PAK4
TGF-β Signaling	1.49	0.0312	ACVR1,INHBB,INHBC
Th1 and Th2 Activation Pathway	0.921	0.018	ACVR1,IL10RB,NOTCH1
Th1 Pathway	0.684	0.0171	IL10RB,NOTCH1
Th2 Pathway	0.604	0.015	ACVR1,NOTCH1
Thioredoxin Pathway	1.31	0.143	TXNRD1
Tight Junction Signaling	0.866	0.0169	NECTIN3,TJP1,TNFRSF1B
TNFR1 Signaling	0.517	0.02	PAK4
TNFR2 Signaling	0.697	0.0323	TNFRSF1B
Trans, trans-farnesyl Diphosphate Biosynthesis	1.55	0.25	FDPS
tRNA Charging	0.618	0.0263	HARS1
Tumor Microenvironment Pathway	0	0.00562	COL1A1
Tumoricidal Function of Hepatic Natural Killer Cells	0.796	0.0417	BAX
Type I Diabetes Mellitus Signaling	0	0.00329	TNFRSF1B
Type II Diabetes Mellitus Signaling	0.527	0.0132	ADIPOQ,TNFRSF1B
Unfolded protein response	0.322	0.0112	HSPA9
VEGF Family Ligand-Receptor Interactions	0.341	0.0119	NRP1
Vitamin-C Transport	0.815	0.0435	TXNRD1
WNT/β-catenin Signaling	0.46	0.0118	ACVR1,APPL2
Wound Healing Signaling Pathway	1.53	0.021	ACVR1,COL17A1,COL18A1,COL1A1,TNFRSF1B
Xenobiotic Metabolism AHR Signaling Pathway	0.955	0.0253	ALDH1L1,PON1
Xenobiotic Metabolism CAR Signaling Pathway	0.456	0.0117	ALDH1L1,HS6ST2
Xenobiotic Metabolism PXR Signaling Pathway	0.87	0.017	ALDH1L1,HS6ST2,PPP1R7
Xenobiotic Metabolism Signaling	0.234	0.00738	ALDH1L1,HS6ST2

## Sheet: Pathway-BC vs UTUC
Ingenuity Canonical Pathways	-log(p-value)	Ratio	Molecules
14-3-3-mediated Signaling	2.16	0.0635	NRAS,RALB,RAP1A,SRC,TUBA1B,TUBB4B,YWHAB,YWHAE
2-ketoglutarate Dehydrogenase Complex	1.07	0.25	DLST
3-phosphoinositide Biosynthesis	0.81	0.035	ALPL,NUDT4,NUDT5,PPM1L,PTPN13,PTPRF,PTPRM
3-phosphoinositide Degradation	0.928	0.0376	ALPL,NUDT4,NUDT5,PPM1L,PTPN13,PTPRF,PTPRM
Actin Cytoskeleton Signaling	4.03	0.0667	ACTB,ACTR2,CD14,CFL1,EGF,EZR,GNA13,GNG12,ITGB1,MYO1A,NCKAP1,NRAS,PDGFB,RALB,RAP1A,TTN
Actin Nucleation by ARP-WASP Complex	1.81	0.0659	ACTR2,ITGB1,NRAS,RALB,RAP1A,RHOF
Acute Myeloid Leukemia Signaling	0.86	0.0444	IDH1,NRAS,RALB,RAP1A
Acute Phase Response Signaling	5.46	0.087	AHSG,APOA2,C4BPB,FGB,ITIH3,NGFR,NRAS,ORM1,ORM2,RALB,RAP1A,RBP1,RBP2,RBP5,SAA4,TNFRSF1B
Adenine and Adenosine Salvage I	1.19	0.333	APRT
Adipogenesis pathway	2.03	0.0602	BMPR2,DLK1,FGFR2,FGFR3,FGFR4,FZD9,RBP1,SMO
Adrenomedullin signaling pathway	0.857	0.0361	ADM,CALML5,GNA11,NRAS,RALB,RAP1A,TTN
Agranulocyte Adhesion and Diapedesis	2.35	0.0558	ACTB,CXCL12,EZR,GNAI2,GNAI3,ITGB1,MADCAM1,MYO1A,PODXL,SELP,VCAM1
Agrin Interactions at Neuromuscular Junction	3.91	0.118	ACTB,AGRN,ITGB1,NRAS,PKLR,RALB,RAP1A,SRC
Airway Pathology in Chronic Obstructive Pulmonary Disease	0	0.0177	ORM1,ORM2
Aldosterone Signaling in Epithelial Cells	0.554	0.0312	HSP90AB1,HSPA8,HSPB1,SCNN1G,SMO
Altered T Cell and B Cell Signaling in Rheumatoid Arthritis	0	0.00353	SPP1
AMPK Signaling	1.06	0.0373	ACTB,EEF2,GNA11,GNA13,GNAI2,GNAI3,GNG12,PPM1L,RAB2A
Amyloid Processing	0	0.02	APP
Amyotrophic Lateral Sclerosis Signaling	0	0.00877	RAB5A
Androgen Biosynthesis	1.37	0.133	AKR1C3,GSTA1
Androgen Signaling	1.1	0.0417	CALML5,GNA11,GNA13,GNAI2,GNAI3,GNG12,SRC
Angiopoietin Signaling	1.06	0.0526	ANGPTL1,NRAS,RALB,RAP1A
Antioxidant Action of Vitamin C	0	0.0187	PRDX6,SLC2A5
Antiproliferative Role of Somatostatin Receptor 2	1.62	0.0676	GNG12,NRAS,RALB,RAP1A,SRC
Antiproliferative Role of TOB in T Cell Signaling	0	0.00889	SKP1,SMAD2
Apelin Adipocyte Signaling Pathway	2.53	0.0814	GNA11,GNAI2,GNAI3,GSTA1,GSTM1,GSTP1,PRDX6
Apelin Cardiomyocyte Signaling Pathway	0.434	0.0306	GNA11,GNAI2,GNAI3
Apelin Endothelial Signaling Pathway	2.95	0.0714	CALML5,GNA11,GNA13,GNAI2,GNAI3,GNG12,NRAS,RALB,RAP1A,VCAM1
Apelin Liver Signaling Pathway	0.357	0.0385	COL1A2
Apelin Muscle Signaling Pathway	2.4	0.104	GNA11,GNA13,GNAI2,GNAI3,GNG12
Apoptosis Signaling	0.724	0.0392	NRAS,RALB,RAP1A,TNFRSF1B
Aryl Hydrocarbon Receptor Signaling	1.78	0.0544	ALDH7A1,ALDH9A1,GSTA1,GSTM1,GSTP1,HSP90AB1,HSPB1,SRC
Aspartate Degradation II	2.16	0.333	MDH1,MDH2
Atherosclerosis Signaling	6.9	0.119	APOA2,APOF,APOL1,CLU,COL1A2,CXCL12,ORM1,ORM2,PDGFB,PON1,PRDX6,SAA4,SELP,TNFRSF14,VCAM1
ATM Signaling	0	0.0104	PPM1L
Autophagy	1.02	0.0379	CALML5,EGF,GNAI3,NGFR,PDGFB,PPM1L,RALB,TNFRSF1B
Axonal Guidance Signaling	4	0.051	ACTR2,ADAM19,CFL1,CHMP1A,CXCL12,EGF,FZD9,GNA11,GNA13,GNAI2,GNAI3,GNG12,ITGB1,NGFR,NRAS,PDGFB,RALB,RAP1A,SDCBP,SEMA4B,SEMA5A,SEMA7A,SMO,TUBA1B,TUBB4B
B Cell Receptor Signaling	0	0.0219	CALML5,CFL1,IGLV2-18,IGLV6-57,IGLV7-46,NRAS,RALB,RAP1A
BAG2 Signaling Pathway	2.05	0.0741	HSPA8,PSMA1,PSMA3,PSMA5,PSMA7,PSMB2
Basal Cell Carcinoma Signaling	0.338	0.0286	FZD9,SMO
BEX2 Signaling Pathway	0.587	0.0375	NGFR,PPM1L,SPP1
Bile Acid Biosynthesis, Neutral Pathway	0.599	0.0769	AKR1C3
Bladder Cancer Signaling	1.39	0.0526	CDH1,EGF,FGFR3,NRAS,RALB,RAP1A
BMP signaling pathway	0.924	0.0471	BMPR2,NRAS,RALB,RAP1A
Breast Cancer Regulation by Stathmin1	0.514	0.0258	ADGRE5,EGF,FZD9,GNA13,GNG12,GPRC5B,GPRC5C,NRAS,PDGFB,PPM1L,RALB,RAP1A,SMO,TUBA1B,TUBB4B
Calcium Signaling	0	0.0144	CALML5,MYO1A,RAP1A
Calcium-induced T Lymphocyte Apoptosis	0	0.00394	CALML5
cAMP-mediated signaling	0	0.0218	CALML5,GNAI2,GNAI3,RAP1A,SRC
Cancer Drug Resistance By Drug Efflux	1.41	0.069	ABCB1,NRAS,RALB,RAP1A
Cardiac Hypertrophy Signaling	1.57	0.0431	CALML5,GNA11,GNA13,GNAI2,GNAI3,GNG12,HSPB1,NRAS,RALB,RAP1A,RHOF
Cardiac Hypertrophy Signaling (Enhanced)	2.44	0.0415	BMPR2,CALML5,FGFR2,FGFR3,FGFR4,FZD9,GNA11,GNA13,GNAI2,GNAI3,GNG12,HSPB1,IL1R2,IL2RB,ITGB1,NGFR,NRAS,RALB,RAP1A,SMO,TGFBR3,TNFRSF1B
Cardiac β-adrenergic Signaling	0.712	0.0341	GNA11,GNA13,GNAI2,GNAI3,GNG12,PPM1L
Cardiomyocyte Differentiation via BMP Receptors	0.411	0.0455	BMPR2
Caveolar-mediated Endocytosis Signaling	1.6	0.0667	ACTB,EGF,ITGB1,RAB5A,SRC
CCR3 Signaling in Eosinophils	3.18	0.0763	CALML5,CFL1,GNA11,GNA13,GNAI2,GNAI3,GNG12,NRAS,RALB,RAP1A
CCR5 Signaling in Macrophages	0	0.0202	CALML5,GNA11,GNA13,GNAI2,GNAI3,GNG12
CD28 Signaling in T Helper Cells	0	0.00641	ACTR2,CALML5
CD40 Signaling	0	0.0152	FCER2
CDC42 Signaling	0	0.0119	ACTR2,CFL1,ITGB1,SRC
CDK5 Signaling	2.44	0.0708	ITGB1,LAMB3,LAMC2,NGFR,NRAS,PPM1L,RALB,RAP1A
Cell Cycle Regulation by BTG Family Proteins	0.25	0.027	PPM1L
Cell Cycle: G1/S Checkpoint Regulation	0	0.0149	SKP1
Cell Cycle: G2/M DNA Damage Checkpoint Regulation	1.01	0.06	SKP1,YWHAB,YWHAE
Cellular Effects of Sildenafil (Viagra)	0	0.0208	ACTB,CALML5,MYO1A
Ceramide Signaling	1.83	0.0667	NGFR,NRAS,PPM1L,RALB,RAP1A,TNFRSF1B
Chemokine Signaling	4.31	0.117	CALML5,CFL1,CXCL12,GNAI2,GNAI3,NRAS,RALB,RAP1A,SRC
Cholecystokinin/Gastrin-mediated Signaling	1.34	0.0513	GNA13,NRAS,RALB,RAP1A,RHOF,SRC
Choline Degradation I	1.36	0.5	ALDH7A1
Chondroitin Sulfate Biosynthesis	0.485	0.0377	XYLT1,XYLT2
Chondroitin Sulfate Degradation (Metazoa)	0.572	0.0714	GM2A
Chronic Myeloid Leukemia Signaling	0.382	0.0283	NRAS,RALB,RAP1A
Circadian Rhythm Signaling	0.903	0.0345	GNA11,GNAI2,GNAI3,GNG12,NGFR,NRAS,RALB,RAP1A,SRC
Clathrin-mediated Endocytosis Signaling	7.26	0.099	ACTB,ACTR2,APOA2,APOF,APOL1,CLTC,CLU,EGF,HSPA8,ITGB1,LDLR,MYO6,ORM1,ORM2,PDGFB,PON1,RAB5A,SAA4,SRC
CNTF Signaling	0.9	0.0536	NRAS,RALB,RAP1A
Coagulation System	2.15	0.114	FGB,PLAU,SERPINA5,TFPI
Colorectal Cancer Metastasis Signaling	3.56	0.0606	CDH1,EGF,FZD9,GNA11,GNA13,GNAI2,GNAI3,GNG12,LRP1,NRAS,RALB,RAP1A,RHOF,SMAD2,SMO,SRC
Communication between Innate and Adaptive Immune Cells	0	0.00866	CD83,IGLV2-18,IGLV6-57,IGLV7-46
Complement System	1.35	0.0833	C4BPB,CD59,CFI
Coronavirus Pathogenesis Pathway	0.37	0.0258	KPNB1,NPM1,RPS14,RPS25,RPS28
Coronavirus Replication Pathway	1.19	0.0714	HNRNPA1,TUBA1B,TUBB4B
Corticotropin Releasing Hormone Signaling	0.991	0.0414	CALML5,GNAI2,GNAI3,IVL,RAP1A,SMO
CREB Signaling in Neurons	2.17	0.0388	ADGRE5,BMPR2,CALML5,EGF,FGFR2,FGFR3,FGFR4,FZD9,GNA11,GNA13,GNAI2,GNAI3,GNG12,GPRC5B,GPRC5C,NGFR,NRAS,PDGFB,PDGFRA,RALB,RAP1A,SMO,TGFBR3
Crosstalk between Dendritic Cells and Natural Killer Cells	1.29	0.0549	ACTB,CD83,IL2RB,KIR2DL1/KIR2DL3,TNFRSF1B
CTLA4 Signaling in Cytotoxic T Lymphocytes	0	0.00722	CLTC,PPM1L
CXCR4 Signaling	2.93	0.0663	CXCL12,GNA11,GNA13,GNAI2,GNAI3,GNG12,NRAS,RALB,RAP1A,RHOF,SRC
Cyclins and Cell Cycle Regulation	0.26	0.0241	PPM1L,SKP1
Death Receptor Signaling	0.812	0.0426	ACTB,HSPB1,TNFRSF1B,TNFRSF21
Dendritic Cell Maturation	0	0.0158	CD58,CD83,COL1A2,FCGR3A/FCGR3B,NGFR,TNFRSF1B
Dermatan Sulfate Biosynthesis	0.465	0.0364	XYLT1,XYLT2
Dermatan Sulfate Degradation (Metazoa)	0.547	0.0667	GM2A
Dilated Cardiomyopathy Signaling Pathway	0.384	0.027	ACTB,LAMA4,MYO1A,TTN
Diphthamide Biosynthesis	1.19	0.333	EEF2
D-myo-inositol (1,4,5,6)-Tetrakisphosphate Biosynthesis	1.04	0.0402	ALPL,NUDT4,NUDT5,PPM1L,PTPN13,PTPRF,PTPRM
D-myo-inositol (3,4,5,6)-tetrakisphosphate Biosynthesis	1.04	0.0402	ALPL,NUDT4,NUDT5,PPM1L,PTPN13,PTPRF,PTPRM
D-myo-inositol-5-phosphate Metabolism	0.893	0.0368	ALPL,NUDT4,NUDT5,PPM1L,PTPN13,PTPRF,PTPRM
DNA Double-Strand Break Repair by Non-Homologous End Joining	0.572	0.0714	XRCC6
Docosahexaenoic Acid (DHA) Signaling	0.243	0.0263	APP
Dopamine Degradation	1.01	0.0833	ALDH7A1,ALDH9A1
Dopamine Receptor Signaling	0.607	0.0385	PCBD1,PPM1L,SPR
Dopamine-DARPP32 Feedback in cAMP Signaling	0.259	0.0226	CALML5,GNAI2,GNAI3,PPM1L
EGF Signaling	0.465	0.0364	EGF,SRC
Eicosanoid Signaling	0.762	0.0462	AKR1C3,DPEP1,PRDX6
EIF2 Signaling	4.68	0.0755	ACTB,EIF4A1,HNRNPA1,NRAS,RALB,RAP1A,RPL12,RPL13,RPL22,RPL23A,RPL27A,RPL30,RPL4,RPS14,RPS25,RPS28
Endocannabinoid Cancer Inhibition Pathway	0.672	0.0347	CDH1,GNA13,GNAI2,GNAI3,SRC
Endocannabinoid Developing Neuron Pathway	1.68	0.056	GNAI2,GNAI3,GNG12,NRAS,RALB,RAP1A,SRC
Endocannabinoid Neuronal Synapse Pathway	0.384	0.027	GNA11,GNAI2,GNAI3,GNG12
Endometrial Cancer Signaling	1.36	0.0667	CDH1,NRAS,RALB,RAP1A
Endothelin-1 Signaling	1.64	0.0484	GNA11,GNA13,GNAI2,GNAI3,NRAS,PRDX6,RALB,RAP1A,SRC
eNOS Signaling	0.364	0.0263	AQP1,CALML5,HSP90AB1,HSPA8
Ephrin A Signaling	0.556	0.0426	CFL1,NGFR
Ephrin B Signaling	2.98	0.0972	CFL1,CXCL12,GNA11,GNA13,GNAI2,GNAI3,GNG12
Ephrin Receptor Signaling	5.66	0.0854	ACTR2,CFL1,CXCL12,EGF,GNA11,GNA13,GNAI2,GNAI3,GNG12,ITGB1,NRAS,PDGFB,PTPN13,RALB,RAP1A,SDCBP,SRC
Epithelial Adherens Junction Signaling	5.73	0.0968	ACTR2,BMPR2,CDH1,CFL1,EGF,NOTCH2,NOTCH3,NRAS,PPM1L,RALB,RAP1A,SRC,TGFBR3,YWHAB,YWHAE
ERB2-ERBB3 Signaling	0.775	0.0469	NRAS,RALB,RAP1A
ERBB Signaling	0.824	0.043	EGF,NRAS,RALB,RAP1A
ERBB4 Signaling	0.75	0.0455	NRAS,RALB,RAP1A
ERK/MAPK Signaling	1.6	0.0376	HSPB1,ITGB1,NRAS,PPM1L,RALB,RAP1A,SRC,YWHAB
ERK5 Signaling	3.74	0.111	EGF,GNA13,NRAS,RALB,RAP1A,SRC,YWHAB,YWHAE
Erythropoietin Signaling Pathway	0.293	0.0238	NRAS,RALB,RAP1A,SRC
Estrogen Biosynthesis	0.215	0.0238	AKR1C3
Estrogen Receptor Signaling	0.975	0.0326	ATP5F1B,CFL1,EGF,GNA11,GNA13,GNAI2,GNAI3,GNG12,HSP90AB1,NRAS,RALB,RAP1A,SRC
Estrogen-Dependent Breast Cancer Signaling	1.03	0.0513	NRAS,RALB,RAP1A,SRC
Ethanol Degradation II	1.68	0.111	ADH1C,ALDH7A1,ALDH9A1
Ethanol Degradation IV	1.19	0.105	ALDH7A1,ALDH9A1
Extrinsic Prothrombin Activation Pathway	1.32	0.125	FGB,TFPI
Factors Promoting Cardiogenesis in Vertebrates	0.979	0.0411	BMPR2,FZD9,LRP1,SMAD2,SMO,TGFBR3
FAK Signaling	1.84	0.0603	ACTB,EGF,ITGB1,NRAS,RALB,RAP1A,SRC
FAT10 Cancer Signaling Pathway	2.32	0.1	BMPR2,NGFR,SMAD2,TGFBR3,TNFRSF1B
FAT10 Signaling Pathway	2.18	0.0926	PSMA1,PSMA3,PSMA5,PSMA7,PSMB2
Fatty Acid α-oxidation	1.32	0.125	ALDH7A1,ALDH9A1
Fatty Acid β-oxidation I	0.274	0.0294	ECHS1
Fc Epsilon RI Signaling	0.58	0.0339	FCER1A,NRAS,RALB,RAP1A
Fcγ Receptor-mediated Phagocytosis in Macrophages and Monocytes	1.26	0.0538	ACTB,ACTR2,EZR,FCGR3A/FCGR3B,SRC
FcγRIIB Signaling in B Lymphocytes	0.558	0.0361	NRAS,RALB,RAP1A
Ferroptosis Signaling Pathway	0.824	0.0394	ARF4,HSPB1,NRAS,RALB,RAP1A
FGF Signaling	0.548	0.0357	FGFR2,FGFR3,FGFR4
FLT3 Signaling in Hematopoietic Progenitor Cells	0.597	0.038	NRAS,RALB,RAP1A
fMLP Signaling in Neutrophils	3.2	0.0769	ACTR2,CALML5,GNA11,GNA13,GNAI2,GNAI3,GNG12,NRAS,RALB,RAP1A
FXR/RXR Activation	6.15	0.112	A1BG,AHSG,APOA2,APOF,APOL1,CLU,FBP1,FGFR4,ORM1,ORM2,PKLR,PLTP,PON1,SAA4
G Beta Gamma Signaling	2.64	0.0698	GNA11,GNA13,GNAI2,GNAI3,GNG12,NRAS,RALB,RAP1A,SRC
G Protein Signaling Mediated by Tubby	2.61	0.116	GNA11,GNA13,GNAI2,GNAI3,GNG12
GABA Receptor Signaling	1.14	0.0455	ALDH9A1,GNA11,GNA13,GNAI2,GNAI3,GNG12
Gap Junction Signaling	2.4	0.0567	ACTB,DBN1,EGF,GNAI2,GNAI3,NRAS,RALB,RAP1A,SRC,TUBA1B,TUBB4B
GDNF Family Ligand-Receptor Interactions	0.627	0.0395	NRAS,RALB,RAP1A
GDP-glucose Biosynthesis	0.74	0.111	HK3
Germ Cell-Sertoli Cell Junction Signaling	3.48	0.0723	ACTB,CDH1,CFL1,ITGB1,NRAS,PLS1,RALB,RAP1A,RHOF,SRC,TUBA1B,TUBB4B
Glioblastoma Multiforme Signaling	2.37	0.0595	EGF,FZD9,NRAS,PDGFB,PDGFRA,RALB,RAP1A,RHOF,SMO,SRC
Glioma Invasiveness Signaling	2.32	0.0845	NRAS,PLAU,RALB,RAP1A,RHOF,TIMP2
Glioma Signaling	2.24	0.0656	CALML5,EGF,IDH1,NRAS,PDGFB,PDGFRA,RALB,RAP1A
Glucocorticoid Biosynthesis	0.699	0.1	GSTA1
Glucocorticoid Receptor Signaling	1.26	0.0333	ACTB,ATP5F1B,CD163,EGF,FBP1,HSP90AB1,HSPA8,IL1R2,IL2RB,KRT20,KRT35,NRAS,PLAU,RALB,RAP1A,SMAD2,SRC,VCAM1
Gluconeogenesis I	4.97	0.25	ALDOC,FBP1,FBP2,MDH1,MDH2,PGK1
Glucose and Glucose-1-phosphate Degradation	0.699	0.1	HK3
Glutamate Receptor Signaling	0.375	0.0308	CALML5,GNG12
Glutaryl-CoA Degradation	0.444	0.05	PARK7
Glutathione Redox Reactions I	3.81	0.208	GSR,GSTA1,GSTM1,GSTP1,PRDX6
Glutathione Redox Reactions II	1.07	0.25	GSR
Glutathione-mediated Detoxification	1.68	0.111	GSTA1,GSTM1,GSTP1
Glycine Betaine Degradation	1.71	0.2	BHMT,SDSL
Glycoaminoglycan-protein Linkage Region Biosynthesis	2.02	0.286	XYLT1,XYLT2
Glycogen Degradation II	1.63	0.182	MTAP,PYGL
Glycogen Degradation III	2.59	0.231	GAA,MTAP,PYGL
Glycolysis I	3.81	0.208	ALDOC,FBP1,FBP2,PGK1,PKLR
GM-CSF Signaling	0.697	0.0429	NRAS,RALB,RAP1A
GNRH Signaling	1.63	0.0481	CALML5,GNA11,GNAI2,GNAI3,GNG12,NRAS,RALB,RAP1A,SRC
GP6 Signaling Pathway	4.02	0.0887	CALML5,COL15A1,COL1A2,COL4A2,COL5A2,COL6A1,COL6A3,FGB,LAMA4,LAMB3,LAMC2
GPCR-Mediated Integration of Enteroendocrine Signaling Exemplified by an L Cell	1.09	0.0541	CALCA,GNA11,GNAI2,GNAI3
GPCR-Mediated Nutrient Sensing in Enteroendocrine Cells	0.587	0.0342	GNA11,GNAI2,GNAI3,GNG12
G-Protein Coupled Receptor Signaling	0.349	0.0233	ADGRE5,CALML5,FZD9,GNA11,GNA13,GNAI2,GNAI3,GNG12,GPRC5B,GPRC5C,NRAS,RALB,RAP1A,SMO,SRC,TTN
Graft-versus-Host Disease Signaling	0	0.00413	KIR2DL1/KIR2DL3
Granulocyte Adhesion and Diapedesis	2.76	0.0632	CXCL12,EZR,GNAI2,GNAI3,IL1R2,ITGB1,NGFR,SELP,THY1,TNFRSF1B,VCAM1
Gustation Pathway	0	0.005	SCNN1G
Gα12/13 Signaling	1.55	0.0526	CDH1,CDH13,GNA13,NRAS,RALB,RAP1A,SRC
Gαi Signaling	2.4	0.0643	GNA11,GNA13,GNAI2,GNAI3,GNG12,NRAS,RALB,RAP1A,SRC
Gαq Signaling	1.13	0.0424	CALML5,GNA11,GNA13,GNAI2,GNAI3,GNG12,RHOF
Gαs Signaling	1.73	0.0574	GNA11,GNA13,GNAI2,GNAI3,GNG12,RAP1A,SRC
Heme Degradation	1.07	0.25	BLVRB
Heparan Sulfate Biosynthesis	0.75	0.0455	PRDX6,XYLT1,XYLT2
Heparan Sulfate Biosynthesis (Late Stages)	0	0.0169	PRDX6
Hepatic Cholestasis	0.648	0.0324	ABCB1,CD14,FGFR4,IL1R2,NGFR,TNFRSF1B
Hepatic Fibrosis / Hepatic Stellate Cell Activation	6.62	0.0947	CD14,COL15A1,COL1A2,COL4A2,COL5A2,COL6A1,COL6A3,EGF,FGFR2,IL1R2,MYO1A,NGFR,PDGFB,PDGFRA,SMAD2,TIMP2,TNFRSF1B,VCAM1
Hepatic Fibrosis Signaling Pathway	4.31	0.0558	BMPR2,CALML5,COL1A2,FZD9,GNAI2,GNAI3,IL1R2,ITGB1,LRP1,NGFR,NRAS,PDGFB,PDGFRA,RALB,RAP1A,RHOF,SMAD2,SMO,SPP1,TGFBR3,TNFRSF1B,TTN,VCAM1
HER-2 Signaling in Breast Cancer	1.57	0.0448	ARF4,CYB5A,EGF,FCER1A,ITGB1,KPNB1,NRAS,RALB,RAP1A,SRC
Hereditary Breast Cancer Signaling	0.712	0.036	ACTB,NPM1,NRAS,RALB,RAP1A
HGF Signaling	0.484	0.0305	ITGB1,NRAS,RALB,RAP1A
HIF1α Signaling	1.81	0.049	ADM,EGF,HK3,HSPA8,LDHB,NRAS,PDGFB,RALB,RAP1A,SLC2A5
HIPPO signaling	1.42	0.0595	PPM1L,SKP1,SMAD2,YWHAB,YWHAE
Histamine Degradation	1.49	0.154	ALDH7A1,ALDH9A1
Histidine Degradation III	0.788	0.125	FTCD
HMGB1 Signaling	1.2	0.044	NGFR,NRAS,RALB,RAP1A,RHOF,TNFRSF1B,VCAM1
HOTAIR Regulatory Pathway	0.331	0.0252	CDH1,COL1A2,LAMTOR5,SPP1
Human Embryonic Stem Cell Pluripotency	4.79	0.0859	BMPR2,FGFR2,FGFR3,FGFR4,FZD9,GNA11,GNA13,GNAI2,GNAI3,GNG12,PDGFB,PDGFRA,SMAD2,SMO
Huntington's Disease Signaling	1.7	0.0435	ATP5F1B,CLTC,EGF,GNA11,GNG12,HSPA8,NAPA,PSMA1,PSMA3,PSMA5,PSMA7,PSMB2
Hypoxia Signaling in the Cardiovascular System	0.324	0.0278	HSP90AB1,UBE2L3
ICOS-ICOSL Signaling in T Helper Cells	0	0.00662	CALML5,IL2RB
IGF-1 Signaling	1.56	0.0577	IGFBP7,NRAS,RALB,RAP1A,YWHAB,YWHAE
IL-1 Signaling	1.21	0.0521	GNA11,GNA13,GNAI2,GNAI3,GNG12
IL-10 Signaling	0.674	0.0417	BLVRB,CD14,IL1R2
IL-12 Signaling and Production in Macrophages	2.01	0.0597	APOA2,APOF,APOL1,CLU,ORM1,ORM2,PON1,SAA4
IL-15 Production	1.76	0.0583	AXL,FGFR2,FGFR3,FGFR4,PDGFRA,SRC,TYRO3
IL-15 Signaling	0.433	0.0264	IGLV2-18,IGLV6-57,IGLV7-46,IL2RB,NRAS,RALB,RAP1A
IL-17 Signaling	0.253	0.0223	HSP90AB1,NRAS,RALB,RAP1A
IL-2 Signaling	1.34	0.0656	IL2RB,NRAS,RALB,RAP1A
IL-3 Signaling	0.597	0.038	NRAS,RALB,RAP1A
IL-4 Signaling	0.86	0.0444	FCER2,NRAS,RALB,RAP1A
IL-6 Signaling	2.67	0.0703	ABCB1,CD14,HSPB1,IL1R2,NGFR,NRAS,RALB,RAP1A,TNFRSF1B
IL-8 Signaling	3.67	0.0676	CDH1,EGF,GNA11,GNA13,GNAI2,GNAI3,GNG12,LASP1,NRAS,RALB,RAP1A,RHOF,SRC,VCAM1
ILK Signaling	0.866	0.0363	ACTB,CDH1,CFL1,ITGB1,MYO1A,PPM1L,RHOF
Induction of Apoptosis by HIV1	0.79	0.0476	NGFR,SLC25A3,TNFRSF1B
Inhibition of ARE-Mediated mRNA Degradation Pathway	2.55	0.0629	NGFR,PPM1L,PSMA1,PSMA3,PSMA5,PSMA7,PSMB2,TNFRSF1B,YWHAB,YWHAE
Inhibition of Matrix Metalloproteases	1.29	0.0789	LRP1,RECK,TIMP2
iNOS Signaling	0.569	0.0435	CALML5,CD14
Insulin Receptor Signaling	0.74	0.0368	NRAS,PTPRF,RALB,RAP1A,SCNN1G
Insulin Secretion Signaling Pathway	0.635	0.0302	CPE,EIF4A1,GNA11,NAPA,RAP1A,SCNN1G,SLC2A5,SRC
Integrin Signaling	2.22	0.0537	ACTB,ACTR2,ARF4,ITGB1,NRAS,PDGFB,RALB,RAP1A,RHOF,SRC,TTN
Intrinsic Prothrombin Activation Pathway	1.21	0.0732	COL1A2,FGB,KLK2
Iron homeostasis signaling pathway	3.13	0.0752	ACO1,BMPR2,CD163,CYBRD1,EGF,LRP1,PDGFB,PDGFRA,SKP1,SMAD2
Isoleucine Degradation I	0.48	0.0556	ECHS1
JAK/STAT Signaling	0.567	0.0366	NRAS,RALB,RAP1A
L-carnitine Biosynthesis	1.19	0.333	ALDH9A1
Leukocyte Extravasation Signaling	2.48	0.0582	ACTB,CXCL12,EZR,GNAI2,GNAI3,ITGB1,RAP1A,SRC,THY1,TIMP2,VCAM1
Leukotriene Biosynthesis	0.547	0.0667	DPEP1
LPS/IL-1 Mediated Inhibition of RXR Function	2.88	0.0588	ABCB1,ALDH7A1,ALDH9A1,CD14,FABP2,GSTA1,GSTM1,GSTP1,IL1R2,NGFR,PLTP,SOD3,TNFRSF1B
LPS-stimulated MAPK Signaling	0.924	0.0471	CD14,NRAS,RALB,RAP1A
L-serine Degradation	1.19	0.333	SDSL
LXR/RXR Activation	8.74	0.138	A1BG,AHSG,APOA2,APOF,APOL1,CD14,CLU,ECHS1,IL1R2,LDLR,NGFR,ORM1,ORM2,PLTP,PON1,SAA4,TNFRSF1B
Lymphotoxin β Receptor Signaling	0	0.0185	VCAM1
Lysine Degradation II	0.975	0.2	ALDH7A1
Lysine Degradation V	0.975	0.2	ALDH7A1
Macropinocytosis Signaling	4.36	0.118	CD14,EGF,ITGB1,NRAS,PDGFB,RAB5A,RALB,RAP1A,SRC
Maturity Onset Diabetes of Young (MODY) Signaling	1.56	0.0649	APOA2,APOF,APOL1,FABP2,PKLR
Mechanisms of Viral Exit from Host Cells	4.54	0.171	ACTB,CHMP2A,CHMP2B,CHMP3,CHMP4B,CHMP4C,VPS28
Melanocyte Development and Pigmentation Signaling	0.79	0.0417	NRAS,RALB,RAP1A,SRC
Melanoma Signaling	1.62	0.08	CDH1,NRAS,RALB,RAP1A
Melatonin Signaling	0.697	0.0429	CALML5,GNAI2,GNAI3
Methionine Salvage II (Mammalian)	1.19	0.333	BHMT
Methylglyoxal Degradation I	1.19	0.333	GLO1
Methylglyoxal Degradation III	0.523	0.0625	AKR1C3
MIF Regulation of Innate Immunity	0.203	0.0227	CD14
MIF-mediated Glucocorticoid Regulation	0.258	0.0278	CD14
Mineralocorticoid Biosynthesis	0.74	0.111	GSTA1
Mitochondrial Dysfunction	1.52	0.0485	ACO1,APP,ATP5F1B,CYB5A,GSR,PARK7,PRDX3,VDAC3
Mitotic Roles of Polo-Like Kinase	0.391	0.0317	HSP90AB1,PPM1L
Molecular Mechanisms of Cancer	1.73	0.0387	BMPR2,CDH1,FZD9,GNA11,GNA13,GNAI2,GNAI3,GNG12,ITGB1,LRP1,NRAS,RALB,RAP1A,RHOF,SMAD2,SMO,SRC
Mouse Embryonic Stem Cell Pluripotency	1.58	0.0583	BMPR2,FZD9,NRAS,RALB,RAP1A,SMO
MSP-RON Signaling In Cancer Cells Pathway	3.03	0.073	ITGB1,KLK2,NRAS,RALB,RAP1A,SMAD2,SRC,ST14,YWHAB,YWHAE
MSP-RON Signaling In Macrophages Pathway	0.967	0.0439	KLK2,NRAS,RALB,RAP1A,ST14
MSP-RON Signaling Pathway	0.435	0.0345	ACTB,KLK2
mTOR Signaling	1.42	0.0441	EIF4A1,NRAS,PPM1L,RALB,RAP1A,RHOF,RPS14,RPS25,RPS28
MYC Mediated Apoptosis Signaling	0.519	0.04	NGFR,TNFRSF1B
NAD biosynthesis II (from tryptophan)	0.662	0.0909	HAAO
NAD Phosphorylation and Dephosphorylation	0.699	0.1	ACP2
NAD Salvage Pathway II	0.411	0.0455	ACP2
NAD Signaling Pathway	0	0.0207	EGF,LDHB,PDGFB
Natural Killer Cell Signaling	2.42	0.057	CFL1,COL1A2,FCGR3A/FCGR3B,HSPA8,IL2RB,ITGB1,KIR2DL1/KIR2DL3,NRAS,PVR,RALB,RAP1A
Necroptosis Signaling Pathway	1.27	0.0458	AXL,NGFR,PYGL,SLC25A3,TNFRSF1B,TYRO3,VDAC3
Neuregulin Signaling	1.86	0.0609	EGF,HSP90AB1,ITGB1,NRAS,RALB,RAP1A,SRC
Neuroinflammation Signaling Pathway	0	0.0197	APP,BMPR2,CD200,CXCL12,TGFBR3,VCAM1
Neuropathic Pain Signaling In Dorsal Horn Neurons	0	0.01	SRC
Neuroprotective Role of THOP1 in Alzheimer's Disease	0.638	0.036	APP,PRSS2,ST14,YWHAE
Neurotrophin/TRK Signaling	1.06	0.0526	NGFR,NRAS,RALB,RAP1A
Neurovascular Coupling Signaling Pathway	0	0.0141	APP,CALML5,PRDX6
NF-κB Activation by Viruses	1.54	0.0641	ITGB1,NRAS,RALB,RAP1A,TNFRSF14
NF-κB Signaling	1.19	0.0354	BMPR2,EGF,FGFR2,FGFR3,FGFR4,IL1R2,NGFR,NRAS,PDGFRA,RALB,RAP1A,TGFBR3,TNFRSF1B
NGF Signaling	0.587	0.0342	NGFR,NRAS,RALB,RAP1A
Nitric Oxide Signaling in the Cardiovascular System	0	0.0175	CALML5,HSP90AB1
nNOS Signaling in Neurons	0	0.0217	CALML5
nNOS Signaling in Skeletal Muscle Cells	0	0.0213	CALML5
Non-Small Cell Lung Cancer Signaling	0.824	0.043	EGF,NRAS,RALB,RAP1A
Noradrenaline and Adrenaline Degradation	1.55	0.1	ADH1C,ALDH7A1,ALDH9A1
Notch Signaling	2.06	0.108	CNTN1,LFNG,NOTCH2,NOTCH3
NRF2-mediated Oxidative Stress Response	4.13	0.0711	ACTB,AKR7A3,CBR1,GSR,GSTA1,GSTM1,GSTP1,HSP90AB1,NRAS,PRDX1,RALB,RAP1A,SOD3,USP14,VCP
NUR77 Signaling in T Lymphocytes	0	0.00364	CALML5
Oleate Biosynthesis II (Animals)	0.699	0.1	CYB5A
Oncostatin M Signaling	1.84	0.093	NRAS,PLAU,RALB,RAP1A
Opioid Signaling Pathway	1.37	0.04	CALML5,CLTC,GNA11,GNA13,GNAI2,GNAI3,GNG12,NRAS,RALB,RAP1A,SRC
Osteoarthritis Pathway	2.73	0.0565	ACAN,ALPL,BMPR2,FGFR3,FRZB,FZD9,IL1R2,ITGB1,LRP1,SMAD2,SMO,SPP1,TNFRSF1B
Ovarian Cancer Signaling	1.24	0.0449	EGF,FZD9,NRAS,RALB,RAP1A,SMO,SRC
Oxidative Ethanol Degradation III	0.873	0.069	ALDH7A1,ALDH9A1
Oxidative Phosphorylation	0	0.0189	ATP5F1B,CYB5A
Oxytocin Signaling Pathway	1.73	0.044	CALML5,EEF2,GNA11,GNA13,GNAI2,GNAI3,GNG12,HSPB1,MYO1A,NRAS,RALB,RAP1A
P2Y Purigenic Receptor Signaling Pathway	1.16	0.0462	GNAI2,GNAI3,GNG12,NRAS,RALB,RAP1A
p38 MAPK Signaling	0.314	0.0254	HSPB1,IL1R2,TNFRSF1B
p53 Signaling	0	0.0102	ST13
p70S6K Signaling	3.23	0.0775	EEF2,GNAI2,GNAI3,NRAS,PPM1L,RALB,RAP1A,SRC,YWHAB,YWHAE
PAK Signaling	1.82	0.0598	CFL1,ITGB1,NRAS,PDGFB,PDGFRA,RALB,RAP1A
Pancreatic Adenocarcinoma Signaling	0	0.0161	EGF,SMAD2
Parkinson's Signaling	0.523	0.0625	PARK7
Paxillin Signaling	1.52	0.0566	ACTB,ITGB1,NRAS,RALB,RAP1A,SRC
PCP (Planar Cell Polarity) Pathway	0.417	0.0333	FZD9,SMO
PD-1, PD-L1 cancer immunotherapy pathway	0.4	0.0291	IL2RB,NGFR,TNFRSF1B
PDGF Signaling	1.92	0.0698	NRAS,PDGFB,PDGFRA,RALB,RAP1A,SRC
PEDF Signaling	0.548	0.0357	NRAS,RALB,RAP1A
PFKFB4 Signaling Pathway	1.09	0.0652	FBP1,FBP2,HK3
Phagosome Formation	0.804	0.0284	ACTR2,ADGRE5,CD14,CFL1,FCER1A,FCER2,FCGR3A/FCGR3B,FZD9,GPRC5B,GPRC5C,ITGB1,MYO1A,NRAS,PRDX6,RALB,RAP1A,SMO,SRC,TTN
Phagosome Maturation	3.32	0.0738	CTSZ,DYNC1H1,NAPA,PRDX1,PRDX2,PRDX6,RAB5A,TUBA1B,TUBB4B,VPS28,VPS37B
Phenylalanine Degradation I (Aerobic)	1.07	0.25	PCBD1
Phospholipase C Signaling	0	0.0193	CALML5,GNA13,GNG12,ITGB1,NRAS,RALB,RAP1A,RHOF,SRC
Phospholipases	0	0.0161	PRDX6
PI3K Signaling in B Lymphocytes	0.73	0.0365	CALML5,CD81,NRAS,RALB,RAP1A
PI3K/AKT Signaling	1.91	0.0508	HSP90AB1,IL1R2,IL2RB,ITGB1,NRAS,PPM1L,RALB,RAP1A,YWHAB,YWHAE
PKCθ Signaling in T Lymphocytes	0	0.0085	NRAS,RALB,RAP1A
PPAR Signaling	3.31	0.0865	HSP90AB1,IL1R2,NGFR,NRAS,PDGFB,PDGFRA,RALB,RAP1A,TNFRSF1B
PPARα/RXRα Activation	2.12	0.0546	APOA2,BMPR2,GNA11,HSP90AB1,IL1R2,NRAS,RALB,RAP1A,SMAD2,TGFBR3
Production of Nitric Oxide and Reactive Oxygen Species in Macrophages	3.54	0.0691	APOA2,APOF,APOL1,CLU,NGFR,ORM1,ORM2,PON1,PPM1L,RAP1A,RHOF,SAA4,TNFRSF1B
Prolactin Signaling	0.53	0.0349	NRAS,RALB,RAP1A
Prostate Cancer Signaling	1.03	0.0459	GSTP1,HSP90AB1,NRAS,RALB,RAP1A
Protein Kinase A Signaling	1.55	0.0383	CALML5,GNA13,GNAI2,GNAI3,GNG12,NGFR,PTPN13,PTPRF,PTPRM,PYGL,RAP1A,SMO,TTN,YWHAB,YWHAE
Protein Ubiquitination Pathway	2.55	0.0519	HSP90AB1,HSPA8,HSPB1,PSMA1,PSMA3,PSMA5,PSMA7,PSMB2,SKP1,SMO,UBE2L3,UCHL3,USP14,USP5
PTEN Signaling	3.29	0.0733	BMPR2,FGFR2,FGFR3,FGFR4,ITGB1,NGFR,NRAS,PDGFRA,RALB,RAP1A,TGFBR3
Pulmonary Fibrosis Idiopathic Signaling Pathway	9.11	0.087	ACTB,AXL,BMPR2,CDH1,COL15A1,COL1A2,COL4A2,COL5A2,COL6A1,COL6A3,CXCL12,FGFR2,FGFR3,FGFR4,FZD9,GNA13,ITGB1,NOTCH2,NOTCH3,NRAS,PDGFB,PDGFRA,PLAU,RALB,RAP1A,SMAD2,SMO,TGFBR3
Pulmonary Healing Signaling Pathway	5.72	0.0863	BMPR2,CDH1,CFL1,CXCL12,DLK1,EGF,FGFR2,FZD9,NGFR,NOTCH2,NOTCH3,NRAS,RALB,RAP1A,SMO,SRC,TNFRSF1B
Putrescine Degradation III	1.27	0.118	ALDH7A1,ALDH9A1
PXR/RXR Activation	0.79	0.0476	ABCB1,GSTA1,GSTM1
Pyrimidine Deoxyribonucleotides De Novo Biosynthesis I	0.396	0.0435	CMPK1
Pyrimidine Ribonucleotides De Novo Biosynthesis	0.745	0.0571	CMPK1,NUDT5
Pyrimidine Ribonucleotides Interconversion	0.785	0.0606	CMPK1,NUDT5
Pyroptosis Signaling Pathway	0.226	0.0222	NGFR,TNFRSF1B
Pyruvate Fermentation to Lactate	0.975	0.2	LDHB
RAC Signaling	1.49	0.0511	ACTR2,CFL1,ITGB1,NCKAP1,NRAS,RALB,RAP1A
RAN Signaling	0.5	0.0588	KPNB1
RANK Signaling in Osteoclasts	0.231	0.0225	CALML5,SRC
RAR Activation	1.17	0.041	ACTB,ADH1C,AKR1C3,RBP1,RBP2,RBP5,SMAD2,SRC
Reelin Signaling in Neurons	1.68	0.056	ACTR2,APP,CFL1,ITGB1,PAFAH1B2,RAP1A,SRC
Regulation of Actin-based Motility by Rho	1.02	0.0455	ACTB,ACTR2,CFL1,ITGB1,RHOF
Regulation of Cellular Mechanics by Calpain Protease	2.48	0.0795	EGF,EZR,ITGB1,NRAS,RALB,RAP1A,SRC
Regulation of eIF4 and p70S6K Signaling	1.8	0.0514	EIF4A1,ITGB1,NRAS,PPM1L,RALB,RAP1A,RPS14,RPS25,RPS28
Regulation of IL-2 Expression in Activated and Anergic T Lymphocytes	0	0.019	CALML5,NRAS,RALB,RAP1A,SMAD2
Regulation Of The Epithelial Mesenchymal Transition By Growth Factors Pathway	3.45	0.0677	CDH1,EGF,FGFR2,FGFR3,FGFR4,NGFR,NRAS,PDGFB,PDGFRA,RALB,RAP1A,SMAD2,TNFRSF1B
Regulation Of The Epithelial Mesenchymal Transition In Development Pathway	0.539	0.0353	CDH1,FZD9,SMO
Regulation of the Epithelial-Mesenchymal Transition Pathway	3.43	0.0674	CDH1,EGF,FGFR2,FGFR3,FGFR4,FZD9,NOTCH2,NOTCH3,NRAS,RALB,RAP1A,SMAD2,SMO
Relaxin Signaling	0.928	0.0397	GNA11,GNA13,GNAI2,GNAI3,GNG12,RAP1A
Remodeling of Epithelial Adherens Junctions	3.21	0.106	ACTB,ACTR2,CDH1,RAB5A,SRC,TUBA1B,TUBB4B
Renal Cell Carcinoma Signaling	1.03	0.0513	NRAS,PDGFB,RALB,RAP1A
Renin-Angiotensin Signaling	0.3	0.0248	NRAS,RALB,RAP1A
Retinoate Biosynthesis I	3.14	0.152	ADH1C,AKR1C3,RBP1,RBP2,RBP5
Retinoate Biosynthesis II	4.38	0.75	RBP1,RBP2,RBP5
Retinol Biosynthesis	1.91	0.0976	AKR1C3,RBP1,RBP2,RBP5
RHOA Signaling	1.27	0.0492	ACTB,ACTR2,CFL1,EZR,GNA13,TTN
RHOGDI Signaling	3.56	0.066	ACTB,ACTR2,CDH1,CDH13,CFL1,EZR,GNA11,GNA13,GNAI2,GNAI3,GNG12,ITGB1,RHOF,SRC
Role of BRCA1 in DNA Damage Response	0	0.0125	ACTB
Role of CHK Proteins in Cell Cycle Checkpoint Control	0	0.0175	PPM1L
Role of JAK1 and JAK3 in γc Cytokine Signaling	1.22	0.0597	IL2RB,NRAS,RALB,RAP1A
Role of Macrophages, Fibroblasts and Endothelial Cells in Rheumatoid Arthritis	3.18	0.0541	CALML5,CXCL12,FCGR3A/FCGR3B,FRZB,FZD9,IL1R2,LRP1,NGFR,NRAS,PDGFB,PRSS2,RALB,RAP1A,SMO,SRC,TNFRSF1B,VCAM1
Role of MAPK Signaling in Inhibiting the Pathogenesis of Influenza	0	0.0135	PRDX6
Role of MAPK Signaling in Promoting the Pathogenesis of Influenza	0.656	0.0367	NRAS,PRDX6,RALB,RAP1A
Role of MAPK Signaling in the Pathogenesis of Influenza	1.01	0.0506	NRAS,PRDX6,RALB,RAP1A
Role of NANOG in Mammalian Embryonic Stem Cell Pluripotency	1.33	0.0508	BMPR2,FZD9,NRAS,RALB,RAP1A,SMO
Role of NFAT in Cardiac Hypertrophy	0.947	0.0365	CALML5,GNAI2,GNAI3,GNG12,NRAS,RALB,RAP1A,SRC
Role of NFAT in Regulation of the Immune Response	0.851	0.0314	CALML5,FCER1A,FCGR3A/FCGR3B,GNA11,GNA13,GNAI2,GNAI3,GNG12,KPNB1,NRAS,RALB,RAP1A
Role of OCT4 in Mammalian Embryonic Stem Cell Pluripotency	0.198	0.0222	SPP1
Role of Osteoblasts, Osteoclasts and Chondrocytes in Rheumatoid Arthritis	2.45	0.0548	ALPL,BMPR2,CALML5,FRZB,FZD9,IL1R2,LRP1,NGFR,SMO,SPP1,SRC,TNFRSF1B
Role of p14/p19ARF in Tumor Suppression	0.333	0.0357	NPM1
Role of PI3K/AKT Signaling in the Pathogenesis of Influenza	0.391	0.0317	GNAI2,GNAI3
Role of PKR in Interferon Induction and Antiviral Response	0.478	0.0303	HSP90AB1,HSPA8,NPM1,PDGFB
Role of Tissue Factor in Cancer	2.99	0.0783	CFL1,FGB,GNA11,GNA13,ITGB1,NRAS,RALB,RAP1A,SRC
Role of WNT/GSK-3β Signaling in the Pathogenesis of Influenza	0.312	0.027	FZD9,SMO
Salvage Pathways of Pyrimidine Ribonucleotides	0	0.0104	CMPK1
SAPK/JNK Signaling	0	0.0166	GNA13,GNG12,NRAS,RALB,RAP1A
Semaphorin Neuronal Repulsive Signaling Pathway	0.4	0.0276	ACAN,CFL1,ITGB1,SEMA5A
Semaphorin Signaling in Neurons	1.39	0.0678	CFL1,ITGB1,RHOF,SEMA7A
Senescence Pathway	0.693	0.0306	BMPR2,CALML5,NRAS,PPM1L,RALB,RAP1A,SAA4,SMAD2,TGFBR3
Serotonin Degradation	0.883	0.0526	ADH1C,ALDH7A1,ALDH9A1
Serotonin Receptor Signaling	0.597	0.0455	PCBD1,SPR
Sertoli Cell-Sertoli Cell Junction Signaling	2.27	0.0545	ACTB,CDH1,ITGB1,NRAS,PLS1,RALB,RAP1A,SRC,TGFBR3,TUBA1B,TUBB4B
Signaling by Rho Family GTPases	2.2	0.0491	ACTB,ACTR2,CDH1,CDH13,CFL1,EZR,GNA11,GNA13,GNAI2,GNAI3,GNG12,ITGB1,RHOF
Sirtuin Signaling Pathway	1	0.0352	APP,ATP5F1B,CDH1,LDHB,NDRG1,PGK1,SOD3,TUBA1B,VDAC3,XRCC6
S-methyl-5'-thioadenosine Degradation II	1.36	0.5	MTAP
Sonic Hedgehog Signaling	0.321	0.0345	SMO
Sorbitol Degradation I	1.66	1	SORD
Sperm Motility	2.95	0.0574	AXL,CALML5,FGFR2,FGFR3,FGFR4,GNA11,GNA13,GNAI2,GNAI3,GNG12,PDGFRA,PRDX6,SRC,TYRO3
Sphingosine-1-phosphate Signaling	1.34	0.0513	GNA13,GNAI2,GNAI3,PDGFB,PDGFRA,RHOF
SPINK1 General Cancer Pathway	1.95	0.082	MT1H,NRAS,PRSS2,RALB,RAP1A
SPINK1 Pancreatic Cancer Pathway	1.48	0.0727	CPE,KLK2,PRSS2,SMAD2
Spliceosomal Cycle	0	0.0204	HSPA8
STAT3 Pathway	6.51	0.111	BMPR2,EGF,FGFR2,FGFR3,FGFR4,IL1R2,IL2RB,NGFR,NRAS,PDGFB,PDGFRA,RALB,RAP1A,SRC,TGFBR3
Sucrose Degradation V (Mammalian)	3.26	0.375	ALDOC,SI,TKFC
Sumoylation Pathway	0	0.0198	CDH1,RHOF
Superoxide Radicals Degradation	0.788	0.125	SOD3
Superpathway of Inositol Phosphate Compounds	0.62	0.0307	ALPL,NUDT4,NUDT5,PPM1L,PTPN13,PTPRF,PTPRM
Superpathway of Methionine Degradation	0.258	0.0278	BHMT
Synaptic Long Term Depression	1.62	0.0479	GNA11,GNA13,GNAI2,GNAI3,NRAS,PPM1L,PRDX6,RALB,RAP1A
Synaptic Long Term Potentiation	0.833	0.0397	CALML5,GNA11,NRAS,RALB,RAP1A
Synaptogenesis Signaling Pathway	2.04	0.0453	ACTR2,CALML5,CDH1,CDH13,CFL1,HSPA8,LRP1,NAPA,NRAS,NRXN3,RAB5A,RALB,RAP1A,SRC
Systemic Lupus Erythematosus In B Cell Signaling Pathway	0	0.0178	CALML5,IGLV2-18,IGLV6-57,IGLV7-46,NRAS,RALB,RAP1A,SRC
Systemic Lupus Erythematosus In T Cell Signaling Pathway	0.277	0.0224	EZR,GNA13,GNAI2,GNAI3,NRAS,PPM1L,RALB,RAP1A,RHOF
Systemic Lupus Erythematosus Signaling	0	0.0121	FCGR3A/FCGR3B,NRAS,RALB,RAP1A,SNRPD3
T Cell Exhaustion Signaling Pathway	0.266	0.0222	BMPR2,NRAS,PPM1L,RALB,RAP1A,SMAD2,TGFBR3,TNFRSF14
T Cell Receptor Signaling	0	0.0133	CALML5,ITGB1,NRAS,RALB,RAP1A
T Helper Cell Differentiation	0	0.00749	NGFR,TNFRSF1B
TCA Cycle II (Eukaryotic)	2.9	0.182	ACO1,DLST,MDH1,MDH2
TEC Kinase Signaling	0.682	0.0293	ACTB,FCER1A,GNA11,GNA13,GNAI2,GNAI3,GNG12,ITGB1,RHOF,SRC,TNFRSF21
Telomerase Signaling	2.08	0.0673	EGF,HSP90AB1,IL2RB,NRAS,PPM1L,RALB,RAP1A
Telomere Extension by Telomerase	1.37	0.133	HNRNPA1,XRCC6
Tetrahydrobiopterin Biosynthesis I	1.19	0.333	SPR
Tetrahydrobiopterin Biosynthesis II	1.19	0.333	SPR
TGF-β Signaling	1.21	0.0521	BMPR2,NRAS,RALB,RAP1A,SMAD2
Th1 and Th2 Activation Pathway	0.51	0.0299	BMPR2,IL2RB,NOTCH2,NOTCH3,TGFBR3
Th1 Pathway	0	0.0171	NOTCH2,NOTCH3
Th17 Activation Pathway	0	0.00356	HSP90AB1
Th2 Pathway	0.767	0.0376	BMPR2,IL2RB,NOTCH2,NOTCH3,TGFBR3
The Visual Cycle	3.07	0.2	AKR1C3,RBP1,RBP2,RBP5
Thrombin Signaling	2.19	0.0531	EGF,GNA11,GNA13,GNAI2,GNAI3,GNG12,NRAS,RALB,RAP1A,RHOF,SRC
Thrombopoietin Signaling	0.79	0.0476	NRAS,RALB,RAP1A
Thymine Degradation	1.19	0.333	DPYS
Thyroid Cancer Signaling	1.04	0.0519	CDH1,NRAS,RALB,RAP1A
Tight Junction Signaling	0.703	0.0339	ACTB,MYO1A,NAPA,NGFR,PPM1L,TNFRSF1B
TNFR2 Signaling	0.302	0.0323	TNFRSF1B
Toll-like Receptor Signaling	0	0.013	CD14
TR/RXR Activation	0.548	0.0357	AKR1C3,COL6A3,LDLR
Trehalose Degradation II (Trehalase)	0.903	0.167	HK3
TREM1 Signaling	0.324	0.0278	CD83,ITGB1
Triacylglycerol Degradation	0.215	0.0238	PRDX6
tRNA Charging	0.243	0.0263	TARS1
Tryptophan Degradation III (Eukaryotic)	0.924	0.0741	HAAO,PARK7
Tryptophan Degradation to 2-amino-3-carboxymuconate Semialdehyde	0.903	0.167	HAAO
Tryptophan Degradation X (Mammalian, via Tryptamine)	1.19	0.105	ALDH7A1,ALDH9A1
Tumor Microenvironment Pathway	1.75	0.0506	COL1A2,CXCL12,EGF,NRAS,PDGFB,PLAU,RALB,RAP1A,SPP1
Tumoricidal Function of Hepatic Natural Killer Cells	0.382	0.0417	LYVE1
Type I Diabetes Mellitus Signaling	0	0.00987	CPE,NGFR,TNFRSF1B
Type II Diabetes Mellitus Signaling	0	0.0199	NGFR,PKLR,TNFRSF1B
Tyrosine Biosynthesis IV	1.19	0.333	PCBD1
UDP-N-acetyl-D-galactosamine Biosynthesis II	0.629	0.0833	HK3
Unfolded protein response	0.231	0.0225	HSPA8,VCP
Uracil Degradation II (Reductive)	1.19	0.333	DPYS
UVA-Induced MAPK Signaling	0.441	0.0309	NRAS,RALB,RAP1A
UVC-Induced MAPK Signaling	1.59	0.0784	NRAS,RALB,RAP1A,SRC
Valine Degradation I	0.427	0.0476	ECHS1
VDR/RXR Activation	0.293	0.026	CD14,SPP1
VEGF Family Ligand-Receptor Interactions	0.548	0.0357	NRAS,RALB,RAP1A
VEGF Signaling	1.69	0.0619	ACTB,NRAS,RALB,RAP1A,SRC,YWHAE
Virus Entry via Endocytic Pathways	2.67	0.0769	ACTB,CLTC,FOLR1,ITGB1,NRAS,RALB,RAP1A,SRC
White Adipose Tissue Browning Pathway	1.1	0.0444	FCER1A,FGFR2,FGFR3,FGFR4,LDHB,VGF
WNT/Ca+ pathway	0.391	0.0317	FZD9,SMO
WNT/β-catenin Signaling	1.87	0.0529	BMPR2,CDH1,FRZB,FZD9,LRP1,PPM1L,SMO,SRC,TGFBR3
Wound Healing Signaling Pathway	7.09	0.0882	BMPR2,CALCA,COL15A1,COL1A2,COL4A2,COL5A2,COL6A1,COL6A3,EGF,FGFR2,IL1R2,ITGB1,LAMB3,LAMC2,NGFR,NRAS,PDGFB,RALB,RAP1A,TGFBR3,TNFRSF1B
Xenobiotic Metabolism AHR Signaling Pathway	2.74	0.0886	ALDH7A1,ALDH9A1,GSTA1,GSTM1,GSTP1,HSP90AB1,PON1
Xenobiotic Metabolism CAR Signaling Pathway	2.32	0.0585	ABCB1,ALDH7A1,ALDH9A1,GSTA1,GSTM1,GSTP1,HSP90AB1,PPM1L,SOD3,SRC
Xenobiotic Metabolism General Signaling Pathway	1.07	0.0435	GSTA1,GSTM1,GSTP1,NRAS,RALB,RAP1A
Xenobiotic Metabolism PXR Signaling Pathway	1.02	0.0398	ABCB1,ALDH7A1,ALDH9A1,GSTA1,GSTM1,GSTP1,HSP90AB1
Xenobiotic Metabolism Signaling	1.75	0.0443	ABCB1,ALDH7A1,ALDH9A1,GSTA1,GSTM1,GSTP1,HSP90AB1,NRAS,PPM1L,RALB,RAP1A,SOD3
α-Adrenergic Signaling	3.92	0.0943	CALML5,GNA11,GNA13,GNAI2,GNAI3,GNG12,NRAS,PYGL,RALB,RAP1A
γ-linolenate Biosynthesis II (Animals)	0.461	0.0526	CYB5A

## Sheet: Function-BC vs HC
Categories	Diseases or Functions Annotation	p-value	Molecules
Cancer,Gastrointestinal Disease,Hepatic System Disease,Organismal Injury and Abnormalities	Adenoma in gallbladder	0.000649	CD44,KRAS
Cancer,Gastrointestinal Disease,Organismal Injury and Abnormalities	Sporadic colorectal carcinoma	0.00128	CD44,KRAS
Cancer,Gastrointestinal Disease,Organismal Injury and Abnormalities,Tumor Morphology	Progression of gastric carcinoma	0.00128	APOE,COL1A2
Cancer,Hematological Disease,Immunological Disease,Organismal Injury and Abnormalities	Low grade scattered non-Hodgkin lymphoma	0.000218	CD44,ICAM1
Cancer,Organismal Injury and Abnormalities	Recurrent metastatic melanoma	0.00128	ALB,TF
Cancer,Organismal Injury and Abnormalities,Renal and Urological Disease	Superficial papillary bladder carcinoma	0.000649	CD44,EPCAM
Cancer,Organismal Injury and Abnormalities,Reproductive System Disease	Stage IIB invasive breast cancer	0.000649	ALB,TF
Cancer,Organismal Injury and Abnormalities,Reproductive System Disease	Localized breast cancer	0.000649	ALB,TF
Carbohydrate Metabolism,Nucleic Acid Metabolism,Small Molecule Biochemistry	Pentose shunt of glucose-6-phosphate	0.000218	G6PD,PGD
Cardiovascular Disease	Grade 1 hypertension	0.000218	ACE,ADM
Cardiovascular Disease,Cell Death and Survival,Connective Tissue Disorders,Developmental Disorder,Hematological Disease,Hereditary Disorder,Organismal Injury and Abnormalities	Chronic nonspherocytic hemolytic anemia	0.000649	G6PD,PKLR
Cardiovascular Disease,Gastrointestinal Disease,Hematological Disease,Organismal Injury and Abnormalities	Thrombosis of mesenteric vein	0.000218	F10,F9
Cardiovascular Disease,Hematological Disease,Immunological Disease,Organismal Injury and Abnormalities	Thrombotic antiphospholipid antibody syndrome	0.000218	F10,F9
Cardiovascular Disease,Hematological Disease,Metabolic Disease,Nutritional Disease,Organismal Injury and Abnormalities,Reproductive System Disease	Iron deficiency anemia of pregnancy	0.000649	HBB,TF
Cardiovascular Disease,Hematological Disease,Organismal Injury and Abnormalities	Early onset thrombosis	0.000218	HRG,SERPINC1
Cardiovascular Disease,Hematological Disease,Organismal Injury and Abnormalities	Left ventricular thrombosis	0.000218	F10,F9
Cardiovascular Disease,Hematological Disease,Organismal Injury and Abnormalities	Splenic vein thrombosis	0.000218	F10,F9
Cardiovascular Disease,Hematological Disease,Organismal Injury and Abnormalities	Recurrent deep vein thrombosis	0.000649	F10,F9
Cardiovascular Disease,Hematological Disease,Organismal Injury and Abnormalities	Postoperative deep vein thrombosis	0.000649	F10,SERPINC1
Cardiovascular Disease,Hematological Disease,Organismal Injury and Abnormalities	Acute deep vein thrombosis without pulmonary embolism	0.00128	F10,SERPINC1
Cardiovascular Disease,Hematological Disease,Organismal Injury and Abnormalities	Leaflet thrombosis	0.00128	F10,F9
Cardiovascular Disease,Hematological Disease,Organismal Injury and Abnormalities,Respiratory Disease	Acute deep vein thrombosis with pulmonary embolism	0.00128	F10,SERPINC1
Cardiovascular Disease,Hematological Disease,Organismal Injury and Abnormalities,Skeletal and Muscular Disorders	Symptomatic stage acute spontaneous superficial vein lower extremity thrombosis without deep vein thrombosis	0.000218	F10,SERPINC1
Cardiovascular Disease,Neurological Disease,Organismal Injury and Abnormalities	Recurrent ischemic stroke	0.000218	F10,F9
Cardiovascular Disease,Organismal Injury and Abnormalities	Peripheral arterial embolism	0.000649	F10,SERPINC1
Cardiovascular Disease,Organismal Injury and Abnormalities	Multi vessel coronary artery disease	0.00128	F10,F9
Cardiovascular Disease,Organismal Injury and Abnormalities,Respiratory Disease	Recurrent pulmonary embolism	0.000649	F10,F9
Cardiovascular Disease,Organismal Injury and Abnormalities,Respiratory Disease	Postoperative pulmonary embolism	0.000649	F10,SERPINC1
Cardiovascular System Development and Function	Vasoconstriction of umbilical artery	0.000218	ACE,MME
Cardiovascular System Development and Function,Cellular Development,Cellular Growth and Proliferation,Organ Development,Organismal Development,Skeletal and Muscular System Development and Function,Tissue Development	Growth of PASMC cells	0.000649	BMPR2,PDGFB
Cell Death and Survival	Killing of Salmonella enterica subsp. enterica serovar Typhimurium	0.000649	ALB,AZU1
Cell-mediated Immune Response,Cellular Movement,Hematological System Development and Function,Immune Cell Trafficking	Transendothelial migration of regulatory T lymphocytes	0.00128	ICAM1,STAB1
Cell-To-Cell Signaling and Interaction	Transduction of hepatoma cell lines	0.00128	F10,F9
Cell-To-Cell Signaling and Interaction	Adhesion of Candida albicans	0.00128	C3,CFH
Cellular Compromise	Injury of neuroblastoma cell lines	0.000218	ADM,CFH
Connective Tissue Development and Function,Tissue Morphology	Quantity of stromal cells	0.00128	IGFBP3,KLK3
Connective Tissue Disorders,Dermatological Diseases and Conditions,Developmental Disorder,Hereditary Disorder,Organismal Injury and Abnormalities	Autosomal dominant epidermolysis bullosa simplex	0.00128	KRT5,PLEC
Connective Tissue Disorders,Hematological Disease,Organismal Injury and Abnormalities	Delta thalassemia	0.000218	HBB,HBD
Developmental Disorder,Endocrine System Disorders,Hereditary Disorder,Metabolic Disease,Organismal Injury and Abnormalities	Hyperthyroxinemia	0.000218	ALB,TTR
Developmental Disorder,Hematological Disease	Congenital factor VIII deficiency	0.00128	F10,F9
Developmental Disorder,Hematological Disease,Hereditary Disorder,Immunological Disease,Organismal Injury and Abnormalities	Autosomal recessive congenital afibrinogenemia	0.000649	FGB,FGG
Developmental Disorder,Hematological Disease,Hereditary Disorder,Immunological Disease,Organismal Injury and Abnormalities	Congenital dysfibrinogenemia	0.000649	FGB,FGG
Developmental Disorder,Hereditary Disorder,Immunological Disease,Organismal Injury and Abnormalities	Complement component C1q deficiency	0.000649	C1QB,C1QC
Developmental Disorder,Hereditary Disorder,Metabolic Disease,Neurological Disease,Ophthalmic Disease,Organismal Injury and Abnormalities	Gelatinous drop-like corneal dystrophy	0.000649	APOE,TACSTD2
Endocrine System Disorders,Organismal Injury and Abnormalities,Reproductive System Disease	Atresia of ovarian follicle	0.000218	ALB,TF
Hematological Disease	Acute disseminated intravascular coagulation	0.000649	F10,SERPINC1
Hematological Disease	Chronic disseminated intravascular coagulation	0.000649	F10,SERPINC1
Hematological Disease,Hereditary Disorder,Organismal Injury and Abnormalities	Severe hemophilia B	0.000649	F10,F9
Hematological Disease,Hereditary Disorder,Organismal Injury and Abnormalities	Severe hemophilia A	0.00128	F10,F9
Hereditary Disorder,Ophthalmic Disease,Organismal Injury and Abnormalities	Age-related macular degeneration type 14	0.000218	C2,CFB
Immunological Disease,Inflammatory Disease,Inflammatory Response,Organismal Injury and Abnormalities,Renal and Urological Disease	Membranoproliferative glomerulonephritis	0.00128	C3,CFH
Infectious Diseases,Organismal Injury and Abnormalities	Severe sepsis with septic shock	0.000649	F10,SERPINC1
Lipid Metabolism,Molecular Transport,Small Molecule Biochemistry	Translocation of cholesterol ester	0.000218	APOF,CETP
Molecular Transport,Protein Synthesis,Protein Trafficking	Localization of green fluorescent protein	0.00128	IGFBP3,ITGAV
Behavior	Vocalization	0.000485	CNTNAP2,MYH14,NRXN3
Carbohydrate Metabolism,Lipid Metabolism,Small Molecule Biochemistry	Binding of phosphatidic acid	0.00128	GAS6,LBP,PSAP
Cardiovascular Disease	Ischemic complication	0.000485	F10,ITGAV,SERPINC1
Cardiovascular Disease,Cell Death and Survival,Connective Tissue Disorders,Hematological Disease,Hereditary Disorder,Organismal Injury and Abnormalities,Renal and Urological Disease	Familial hemolytic uremic syndrome	0.000253	C3,CFB,CFH
Cardiovascular Disease,Gastrointestinal Disease,Hematological Disease,Hepatic System Disease,Organismal Injury and Abnormalities	Portal vein thrombosis	0.000253	F10,F9,SERPINC1
Cardiovascular Disease,Hematological Disease,Hereditary Disorder,Metabolic Disease,Organismal Injury and Abnormalities	Hyperlipoproteinemia type III	0.000823	APOE,CETP,LDLR
Cardiovascular Disease,Hematological Disease,Hereditary Disorder,Organismal Injury and Abnormalities	Familial venous thrombosis	0.000108	HRG,PROS1,SERPINC1
Cardiovascular Disease,Hematological Disease,Hereditary Disorder,Organismal Injury and Abnormalities	Hereditary thromboembolism	0.000108	FGG,PROS1,SERPINC1
Cardiovascular Disease,Hematological Disease,Neurological Disease,Organismal Injury and Abnormalities	Cerebral venous thrombosis	0.000108	F10,F9,SERPINC1
Cardiovascular Disease,Hematological Disease,Organismal Injury and Abnormalities	Superficial venous thrombosis	3.21e-06	F10,F9,SERPINC1
Cardiovascular Disease,Hematological Disease,Organismal Injury and Abnormalities	Recurrent venous thromboembolism	1.27e-05	F10,F9,SERPINC1
Cardiovascular Disease,Hematological Disease,Organismal Injury and Abnormalities	Mesenteric thrombosis	6.22e-05	F10,F9,SERPINC1
Cardiovascular Disease,Hematological Disease,Organismal Injury and Abnormalities	Acute venous thromboembolism	6.22e-05	F10,F9,SERPINC1
Cardiovascular Disease,Hematological Disease,Organismal Injury and Abnormalities	Thrombosis of artery	0.000253	F10,F9,SERPINC1
Cardiovascular Disease,Hereditary Disorder,Organismal Injury and Abnormalities	Familial thoracic aortic aneurysm	0.00156	FBN2,LOX,TGFBR2
Cardiovascular Disease,Neurological Disease,Organismal Injury and Abnormalities	Hemorrhagic stroke	0.000253	ACE,F10,SERPINC1
Cardiovascular Disease,Organismal Injury and Abnormalities	Stenosis of mitral valve	1.27e-05	ACE,F10,F9
Cardiovascular Disease,Organismal Injury and Abnormalities,Skeletal and Muscular Disorders	Non-valvular atrial fibrillation	3.14e-05	F10,F9,SERPINC1
Cardiovascular Disease,Organismal Injury and Abnormalities,Skeletal and Muscular Disorders	Recurrent myocardial infarction	0.00104	ACE,F10,SERPINC1
Cell Death and Survival,Cellular Assembly and Organization,Cellular Development,Nervous System Development and Function,Tissue Development,Tissue Morphology	Regeneration of axons	1.27e-05	MOG,RTN4RL1,RTN4RL2
Cell-mediated Immune Response,Cellular Movement,Hematological System Development and Function,Immune Cell Trafficking	Transendothelial migration of T lymphocytes	0.00104	ICAM1,MYH9,STAB1
Cell-To-Cell Signaling and Interaction,Hematological System Development and Function,Immune Cell Trafficking	Adhesion of antigen presenting cells	0.00104	CD44,ICAM1,STAB1
Cellular Development,Cellular Growth and Proliferation,Embryonic Development,Organismal Development	Proliferation of multilineage progenitor cells	0.00064	IGFBP3,JAG1,PDGFB
Connective Tissue Disorders,Developmental Disorder,Metabolic Disease,Organismal Injury and Abnormalities,Skeletal and Muscular Disorders	Paget disease of bone	0.00156	ALPL,HNRNPA1,HNRNPA2B1
Connective Tissue Disorders,Hematological Disease,Organismal Injury and Abnormalities	Heparin-induced thrombocytopenia	0.000357	F10,F9,SERPINC1
Developmental Disorder,Hereditary Disorder,Metabolic Disease,Neurological Disease,Organismal Injury and Abnormalities	Familial amyloidotic polyneuropathy	0.000485	APOE,TACSTD2,TTR
Gastrointestinal Disease,Hepatic System Disease,Organismal Injury and Abnormalities	Bile duct hamartoma	3.14e-05	KRAS,KRT19,KRT7
Hematological Disease	Acquired hemophilia	0.00104	F10,FGB,FGG
Infectious Diseases	Infection of leukocyte cell lines	0.00156	C1R,C2,C3
Lipid Metabolism,Molecular Transport,Small Molecule Biochemistry	Reverse cholesterol transport	0.000485	APOA2,APOE,APOM
Organismal Injury and Abnormalities,Renal and Urological Disease	C3 glomerulopathy	3.21e-06	C3,CFB,CFH
Cancer,Gastrointestinal Disease,Hepatic System Disease,Organismal Injury and Abnormalities	Hepatitis C virus-related hepatocellular carcinoma	0.000728	ECHS1,GC,LAP3,SULT1A1
Cancer,Hematological Disease,Immunological Disease,Organismal Injury and Abnormalities	Refractory multiple myeloma	0.00172	F10,F9,KRAS,PSMD1
Cardiovascular Disease,Dermatological Diseases and Conditions,Organismal Injury and Abnormalities	Venous stasis syndrome	9.22e-06	F10,F9,SERPINC1,SERPIND1
Cardiovascular Disease,Hematological Disease,Organismal Injury and Abnormalities	Deep vein thrombosis	4.19e-05	F10,F9,HRG,SERPINC1
Cardiovascular Disease,Hereditary Disorder,Organismal Injury and Abnormalities	Familial thoracic aortic aneurysms and dissections	0.00108	FBN2,LOX,TGFBR2,TGFBR3
Cardiovascular Disease,Inflammatory Disease,Organismal Injury and Abnormalities	Rheumatic carditis	9.22e-06	ACE,F10,F9,FCN3
Cardiovascular Disease,Neurological Disease,Organismal Injury and Abnormalities	Ischemia of brain	0.00172	F10,F9,ITGAV,PRTN3
Cardiovascular Disease,Organismal Injury and Abnormalities	Non-rheumatic aortic stenosis	3.03e-05	F10,ICAM1,MMP2,SERPINC1
Cardiovascular Disease,Organismal Injury and Abnormalities	Calcification of aortic valve	0.000466	APOA2,APOL1,APOM,MMP2
Cardiovascular Disease,Organismal Injury and Abnormalities	Vascular calcification	0.000466	COL2A1,GAS6,NT5E,PDGFB
Cardiovascular System Development and Function,Cellular Movement	Migration of microvascular endothelial cells	0.000835	ADM,GAS6,MMP2,TGFBR2
Cell Death and Survival	Opsonization	5.65e-05	C3,C4BPA,CD55,LBP
Cell-To-Cell Signaling and Interaction,Connective Tissue Development and Function	Adhesion of fibroblasts	0.000396	CD44,COL2A1,ICAM1,ITGAV
Cell-To-Cell Signaling and Interaction,Hematological System Development and Function,Immune Cell Trafficking,Inflammatory Response	Binding of dendritic cells	9.63e-05	A2M,CD44,CD83,ICAM1
Cellular Movement	Invasion of cervical cancer cell lines	0.00122	CD44,CIB1,PLXNB1,SDC4
Connective Tissue Disorders,Dermatological Diseases and Conditions,Developmental Disorder,Hereditary Disorder,Metabolic Disease,Organismal Injury and Abnormalities,Skeletal and Muscular Disorders	Ehlers-Danlos syndrome	0.00108	ALB,C1R,COL1A2,FBN2
Connective Tissue Disorders,Hereditary Disorder,Immunological Disease,Inflammatory Disease,Inflammatory Response,Organismal Injury and Abnormalities,Renal and Urological Disease	Hereditary nephritis	0.000728	ACE,CD151,CFH,MYH9
Developmental Disorder,Hereditary Disorder,Metabolic Disease,Organismal Injury and Abnormalities	Sphingolipidosis	0.000953	CD55,KRIT1,PSAP,SUMF1
Hematological Disease,Hereditary Disorder,Organismal Injury and Abnormalities	Hemophilia A	4.19e-05	F10,F9,FGB,FGG
Metabolic Disease,Organismal Injury and Abnormalities	Systemic amyloidosis	0.000153	APOE,PSMD1,TACSTD2,TTR
Metabolic Disease,Organismal Injury and Abnormalities	Disorder of iron metabolism	0.00154	HAMP,HBB,TF,TFR2
Organismal Development	Circumference of waist	0.00108	ACE,APOA2,APOE,FABP1
Carbohydrate Metabolism	Binding of carbohydrate	0.00154	CD44,CFH,GAS6,LBP,PSAP
Cardiovascular Disease,Hematological Disease,Organismal Injury and Abnormalities	Venous thromboembolism	3.51e-05	F10,F9,GPX3,PDGFB,SERPINC1
Cardiovascular Disease,Hereditary Disorder,Organismal Injury and Abnormalities	Hereditary thoracic aortic disorder	0.000203	FBN2,JAG1,LOX,TGFBR2,TGFBR3
Cardiovascular Disease,Ophthalmic Disease,Organismal Injury and Abnormalities	Retinal vasculopathy	0.000466	F10,FZD4,ICAM1,KRIT1,SERPINC1
Cardiovascular Disease,Organismal Injury and Abnormalities	Stenosis of aortic valve	0.0007	F10,ICAM1,MMP2,SERPINC1,TF
Cardiovascular System Development and Function	Vasoconstriction of blood vessel	1.86e-05	ACE,ADM,FGB,FGG,MME
Cell-To-Cell Signaling and Interaction	Aggregation of tumor cell lines	0.00166	CD44,HNRNPA2B1,ICAM1,ITGAV,MYH9
Cellular Assembly and Organization,Neurological Disease,Organismal Development,Tissue Development	Formation of amyloid fibrils	1.83e-06	A2M,ALB,APOE,MME,TTR
Cellular Assembly and Organization,Tissue Development	Formation of fibrils	6.75e-06	A2M,ACE,APOE,MME,TGFBR3
Cellular Development,Cellular Growth and Proliferation,Embryonic Development,Organismal Development	Proliferation of embryonic cells	0.00142	CD44,DLL1,EPCAM,JAG1,LTBP3
Developmental Disorder,Hereditary Disorder,Metabolic Disease,Neurological Disease,Organismal Injury and Abnormalities,Psychological Disorders	Familial Alzheimer disease	0.000634	APOE,LDLR,SDC1,SORL1,TF
Hematological Disease,Hereditary Disorder,Organismal Injury and Abnormalities	Hereditary thrombophilia	2.96e-07	F9,HRG,PROS1,SERPINC1,SERPIND1
Hematological System Development and Function	Fibrinolysis	8.89e-06	F12,FGB,FGG,HRG,KLKB1
Hereditary Disorder,Organismal Injury and Abnormalities	Hereditary angioedema	2.32e-05	ACE,C1R,F12,KLK3,KLKB1
Hereditary Disorder,Organismal Injury and Abnormalities,Renal and Urological Disease	Familial glomerulopathy	0.000155	ACE,APOE,APOL1,CFH,MYH9
Inflammatory Disease,Inflammatory Response,Organismal Injury and Abnormalities,Renal and Urological Disease	Proliferative glomerulonephritis	0.000418	ACE,C3,CFH,PDLIM1,PSMD1
Organismal Injury and Abnormalities	Fibrin clot	1.15e-05	F12,FGB,FGG,HRG,KLKB1
Auditory Disease,Hereditary Disorder,Neurological Disease,Organismal Injury and Abnormalities	Autosomal dominant deafness	0.000743	ACTG1,COL2A1,JAG1,MYH14,MYH9,MYO1A
Cancer,Organismal Injury and Abnormalities	Peritoneal cavity cancer	0.000919	ALB,EPCAM,FOLR1,GAS6,MAPK1,TF
Cancer,Organismal Injury and Abnormalities,Reproductive System Disease	Stage II breast cancer	0.000193	AIDA,ALB,CD44,COL1A2,KRT8,TF
Carbohydrate Metabolism,Small Molecule Biochemistry	Catabolism of glycosaminoglycan	0.000193	CD44,GUSB,LYVE1,PRELP,SDC1,SDC4
Cardiovascular Disease,Cell Death and Survival,Connective Tissue Disorders,Hematological Disease,Hereditary Disorder,Organismal Injury and Abnormalities	Familial hemolytic anemia	2.91e-05	C3,CFB,CFH,G6PD,HBB,PKLR
Cardiovascular Disease,Inflammatory Disease,Organismal Injury and Abnormalities	Carditis	8.21e-05	ACE,F10,F9,FCN3,MME,RNASE3
Cardiovascular Disease,Organismal Injury and Abnormalities	Mitral valvular disease	0.000142	ACE,F10,F9,MME,SERPINC1,TF
Cardiovascular Disease,Organismal Injury and Abnormalities	Aortic aneurysm	0.000508	ADM,FBN2,FTL,LOX,MMP2,TGFBR2
Cardiovascular System Development and Function,Cell-To-Cell Signaling and Interaction	Binding of endothelial cell lines	0.000398	APOE,CD151,CD44,ITGAV,KLK3,NT5E
Cell-To-Cell Signaling and Interaction	Adhesion of connective tissue cells	0.000594	ADM,CD44,COL2A1,ICAM1,ITGAV,SDC4
Cell-To-Cell Signaling and Interaction	Interaction of lymphoma cell lines	0.00146	APOE,CD44,GAS6,ICAM1,RAB35,SDC1
Cell-To-Cell Signaling and Interaction,Cellular Assembly and Organization,Tissue Development	Adhesion of cell-associated matrix	0.000469	FGB,FGG,ITGAV,JAG1,LYVE1,NPNT
Cell-To-Cell Signaling and Interaction,Hematological System Development and Function,Immune Cell Trafficking	Binding of antigen presenting cells	1.13e-05	A2M,APOE,CD44,CD83,ICAM1,STAB1
Cell-To-Cell Signaling and Interaction,Hematological System Development and Function,Inflammatory Response	Binding of blood platelets	8.21e-05	C3,F10,F12,F9,GP6,ICAM1
Cell-To-Cell Signaling and Interaction,Reproductive System Development and Function	Binding of gonadal cell lines	4.41e-05	APOE,CD44,CX3CL1,LBP,MMP2,SDC1
Cellular Development,Cellular Growth and Proliferation	Proliferation of stem cells	0.00146	CD44,EPCAM,IGFBP3,JAG1,LTBP3,PDGFB
Cellular Movement	Cell movement of connective tissue cells	0.00113	APOE,CX3CL1,F12,MAPK1,PDGFB,TGFBR2
Cellular Movement,Hematological System Development and Function,Immune Cell Trafficking,Inflammatory Response	Migration of neutrophils	0.000307	ALB,ARHGAP18,BMPR2,CFH,ICAM1,SERPINC1
Hematological Disease	Thrombophilia	1.58e-08	F10,F9,HRG,PROS1,SERPINC1,SERPIND1
Hematological Disease	Coagulation factor deficiency syndrome	1.13e-05	F10,F12,F9,FGB,FGG,KLKB1
Immunological Disease,Inflammatory Disease,Inflammatory Response,Organismal Injury and Abnormalities,Renal and Urological Disease	Autoimmune glomerulonephritis	0.000432	ACE,ALB,C3,CFH,PDLIM1,PSMD1
Lipid Metabolism,Molecular Transport,Small Molecule Biochemistry	Efflux of lipid	0.000919	ABCB11,APOA2,APOE,APOM,CETP,PON1
Lipid Metabolism,Molecular Transport,Small Molecule Biochemistry	Cholesterol transport	0.00155	APOA2,APOE,APOM,CETP,LDLR,PON1
Lipid Metabolism,Small Molecule Biochemistry	Metabolism of triacylglycerol	0.000142	APOA2,APOE,C3,CETP,FABP1,FABP4
Molecular Transport,Protein Trafficking	Secretion of protein	0.00105	APOE,FGB,FGG,PDIA4,SORL1,TTN
Neurological Disease,Organismal Injury and Abnormalities	Chronic fatigue syndrome	0.000469	A2M,C3,CNDP1,HP,HPX,KHSRP
Organismal Injury and Abnormalities	Angioedema	8.21e-05	ACE,C1R,F12,G6PD,KLK3,KLKB1
Cancer,Organismal Injury and Abnormalities,Reproductive System Disease	TNM stage III breast cancer	7.16e-05	AIDA,COL1A2,KRT19,KRT5,KRT8,SDC1,TGFBR2
Carbohydrate Metabolism	Catabolism of polysaccharide	0.000231	APOE,CD44,GUSB,LYVE1,PRELP,SDC1,SDC4
Carbohydrate Metabolism,Small Molecule Biochemistry	Metabolism of glycosaminoglycan	0.000288	CD44,GUSB,LYVE1,PRELP,SDC1,SDC4,XYLT1
Cardiovascular Disease	Early-onset cardiovascular disorder	0.00081	ACE,CX3CL1,FABP4,HRG,LDLR,SERPINC1,TTN
Cardiovascular Disease,Connective Tissue Disorders,Hematological Disease,Hereditary Disorder,Organismal Injury and Abnormalities	Sickle cell anemia	0.000908	ALPL,HBB,HPX,ICAM1,KRAS,PLCG2,TF
Cardiovascular Disease,Hematological Disease,Organismal Injury and Abnormalities	Thromboembolism	7.34e-06	F10,F9,FGG,GPX3,PDGFB,PROS1,SERPINC1
Cardiovascular Disease,Organismal Injury and Abnormalities	Stenosis of cardiac valve	9.65e-06	ACE,F10,F9,ICAM1,MMP2,SERPINC1,TF
Cardiovascular System Development and Function,Cellular Movement	Cell movement of endothelial cell lines	0.00172	ADM,APOE,CD44,CX3CL1,KRAS,MMP2,SERPIND1
Cell-To-Cell Signaling and Interaction	Adhesion of myeloid cells	0.000529	CD44,CFH,CX3CL1,GAS6,ICAM1,STAB1,TGFBR2
Cell-To-Cell Signaling and Interaction,Embryonic Development	Adhesion of embryonic cell lines	2.13e-06	C3,EPHB3,F10,FGG,ICAM1,ITGAV,PLXNB1
Cell-To-Cell Signaling and Interaction,Hair and Skin Development and Function	Adhesion of epithelial cell lines	3.49e-06	C3,EPHB3,F10,FGG,ICAM1,ITGAV,PLXNB1
Cell-To-Cell Signaling and Interaction,Hematological System Development and Function	Activation of myeloid cells	0.00172	APOE,AZU1,C3,GC,KLKB1,LBP,PROS1
Cell-To-Cell Signaling and Interaction,Hematological System Development and Function,Immune Cell Trafficking,Inflammatory Response	Adhesion of phagocytes	0.000157	CD44,CFH,CX3CL1,GAS6,ICAM1,STAB1,TGFBR2
Cell-To-Cell Signaling and Interaction,Hematological System Development and Function,Inflammatory Response	Aggregation of blood platelets	0.000356	ALB,CFH,F12,FGB,FGG,GP6,PDIA4
Cellular Movement,Hematological System Development and Function,Immune Cell Trafficking	Transmigration of leukocytes	0.000309	ARHGAP18,BMPR2,ICAM1,ITGAV,MYH9,SIRPA,STAB1
Connective Tissue Disorders,Developmental Disorder,Hereditary Disorder,Organismal Injury and Abnormalities,Skeletal and Muscular Disorders	Marfan syndrome	2.13e-06	ACE,ALDOC,COL1A2,FBN2,GC,HBB,TGFBR2
Connective Tissue Disorders,Immunological Disease,Inflammatory Disease,Inflammatory Response,Organismal Injury and Abnormalities,Skeletal and Muscular Disorders	Polyarticular juvenile rheumatoid arthritis	0.00133	ADM,APOE,CD74,CD83,HNRNPA1,MME,SORL1
Connective Tissue Disorders,Metabolic Disease,Organismal Injury and Abnormalities,Skeletal and Muscular Disorders	Metabolic bone disease	0.000407	ALB,ALPL,C1R,COL1A2,FBN2,HNRNPA1,HNRNPA2B1
Dermatological Diseases and Conditions,Immunological Disease,Inflammatory Disease,Organismal Injury and Abnormalities	Lichen planus	0.000908	APOE,CD44,CD74,HBB,KRT5,LAP3,MUCL1
Dermatological Diseases and Conditions,Inflammatory Disease,Inflammatory Response,Organismal Injury and Abnormalities,Skeletal and Muscular Disorders	Juvenile dermatomyositis	2.04e-05	COL1A2,JAG1,LOX,LTBP3,TGFBR2,TGFBR3,TPM4
Developmental Disorder,Hereditary Disorder,Immunological Disease,Organismal Injury and Abnormalities	Complement component deficiency	1.42e-08	C1QB,C1QC,C2,C3,C8B,CD55,CFB
Developmental Disorder,Hereditary Disorder,Organismal Injury and Abnormalities,Skeletal and Muscular Disorders	Autosomal dominant Emery-Dreifuss muscular dystrophy	3.2e-05	COL1A2,JAG1,LOX,LTBP3,TGFBR2,TGFBR3,TPM4
Embryonic Development,Organismal Development	Growth of embryo	0.000103	CD44,DLL1,EPCAM,IGFBP3,JAG1,LTBP3,PDGFB
Hematological Disease,Hereditary Disorder,Organismal Injury and Abnormalities	Hereditary bleeding disorder	0.000112	F10,F12,F9,FGB,FGG,GP6,MYH9
Infectious Diseases	Dengue hemorrhagic fever	4.47e-07	ALB,C3,F10,F12,F9,PROS1,SERPINC1
Infectious Diseases	Severe sepsis	3.2e-05	ALB,APOE,C3,CEACAM8,F10,GAS6,SERPINC1
Lipid Metabolism,Molecular Transport,Small Molecule Biochemistry	Transport of steroid	0.000764	ABCB11,APOA2,APOE,APOM,CETP,LDLR,PON1
Neurological Disease	Late-onset neurological disorder	0.000496	ACE,APOE,COL2A1,MYH14,MYH9,PLCG2,PSAP
Ophthalmic Disease,Organismal Injury and Abnormalities	Age-related macular degeneration	3.96e-05	APOE,C2,C3,CFB,CFH,PDGFB,TF
Organismal Injury and Abnormalities	Ulcer	8.61e-05	COL1A2,COL2A1,F10,FGB,FGG,PDGFB,SERPINC1
Tissue Development	Disassembly of extracellular matrix	5.92e-05	A2M,CAPN1,CAPNS1,CD44,KLK2,KLKB1,MMP2
Cardiovascular Disease,Hematological Disease,Organismal Injury and Abnormalities	Thrombosis of vein	5.11e-06	F10,F9,GPX3,HRG,MMP2,PDGFB,PROS1,SERPINC1
Cardiovascular Disease,Organismal Injury and Abnormalities	Aortic valve disease	7.21e-05	APOA2,APOL1,APOM,F10,ICAM1,MMP2,SERPINC1,TF
Cardiovascular System Development and Function,Cell-To-Cell Signaling and Interaction	Binding of vascular endothelial cells	0.00122	CD44,CX3CL1,F10,ICAM1,LTBR,MCAM,NT5E,STAB1
Cardiovascular System Development and Function,Cell-To-Cell Signaling and Interaction	Adhesion of endothelial cells	0.00159	CD44,CX3CL1,F10,GAS6,ICAM1,LTBR,MCAM,TGFBR2
Cell Death and Survival,Organismal Injury and Abnormalities	Apoptosis of endothelial cells	0.000718	ADM,ARHGAP18,AZU1,BMPR2,GAS6,MAPK1,MCAM,SERPINC1
Cell-To-Cell Signaling and Interaction,Cellular Assembly and Organization,Cellular Function and Maintenance	Formation of focal adhesions	0.000317	ACTG1,CD44,CIB1,DUSP3,HRG,SDC4,SERPINC1,SLK
Cell-To-Cell Signaling and Interaction,Connective Tissue Development and Function	Binding of fibroblasts	4.45e-08	APOE,CD44,COL2A1,ICAM1,IGFBP3,ITGAV,LDLR,SDC1
Cell-To-Cell Signaling and Interaction,Hematological System Development and Function,Immune Cell Trafficking,Inflammatory Response	Activation of phagocytes	0.00111	APOE,AZU1,C3,GC,KLKB1,LBP,LTBR,PROS1
Cell-To-Cell Signaling and Interaction,Hematological System Development and Function,Inflammatory Response,Organismal Functions	Activation of blood platelets	0.000159	APOE,COL1A2,GP6,HRG,MAPK1,PDGFB,PLCG2,PLPP1
Cell-To-Cell Signaling and Interaction,Renal and Urological System Development and Function	Adhesion of kidney cell lines	5.61e-07	C3,CD44,EPHB3,F10,FGG,ICAM1,ITGAV,PLXNB1
Cellular Movement,Hematological System Development and Function,Immune Cell Trafficking	Migration of granulocytes	2.42e-05	ALB,ARHGAP18,BMPR2,CFH,ICAM1,IGFBP3,SERPINC1,SIRPA
Cellular Movement,Hematological System Development and Function,Immune Cell Trafficking,Inflammatory Response	Cell movement of neutrophils	0.00122	ALB,ARHGAP18,AZU1,BMPR2,CD151,CFH,ICAM1,SERPINC1
Connective Tissue Disorders,Hematological Disease,Organismal Injury and Abnormalities	Hemoglobinopathy	0.00139	ALPL,HBB,HBD,HPX,ICAM1,KRAS,PLCG2,TF
Developmental Disorder,Hereditary Disorder,Metabolic Disease,Organismal Injury and Abnormalities	Familial amyloidosis	4.54e-06	APOE,LDLR,OSMR,SDC1,SORL1,TACSTD2,TF,TTR
Developmental Disorder,Hereditary Disorder,Organismal Injury and Abnormalities,Skeletal and Muscular Disorders	Duchenne muscular dystrophy	0.000554	ACE,COL1A2,JAG1,LOX,LTBP3,TGFBR2,TGFBR3,TPM4
Hematological Disease,Metabolic Disease,Organismal Injury and Abnormalities	Dyslipidemia	0.000965	ACE,APOA2,APOE,CETP,FABP4,LBP,LDLR,PON1
Lipid Metabolism,Small Molecule Biochemistry,Vitamin and Mineral Metabolism	Metabolism of retinoid	4.47e-05	ALDH8A1,APOA2,APOE,APOM,RBP1,SDC1,SDC4,TTR
Skeletal and Muscular Disorders	Muscle laminopathy	0.000377	COL1A2,JAG1,LOX,LTBP3,TGFBR2,TGFBR3,TPM4,TTN
Tissue Development	Growth of nervous tissue	0.000616	A2M,APOE,DLL1,JAG1,LAMA2,MMP2,PDGFB,PSAP
Cancer,Organismal Injury and Abnormalities,Reproductive System Disease	Stage III breast cancer	3.3e-05	AIDA,ALB,COL1A2,KRT19,KRT5,KRT8,SDC1,TF,TGFBR2
Cardiovascular Disease,Organismal Injury and Abnormalities	Left ventricular dysfunction	9.15e-05	ACE,APOA2,APOL1,APOM,F10,F9,MME,MMP2,TTN
Cell Death and Survival,Connective Tissue Disorders,Hematological Disease,Organismal Injury and Abnormalities	Hemolysis	0.000132	ALB,C3,C8G,CFB,CFH,G6PD,HBB,PKLR,PRTN3
Cell-To-Cell Signaling and Interaction	Binding of myeloid cells	0.000176	APOE,CD44,CFH,CX3CL1,DLL1,GAS6,ICAM1,STAB1,TGFBR2
Cell-To-Cell Signaling and Interaction,Embryonic Development	Binding of embryonic cell lines	4.7e-07	C3,EPHB3,F10,FGG,ICAM1,ITGAV,PLXNB1,SDC4,SORL1
Cell-To-Cell Signaling and Interaction,Hematological System Development and Function	Aggregation of blood cells	6.63e-05	ALB,CD44,CFH,F12,FGB,FGG,GP6,ICAM1,PDIA4
Connective Tissue Disorders,Immunological Disease,Organismal Injury and Abnormalities	Collagen disease	9.74e-05	ACE,C3,CD151,CFH,COL1A2,COL2A1,F10,MYH9,TMEM176B
Dermatological Diseases and Conditions,Inflammatory Disease,Inflammatory Response,Organismal Injury and Abnormalities,Skeletal and Muscular Disorders	Dermatomyositis	0.000157	C3,COL1A2,JAG1,KRAS,LOX,LTBP3,TGFBR2,TGFBR3,TPM4
Ophthalmic Disease,Organismal Injury and Abnormalities	Macular degeneration	9.84e-06	APOE,C2,C3,CFB,CFH,COL2A1,FBN2,PDGFB,TF
Organismal Injury and Abnormalities	Calcinosis	7.91e-07	APOA2,APOL1,APOM,COL2A1,GAS6,MMP2,NT5E,PDGFB,SPINK1
Organismal Injury and Abnormalities,Renal and Urological Disease	End stage renal disease	6.63e-05	ACE,C3,F10,F9,GSTM1,GSTT1,MYH9,SERPINC1,TTR
Protein Synthesis	Metabolism of peptide	0.000494	ACE,G6PD,GALNT2,GAS6,GSTM1,GSTT1,MAPK1,PDGFB,TGFBR2
Cancer,Organismal Injury and Abnormalities,Reproductive System Disease	Stage II-III breast cancer	1.21e-05	AIDA,ALB,CD44,COL1A2,KRT19,KRT5,KRT8,SDC1,TF,TGFBR2
Cancer,Organismal Injury and Abnormalities,Reproductive System Disease	Stage I-III mammary tumor	1.21e-05	AIDA,ALB,CD44,COL1A2,KRT19,KRT5,KRT8,SDC1,TF,TGFBR2
Cardiovascular Disease,Organismal Injury and Abnormalities	Ventricular dysfunction	2.28e-05	ACE,APOA2,APOL1,APOM,F10,F9,MME,MMP2,SERPINC1,TTN
Cardiovascular Disease,Organismal Injury and Abnormalities	Left heart disease	3.16e-05	ACE,APOA2,APOL1,APOM,F10,F9,MME,MMP2,SLC22A8,TTN
Cardiovascular Disease,Organismal Injury and Abnormalities,Skeletal and Muscular Disorders	Acute myocardial infarction	2.43e-05	ACE,C3,F10,F9,GSTM1,ITGAV,MME,PON1,SERPINC1,TF
Cell-To-Cell Signaling and Interaction	Binding of connective tissue cells	4.59e-07	ADM,APOE,CD44,COL2A1,ICAM1,IGFBP3,ITGAV,LDLR,SDC1,SDC4
Cell-To-Cell Signaling and Interaction	Adhesion of epithelial cells	8.8e-07	C3,CD44,EPCAM,EPHB3,F10,FGG,ICAM1,ITGAV,PAK4,PLXNB1
Cell-To-Cell Signaling and Interaction,Cellular Assembly and Organization	Cell-cell adhesion	0.00133	CD44,CDSN,CEACAM8,CX3CL1,EPHB3,ICAM1,JAG1,NRXN3,NT5E,PAK4
Cell-To-Cell Signaling and Interaction,Hair and Skin Development and Function	Binding of epithelial cell lines	7.92e-08	C3,EPHB3,F10,F9,FGG,ICAM1,ITGAV,PLXNB1,SDC4,SORL1
Cellular Movement	Migration of myeloid cells	2.13e-06	ALB,ARHGAP18,BMPR2,CFH,ICAM1,IGFBP3,ITGAV,SERPINC1,SIRPA,STAB1
Cellular Movement,Hematological System Development and Function,Immune Cell Trafficking	Cell movement of granulocytes	0.000398	ALB,ARHGAP18,AZU1,BMPR2,CD151,CFH,ICAM1,IGFBP3,SERPINC1,SIRPA
Cellular Movement,Hematological System Development and Function,Immune Cell Trafficking,Inflammatory Response	Migration of phagocytes	6.57e-05	ALB,ARHGAP18,BMPR2,CD44,CFH,CX3CL1,ICAM1,ITGAV,SERPINC1,STAB1
Humoral Immune Response,Inflammatory Response	Classical complement pathway	4.44e-08	APOE,C1QB,C1QC,C1R,IGHG2,IGHV1-69,IGHV4-34,IGKC,IGLV3-27,IGLV6-57
Inflammatory Disease,Inflammatory Response,Skeletal and Muscular Disorders	Inflammation of muscle	0.000141	BMPR2,C3,COL1A2,JAG1,KRAS,LOX,LTBP3,TGFBR2,TGFBR3,TPM4
Lipid Metabolism,Molecular Transport,Small Molecule Biochemistry	Transport of lipid	0.000181	ABCB11,APOA2,APOE,APOM,CETP,ITGAV,LBP,LDLR,PON1,PSAP
Organismal Injury and Abnormalities	Edema	0.000415	ACE,ALB,C1R,EPCAM,F12,G6PD,GUSB,KLK3,KLKB1,KRAS
Organismal Injury and Abnormalities,Renal and Urological Disease	Chronic renal failure	9.72e-05	ACE,ADM,C3,F10,F9,GSTM1,GSTT1,MYH9,SERPINC1,TTR
Cancer,Hereditary Disorder,Organismal Injury and Abnormalities,Reproductive System Disease	Hereditary breast and/or ovarian cancer	0.000287	COL2A1,EPCAM,KRAS,KRT19,LASP1,LIFR,MME,PAK4,PDGFB,TACSTD2,TPM4
Cancer,Organismal Injury and Abnormalities,Reproductive System Disease	Prostatic intraepithelial tumor	3.05e-07	APOA2,C1R,C3,CD74,CFB,CFH,CX3CL1,GPX3,IGFBP3,KLK3,KRT7
Carbohydrate Metabolism	Metabolism of polysaccharide	0.000578	APOE,CD44,GUSB,IGFBP3,KRAS,LYVE1,PDGFB,PRELP,SDC1,SDC4,XYLT1
Cardiovascular Disease,Organismal Injury and Abnormalities	Myocardial dysfunction	8.95e-06	ACE,APOA2,APOL1,APOM,F10,F9,MME,MMP2,SERPINC1,TF,TTN
Cardiovascular Disease,Organismal Injury and Abnormalities	Acute coronary event	0.000365	ACE,C3,F10,F9,GSTM1,ITGAV,MME,PON1,SCN3B,SERPINC1,TF
Cardiovascular System Development and Function,Cell-To-Cell Signaling and Interaction	Binding of endothelial cells	0.00015	CD151,CD44,CX3CL1,F10,GAS6,ICAM1,LTBR,MCAM,NT5E,STAB1,TGFBR2
Cell-To-Cell Signaling and Interaction,Hematological System Development and Function,Inflammatory Response	Binding of professional phagocytic cells	1.47e-06	A2M,APOE,CD44,CD83,CFH,CX3CL1,DLL1,GAS6,ICAM1,STAB1,TGFBR2
Cell-To-Cell Signaling and Interaction,Renal and Urological System Development and Function	Binding of kidney cell lines	7.29e-08	C3,CD44,EPHB3,F10,FGG,ICAM1,IGFBP3,ITGAV,PLXNB1,SDC4,SORL1
Connective Tissue Disorders,Hematological Disease,Organismal Injury and Abnormalities	Thrombocytopenia	0.000275	AZU1,C3,CD44,F10,F9,GSTM1,MYH9,PRTN3,PSMD1,SERPINC1,SLC28A1
Developmental Disorder,Hereditary Disorder,Metabolic Disease,Organismal Injury and Abnormalities	Autosomal recessive inborn error of metabolism	0.000557	ALB,APOE,COL1A2,GUSB,PKLR,PRTN3,SLC26A4,TACSTD2,TF,TTR,TYRP1
Gastrointestinal Disease,Hepatic System Disease,Organismal Injury and Abnormalities	Cirrhosis of liver	0.00145	ABCB11,ALB,ALPL,APOA2,EPCAM,JAG1,KRT8,LDLR,LDLRAD3,NT5E,SERPINC1
Infectious Diseases	Sepsis	0.000324	ADM,ALB,ALPL,APOE,C3,CD55,CEACAM8,F10,GAS6,MMP2,SERPINC1
Inflammatory Disease,Organismal Injury and Abnormalities,Respiratory Disease	Acute respiratory distress syndrome	4.43e-06	ACE,ALB,C3,F10,F12,ICAM1,IGFBP3,NAMPT,PRTN3,SERPINC1,TF
Vitamin and Mineral Metabolism	Metabolism of vitamin	7.29e-05	ALDH8A1,APOA2,APOE,APOM,BTD,CYB5A,GC,RBP1,SDC1,SDC4,TTR
Cancer,Gastrointestinal Disease,Hepatic System Disease,Organismal Injury and Abnormalities	Cholangiocarcinoma	6.97e-07	ABCB11,ALB,CD44,EPCAM,GC,HPX,KRAS,KRT19,KRT7,MMP2,PSMD1,SERPINC1
Cancer,Hematological Disease,Immunological Disease,Organismal Injury and Abnormalities	Angioimmunoblastic T-cell lymphoma	2.51e-05	ADAM19,C1R,C3,CD151,GAS6,IGKC,KRAS,LIFR,MME,OSMR,PSMD1,SDC1
Cancer,Organismal Injury and Abnormalities	Stage I-II cancer	0.000373	AIDA,ALB,CD44,COL1A2,EPCAM,FGG,FTL,KRAS,KRT8,PSMD1,TF,TMSB10/TMSB4X
Cancer,Organismal Injury and Abnormalities	Stage III cancer	0.0004	AIDA,ALB,COL1A2,KRT19,KRT5,KRT8,MAPK1,PSMD1,SDC1,TACSTD2,TF,TGFBR2
Cardiovascular Disease,Organismal Injury and Abnormalities	Valvulopathy	1.63e-06	ACE,APOA2,APOL1,APOM,F10,F9,ICAM1,JAG1,MME,MMP2,SERPINC1,TF
Cardiovascular Disease,Organismal Injury and Abnormalities	Abnormality of left ventricle	1.09e-05	ACE,APOA2,APOL1,APOM,F10,F9,ICAM1,MME,MMP2,SERPINC1,TF,TTN
Cardiovascular Disease,Organismal Injury and Abnormalities	Coronary artery disease	0.00121	ACE,APOE,CD55,CETP,F10,F9,ICAM1,KIAA0319L,LDLR,LOX,PON1,SERPINC1
Cardiovascular Disease,Organismal Injury and Abnormalities,Skeletal and Muscular Disorders	Myocardial infarction	0.000373	ACE,APOE,C3,CD55,F10,F9,GSTM1,ITGAV,MME,PON1,SERPINC1,TF
Cell-To-Cell Signaling and Interaction	Aggregation of cells	2.93e-05	ALB,CD44,CFH,F12,FGB,FGG,GP6,HNRNPA2B1,ICAM1,ITGAV,MYH9,PDIA4
Cellular Movement	Transmigration of cells	5.44e-07	ARHGAP18,BMPR2,C3,CD44,CX3CL1,ICAM1,ITGAV,MCAM,MMP2,MYH9,SIRPA,STAB1
Cellular Movement,Hematological System Development and Function,Immune Cell Trafficking	Cell movement of mononuclear leukocytes	0.00176	AZU1,CD151,CD44,CD74,CX3CL1,GAS6,ICAM1,ITGAV,MCAM,MYH9,PDGFB,STAB1
Developmental Disorder,Hereditary Disorder,Organismal Injury and Abnormalities,Skeletal and Muscular Disorders	Progressive muscular dystrophy	0.000142	ACE,COL1A2,JAG1,LAMA2,LBP,LOX,LTBP3,PLEC,TGFBR2,TGFBR3,TPM4,TTN
Hereditary Disorder,Immunological Disease,Organismal Injury and Abnormalities	Autosomal recessive immunodeficiency	2.02e-05	C1QB,C1QC,C2,C3,C8B,CD55,CFB,FCN3,FGB,FGG,IGKC,IGLL1/IGLL5
Molecular Transport	Export of molecule	0.000288	ABCB11,ALB,APOA2,APOE,APOL1,APOM,CETP,HNRNPA2B1,PON1,SLC22A8,SLC26A4,TTR
Molecular Transport	Secretion of molecule	0.00095	A2M,ABCB11,ACE,ADM,APOE,CD74,FBN2,FGB,FGG,PDIA4,SORL1,TTN
Organismal Development	Growth of organism	6.72e-05	AARS1,AZU1,CD44,DLL1,EPCAM,IGFBP3,JAG1,KRAS,LTBP3,MT1G,PDGFB,TF
Organismal Injury and Abnormalities	Bleeding	0.000212	ACE,ALB,C3,F10,F9,FGB,FGG,KLKB1,PROS1,PSMD1,SERPINC1,TF
Organismal Injury and Abnormalities	Advanced fibrosis	0.000494	ABCB11,ALB,ALPL,APOA2,BMPR2,EPCAM,JAG1,KRT8,LDLR,LDLRAD3,NT5E,SERPINC1
Cancer,Cardiovascular Disease,Organismal Injury and Abnormalities	Hemangioma	8.26e-05	CX3CL1,DBN1,EPHB3,IGFBP3,JAG1,KRAS,KRIT1,MYH9,NRXN3,PDGFC,STAB1,TGFBR2,TGFBR3
Cancer,Organismal Injury and Abnormalities	Early stage tumor	0.000946	AIDA,ALB,CD44,CD74,COL1A2,EPCAM,FGG,FTL,KRT8,MME,PSMD1,TF,TMSB10/TMSB4X
Cancer,Organismal Injury and Abnormalities	Recurrent cancer	0.00151	ACTG1,ALB,CD44,EPCAM,F10,F9,GAS6,MAPK1,PDGFB,PSMD1,TACSTD2,TF,TGFBR2
Cardiovascular Disease,Neurological Disease,Organismal Injury and Abnormalities	Stroke	0.000684	ACE,ALB,C1R,DDC,F10,F9,ITGAV,KRIT1,PROS1,PRTN3,SERPINC1,SERPIND1,TNFRSF12A
Cardiovascular Disease,Organismal Injury and Abnormalities	Abnormality of heart ventricle	2.06e-05	ACE,APOA2,APOL1,APOM,F10,F9,ICAM1,MME,MMP2,PLEC,SERPINC1,TF,TTN
Cardiovascular Disease,Organismal Injury and Abnormalities	Acute coronary syndrome	3.16e-05	ACE,ALB,APOE,C3,F10,F12,F9,GSTM1,ITGAV,MME,PON1,SERPINC1,TF
Cardiovascular Disease,Organismal Injury and Abnormalities	Arrhythmia	0.000551	ACE,F10,F9,KRAS,MMP2,PLEC,SCN3B,SERPINC1,SLC26A4,TF,TGFBR2,TTN,TTR
Cardiovascular System Development and Function,Cellular Movement	Migration of vascular endothelial cells	5.45e-06	ADM,BMPR2,CD151,CD44,GAS6,KLK3,LOX,MMP2,PROS1,SDC4,STAB1,TAGLN2,TGFBR2
Cell Death and Survival	Cytolysis	2.74e-05	ALB,C3,C8G,CD44,CD55,CFB,CFH,CX3CL1,G6PD,HBB,LBP,PKLR,PRTN3
Cell-To-Cell Signaling and Interaction,Hematological System Development and Function,Immune Cell Trafficking	Adhesion of immune cells	3.63e-05	A2M,APOE,CD151,CD44,CD83,CFH,CX3CL1,GAS6,ICAM1,MCAM,NT5E,STAB1,TGFBR2
Dermatological Diseases and Conditions,Developmental Disorder,Organismal Injury and Abnormalities	Congenital anomaly of skin	0.000128	ADM,ALB,C1R,CD151,CDSN,COL1A2,FBN2,KRAS,KRT5,LTBP4,MAPK1,PLEC,SERPINC1
Infectious Diseases	Severe COVID-19	6.47e-06	ALB,APOA2,APOL1,APOM,C3,C4BPA,CD74,CFB,HBB,HRG,IGHV3-73,ITIH3,TAGLN2
Organismal Injury and Abnormalities,Renal and Urological Disease	Failure of kidney	3.16e-05	ACE,ADM,ALB,C3,F10,F9,FABP1,GSTM1,GSTT1,MYH9,PRTN3,SERPINC1,TTR
Organismal Injury and Abnormalities,Respiratory Disease	Acute lung injury	5.56e-07	ACE,ALB,AZGP1,C3,F10,F12,HBB,ICAM1,IGFBP3,NAMPT,PRTN3,SERPINC1,TF
Post-Translational Modification,Protein Degradation,Protein Synthesis	Hydrolysis of protein fragment	5.14e-06	ACE,AZU1,CAPN1,CNDP1,DPP3,F9,KLK3,KLKB1,LTBP4,MME,MMP2,MYH9,PRTN3
Cancer,Cardiovascular Disease,Organismal Injury and Abnormalities	Vascular tumor	0.000225	CX3CL1,DBN1,EPHB3,IGFBP3,JAG1,KRAS,KRIT1,MYH9,NRXN3,PDGFB,PDGFC,STAB1,TGFBR2,TGFBR3
Cancer,Hematological Disease,Immunological Disease,Organismal Injury and Abnormalities	Peripheral T-cell lymphoma	0.000423	ADAM19,C1R,C3,CD151,COL1A2,GAS6,IGKC,KRAS,LIFR,MME,MMP2,OSMR,PSMD1,SDC1
Cardiovascular Disease,Organismal Injury and Abnormalities	Ischemia of heart	1.71e-05	ACE,ALB,C3,F10,F9,GSTM1,ICAM1,ITGAV,KRAS,MME,MMP2,PON1,SERPINC1,TF
Cell-To-Cell Signaling and Interaction,Cellular Function and Maintenance,Inflammatory Response	Phagocytosis of cells	2.91e-05	ABI1,APOA2,ARPC3,AZU1,C3,CD5L,CFH,F10,GAS6,ICAM1,ITGAV,MAPK1,PROS1,PRTN3
Cell-To-Cell Signaling and Interaction,Hematological System Development and Function	Binding of leukocytes	2.91e-05	A2M,APOE,CD151,CD44,CD83,CFH,CX3CL1,DLL1,GAS6,ICAM1,MCAM,NT5E,STAB1,TGFBR2
Cellular Movement	Migration of vascular cells	9.65e-06	ADM,BMPR2,CD151,CD44,GAS6,KLK3,LOX,MMP2,PDGFB,PROS1,SDC4,STAB1,TAGLN2,TGFBR2
Metabolic Disease,Organismal Injury and Abnormalities	Disorder of lipid metabolism	6.88e-05	ACE,APOA2,APOE,CD44,CD55,CETP,FABP4,KRAS,KRIT1,LBP,LDLR,PON1,PSAP,SUMF1
Organismal Injury and Abnormalities,Renal and Urological Disease	Renal impairment	3.61e-05	ACE,ADM,ALB,C3,F10,F9,FABP1,GSTM1,GSTT1,MYH9,PRTN3,SERPINC1,TF,TTR
Skeletal and Muscular Disorders	Progressive myopathy	0.000282	ACE,BMPR2,COL1A2,JAG1,LAMA2,LBP,LOX,LTBP3,PLEC,SCN3B,TGFBR2,TGFBR3,TPM4,TTN
Cancer,Organismal Injury and Abnormalities	Glandular intraepithelial neoplasm	9.6e-05	APOA2,C1R,C3,CD74,CDH4,CFB,CFH,CNTN3,CX3CL1,GPX3,IGFBP3,KLK3,KRAS,KRT7,SPINK5
Cancer,Organismal Injury and Abnormalities,Reproductive System Disease,Skeletal and Muscular Disorders	Uterine leiomyoma	0.00065	CFB,CFH,COL1A2,COL2A1,CRABP2,KRT19,LAMA2,LIFR,LYVE1,MEGF9,MMP2,PLPP1,RBP1,SERPINC1,STAMBP
Cardiovascular Disease,Hematological Disease,Organismal Injury and Abnormalities	Thrombus	3.58e-09	C3,CD55,CFB,CFH,F10,F9,FGB,FGG,GPX3,HRG,MMP2,PDGFB,PON1,PROS1,SERPINC1
Cardiovascular Disease,Organismal Injury and Abnormalities	Infarction	4.49e-05	ACE,APOE,C1R,C3,CD55,F10,F9,GSTM1,ITGAV,KRIT1,MME,PON1,PROS1,SERPINC1,TF
Cell-To-Cell Signaling and Interaction,Cellular Assembly and Organization	Cell-cell contact	0.00152	CD151,CD44,CDSN,CEACAM8,CX3CL1,EPCAM,EPHB3,GALNT2,ICAM1,JAG1,KRIT1,NRXN3,NT5E,PAK4,STAB1
Connective Tissue Development and Function,Tissue Development	Growth of connective tissue	0.000232	BMPR2,CD44,CD74,CD83,ERO1A,GAS6,HDGF,HNRNPA2B1,IGFBP3,KRAS,MYH9,PDGFB,PDGFC,TGFBR2,TNFRSF12A
Connective Tissue Disorders,Immunological Disease,Inflammatory Disease,Inflammatory Response,Organismal Injury and Abnormalities,Skeletal and Muscular Disorders	Juvenile rheumatoid arthritis	8.04e-06	ADM,ALB,APOE,CD74,CD83,FGB,FGL2,HNRNPA1,HP,IGKC,KRAS,LDLRAD3,MME,MMP2,SORL1
Developmental Disorder,Hereditary Disorder,Organismal Injury and Abnormalities,Skeletal and Muscular Disorders	Dystrophy of muscle	0.000363	ACE,C3,COL1A2,F10,JAG1,LAMA2,LBP,LOX,LTBP3,PLEC,TGFBR2,TGFBR3,TMEM176B,TPM4,TTN
Hematological Disease	Hemorrhagic disease	1.5e-05	AZU1,C3,CD44,F10,F12,F9,FGB,FGG,FOLR1,GSTM1,MYH9,PRTN3,PSMD1,SERPINC1,SLC28A1
Hereditary Disorder,Immunological Disease,Organismal Injury and Abnormalities	Autosomal recessive immunological disorder	0.000118	APOE,C1QB,C1QC,C2,C3,C8B,CD55,CFB,FCN3,FGB,FGG,IGKC,IGLL1/IGLL5,KRAS,LIFR
Hereditary Disorder,Organismal Injury and Abnormalities,Skeletal and Muscular Disorders	Autosomal dominant myopathy	2.29e-05	AARS1,BMPR2,COL1A2,HNRNPA1,HNRNPA2B1,JAG1,LOX,LTBP3,MYH14,SCN3B,TGFBR2,TGFBR3,TPM4,TTN,TTR
Lipid Metabolism,Small Molecule Biochemistry,Vitamin and Mineral Metabolism	Metabolism of terpenoid	2.49e-05	ABCB11,ADM,ALDH8A1,APOA2,APOE,APOM,CETP,G6PD,GC,LDLR,RBP1,SDC1,SDC4,SULT1A1,TTR
Organismal Injury and Abnormalities,Renal and Urological Disease	Chronic kidney disease	9.27e-05	ACE,ADM,ALPL,APOE,APOL1,C3,F10,F9,GSTM1,GSTT1,MYH9,PDLIM1,PSMD1,SERPINC1,TTR
Organismal Survival	Survival of organism	0.00011	APOE,C3,CD44,CFH,EPCAM,GSTT1,ICAM1,KRAS,MME,MOG,NAMPT,OSMR,SERPINC1,SULT1A1,TFR2
Post-Translational Modification,Protein Degradation,Protein Synthesis	Hydrolysis of protein	3.65e-07	ACE,AZU1,CAPN1,CNDP1,DPP3,F9,KLK3,KLKB1,LTBP4,MME,MMP2,MYH9,PRTN3,SDC1,SDC4
Protein Synthesis	Metabolism of cellular protein	1.02e-06	ALB,APOA2,APOE,APOL1,C3,FGG,GAS6,IGFBP3,KLK3,MMP2,SERPINC1,SERPIND1,SORL1,TF,TTR
Respiratory Disease	Respiratory distress	0.000103	ACE,ALB,C3,CEACAM8,F10,F12,HP,ICAM1,IGFBP3,KRAS,NAMPT,PDGFC,PRTN3,SERPINC1,TF
Cancer,Endocrine System Disorders,Organismal Injury and Abnormalities,Reproductive System Disease	Serous ovarian adenocarcinoma	1.77e-05	APOE,CFH,EPCAM,FOLR1,GAS6,GPX3,KRAS,KRT7,LIFR,LOX,MAPK1,MCAM,PLPP1,SBSPON,TGFBR2,TMEM176B
Cardiovascular System Development and Function,Cellular Development,Cellular Function and Maintenance,Cellular Growth and Proliferation,Organismal Development,Tissue Development	Proliferation of endothelial cells	1.13e-05	ADM,APOE,ATP5F1A,BMPR2,C3,CD44,F12,FABP4,GAS6,KLK3,KRIT1,MCAM,PDGFB,PROS1,SERPINC1,TNFRSF12A
Cell-To-Cell Signaling and Interaction	Adhesion of blood cells	1.93e-06	A2M,APOE,C3,CD151,CD44,CD83,CFH,CX3CL1,F10,GAS6,GP6,ICAM1,MCAM,NT5E,STAB1,TGFBR2
Cellular Compromise,Inflammatory Response	Degranulation of blood platelets	3.64e-11	A2M,ALB,CD109,FGB,FGG,GAS6,HRG,ITIH3,PCDH7,PDGFB,PROS1,PSAP,TAGLN2,TF,TMSB10/TMSB4X,TTN
Cellular Movement	Cell movement of myeloid cells	8.82e-06	ALB,ARHGAP18,AZU1,BMPR2,C3,CD151,CFH,CX3CL1,ICAM1,IGFBP3,ITGAV,MAPK1,PDGFB,SERPINC1,SIRPA,STAB1
Cellular Movement	Chemotaxis	0.00187	AZU1,C3,CD151,CD44,CD74,CX3CL1,DUSP3,F10,GAS6,HRG,ITGAV,LIFR,MAPK1,MMP2,PDGFB,TMSB10/TMSB4X
Cellular Movement,Hematological System Development and Function,Immune Cell Trafficking,Inflammatory Response	Cell movement of phagocytes	1.13e-05	ALB,ARHGAP18,AZU1,BMPR2,C3,CD151,CD44,CFH,CX3CL1,GAS6,ICAM1,ITGAV,MAPK1,PDGFB,SERPINC1,STAB1
Endocrine System Disorders,Gastrointestinal Disease,Metabolic Disease,Organismal Injury and Abnormalities,Renal and Urological Disease	Diabetic nephropathy	5.38e-05	ACE,APOE,FABP1,GAS6,HBB,JAG1,LDLR,MME,MT1G,MYH9,NT5E,PKLR,PLCG2,SERPINC1,SERPIND1,TPM4
Organismal Injury and Abnormalities,Reproductive System Disease	Benign uterine disease	0.000343	CFB,CFH,COL1A2,COL2A1,CRABP2,KRAS,KRT19,LAMA2,LIFR,LYVE1,MEGF9,MMP2,PLPP1,RBP1,SERPINC1,STAMBP
Cancer,Gastrointestinal Disease,Hepatic System Disease,Organismal Injury and Abnormalities	Bile duct adenocarcinoma	1.3e-05	ABCB11,ALB,ARSF,CD44,EPCAM,GC,HPX,KRAS,KRT19,KRT7,MAPK1,MMP2,MUC5B,MYH14,PSMD1,SERPINC1,TGFBR2
Cancer,Gastrointestinal Disease,Organismal Injury and Abnormalities	Metastatic gastrointestinal tract cancer	0.000434	ALB,C1R,CD44,CRABP2,EPCAM,FBN2,GSTT1,ICAM1,JAG1,KRAS,MAPK1,MME,MMP2,PDGFB,SDC1,TF,TGFBR3
Cancer,Gastrointestinal Disease,Organismal Injury and Abnormalities	Advanced malignant gastrointestinal neoplasm	0.000612	ALB,C1R,CD44,CRABP2,EPCAM,FBN2,GSTT1,ICAM1,JAG1,KRAS,MAPK1,MME,MMP2,PDGFB,SDC1,TF,TGFBR3
Cancer,Organismal Injury and Abnormalities,Reproductive System Disease	Benign neoplasm of female genital organ	8.88e-05	CFB,CFH,COL1A2,COL2A1,CRABP2,KRAS,KRT19,LAMA2,LIFR,LYVE1,MEGF9,MMP2,PLPP1,RBP1,SERPINC1,STAMBP,TGFBR3
Cancer,Organismal Injury and Abnormalities,Skeletal and Muscular Disorders	Leiomyoma	0.000213	CFB,CFH,COL1A2,COL2A1,CRABP2,KRAS,KRT19,LAMA2,LIFR,LYVE1,MAPK1,MEGF9,MMP2,PLPP1,RBP1,SERPINC1,STAMBP
Cardiovascular Disease,Hematological Disease,Organismal Injury and Abnormalities	Anemia	0.000265	ALPL,C3,CFB,CFH,F10,G6PD,GSTM1,HAMP,HBB,HPX,ICAM1,KRAS,PKLR,PLCG2,PRTN3,SERPINC1,TF
Cardiovascular Disease,Neurological Disease,Organismal Injury and Abnormalities	Cerebrovascular dysfunction	2.27e-05	ACE,ALB,C1R,DDC,F10,F9,FBN2,ITGAV,KRAS,KRIT1,LDLR,PROS1,PRTN3,SARS1,SERPINC1,SERPIND1,TNFRSF12A
Cell-To-Cell Signaling and Interaction	Adhesion of tumor cell lines	0.00018	APOE,CD151,CD44,CFH,CX3CL1,EPCAM,F10,GALNT2,ICAM1,ITGAV,KLK3,LASP1,LTBR,MCAM,MMP2,NPNT,SDC1
Connective Tissue Disorders,Inflammatory Disease,Inflammatory Response,Organismal Injury and Abnormalities,Skeletal and Muscular Disorders	Osteoarthritis	6.36e-06	C3,COL2A1,F10,F9,FCN3,GUSB,HBB,ICAM1,LTBP3,MMP2,MUC5AC,SCN3B,SDC1,SDC4,SERPINC1,TF,XYLT1
Dermatological Diseases and Conditions,Inflammatory Disease,Inflammatory Response,Organismal Injury and Abnormalities	Dermatitis	0.000279	C3,CD44,CD74,CDSN,CX3CL1,FABP4,HBB,KRT5,MCAM,MUCL1,OSMR,PSAP,PSMD1,RNASE3,SPINK5,VDAC2,XRCC6
Humoral Immune Response,Inflammatory Response	Complement activation	4.17e-13	APOE,C1QB,C1QC,C1R,C2,C3,C8B,CD55,CFB,CFH,FCN3,IGHG2,IGHV1-69,IGHV4-34,IGKC,IGLV3-27,IGLV6-57
Organismal Injury and Abnormalities	Blood clot	1.58e-10	C3,CD55,CFB,CFH,F10,F12,F9,FGB,FGG,GPX3,HRG,KLKB1,MMP2,PDGFB,PON1,PROS1,SERPINC1
Respiratory Disease	Acute respiratory disorder	0.000165	ACE,ALB,AZGP1,C3,CEACAM8,F10,F12,HBB,HP,ICAM1,IGFBP3,KRAS,NAMPT,PDGFC,PRTN3,SERPINC1,TF
Cancer,Gastrointestinal Disease,Organismal Injury and Abnormalities	Metastatic malignant neoplasm of digestive system	0.000238	ALB,C1R,CD44,CRABP2,EPCAM,FBN2,GSTT1,ICAM1,JAG1,KRAS,MAPK1,MME,MMP2,PDGFB,PLEC,SDC1,TF,TGFBR3
Cancer,Organismal Injury and Abnormalities	Subcutaneous tumor	0.00136	CFB,CFH,COL1A2,COL2A1,CRABP2,KRAS,KRT19,LAMA2,LIFR,LYVE1,MAPK1,MEGF9,MMP2,PLPP1,RBP1,SERPINC1,STAMBP,TGFBR3
Cancer,Organismal Injury and Abnormalities,Skeletal and Muscular Disorders	Smooth muscle tumor	0.000454	CD44,CFB,CFH,COL1A2,COL2A1,CRABP2,KRAS,KRT19,LAMA2,LIFR,LYVE1,MAPK1,MEGF9,MMP2,PLPP1,RBP1,SERPINC1,STAMBP
Cardiovascular System Development and Function,Cellular Development,Cellular Function and Maintenance,Cellular Growth and Proliferation,Organismal Development,Tissue Development	Endothelial cell development	2.78e-06	ADM,APOE,ATP5F1A,BMPR2,C3,CD151,CD44,F12,FABP4,GAS6,KLK3,KRIT1,MCAM,MMP2,PDGFB,PROS1,SERPINC1,TNFRSF12A
Inflammatory Response	Immune response of cells	0.000152	ABI1,APOA2,APOE,ARPC3,AZU1,C3,CD5L,CFH,F10,GAS6,GSTT1,ICAM1,ITGAV,KLK3,MAPK1,PROS1,PRTN3,TRIM47
Lipid Metabolism,Small Molecule Biochemistry	Fatty acid metabolism	0.000719	ABCB11,ALB,APOA2,APOE,APOM,AZU1,CD74,CD83,CETP,ECHS1,G6PD,GSTM1,ITGAV,LBP,LDLR,MAPK1,PON1,PSAP
Cancer,Organismal Injury and Abnormalities	Benign connective or soft tissue neoplasm	0.00058	CFB,CFH,COL1A2,COL2A1,CRABP2,FABP4,KRAS,KRT19,LAMA2,LIFR,LYVE1,MAPK1,MEGF9,MMP2,PLPP1,RBP1,SERPINC1,STAMBP,TGFBR3
Cell-To-Cell Signaling and Interaction	Binding of blood cells	1.55e-07	A2M,APOE,C3,CD151,CD44,CD83,CFH,CX3CL1,DLL1,F10,F12,F9,GAS6,GP6,ICAM1,MCAM,NT5E,STAB1,TGFBR2
Cellular Development,Cellular Function and Maintenance,Cellular Growth and Proliferation	Assembly of cells	7.82e-07	ADM,APOE,ATP5F1A,BMPR2,C3,CD151,CD44,F12,FABP4,GAS6,KLK3,KRIT1,MCAM,MMP2,PDGFB,PROS1,SERPINC1,TNFRSF12A,TTN
Cellular Development,Cellular Growth and Proliferation	Development of tumor cell lines	0.000944	ADAM19,APOE,CAPN1,CD44,EDA2R,FOLR1,HDGF,HNRNPA2B1,IGFBP3,JAG1,KRAS,KRT19,KRT8,LOX,LTBP3,MCAM,OSMR,PLCG2,SCN3B
Connective Tissue Disorders,Immunological Disease,Inflammatory Disease,Organismal Injury and Abnormalities,Skeletal and Muscular Disorders	Systemic lupus erythematosus	0.00113	AZU1,C1R,C2,CD44,CEACAM8,CFB,CFH,F10,F9,GSTM1,ICAM1,JAG1,MME,MT1H,MYH9,RNASE3,SERPINC1,TAGLN2,XRCC6
Endocrine System Disorders,Gastrointestinal Disease,Metabolic Disease,Organismal Injury and Abnormalities	Diabetic complication	6.36e-05	ACE,APOE,COL1A2,COL2A1,F10,FABP1,GAS6,HBB,JAG1,LDLR,MME,MT1G,MYH9,NT5E,PKLR,PLCG2,SERPINC1,SERPIND1,TPM4
Cancer,Gastrointestinal Disease,Hepatic System Disease,Organismal Injury and Abnormalities	Biliary tract adenocarcinoma	1.95e-06	ABCB11,ALB,ARSF,CD44,CS,EPCAM,FBN2,GC,HPX,KRAS,KRT19,KRT7,LAMA2,MAPK1,MMP2,MUC5B,MYH14,PSMD1,SERPINC1,TGFBR2
Cancer,Organismal Injury and Abnormalities	Advanced stage carcinoma	9.14e-06	ALB,CD44,CFH,EPCAM,FGG,FOLR1,FTL,KRAS,MAPK1,MCAM,MMP2,PDGFB,PLEC,PLPP1,PSMD1,SBSPON,TACSTD2,TF,TMEM176B,TMSB10/TMSB4X
Cancer,Organismal Injury and Abnormalities	Primary solid tumor	0.000641	ADAM19,ALB,ALPL,CD44,EPCAM,FABP4,FOLR1,IGFBP3,IGLV6-57,KRAS,LDLR,MAPK1,MME,MMRN2,OSMR,PDGFC,PLEC,PLXNB1,TACSTD2,TF
Cardiovascular Disease	Occlusion of blood vessel	0.000401	ACE,ALB,APOE,CD55,CETP,F10,F9,GPX3,ICAM1,ITGAV,JAG1,KIAA0319L,LDLR,LOX,MMP2,PDGFB,PON1,SERPINC1,TF,TTN
Cell-To-Cell Signaling and Interaction,Hematological System Development and Function	Activation of blood cells	1.4e-05	APOE,AZU1,C3,CD44,COL1A2,DUSP3,GC,GP6,HRG,KLKB1,LBP,LTBR,MAPK1,NT5E,PDGFB,PLCG2,PLPP1,PLXNB1,PROS1,RAB35
Immunological Disease	Immunodeficiency	8.84e-06	C1QB,C1QC,C2,C3,C8B,CD55,CD74,CFB,CFH,FCN3,FGB,FGG,G6PD,IGFBP3,IGKC,IGLL1/IGLL5,KRAS,PDGFB,PLCG2,TGFBR3
Cancer,Organismal Injury and Abnormalities	Pelvic serous carcinoma	9.86e-05	APOE,CFB,CFH,EPCAM,FGL2,FOLR1,GAS6,GPX3,HBB,KRAS,KRT7,LIFR,LOX,MAPK1,MCAM,PLPP1,SBSPON,SPOCK2,TGFBR2,TGFBR3,TMEM176B
Cancer,Organismal Injury and Abnormalities	Papillary adenocarcinoma	0.00018	CD44,CFH,EPHB3,FABP4,GPX3,KRAS,KRT19,KRT7,KRT8,LDLRAD3,LOX,MCAM,MMP2,PDGFB,PLEC,PLPP1,SBSPON,TGFBR2,TMEM176B,TTN,VASN
Cancer,Organismal Injury and Abnormalities	Primary tumor	0.000227	ALB,ALPL,CD44,EPCAM,FABP4,FOLR1,IGFBP3,IGLV6-57,KRAS,LDLR,MAPK1,MME,MMRN2,OSMR,PDGFB,PDGFC,PLEC,PLXNB1,PSMD1,TACSTD2,TF
Cancer,Organismal Injury and Abnormalities,Reproductive System Disease	Female genital tract serous carcinoma	9.86e-05	APOE,CFB,CFH,EPCAM,FGL2,FOLR1,GAS6,GPX3,HBB,KRAS,KRT7,LIFR,LOX,MAPK1,MCAM,PLPP1,SBSPON,SPOCK2,TGFBR2,TGFBR3,TMEM176B
Cell-To-Cell Signaling and Interaction	Binding of tumor cell lines	7.46e-05	APOE,CD151,CD44,CFH,CX3CL1,EPCAM,F10,F9,GALNT2,GAS6,ICAM1,IGFBP3,ITGAV,KLK3,LASP1,LTBR,MCAM,MMP2,NPNT,PROS1,SDC1
Cellular Function and Maintenance	Engulfment of cells	1e-06	ABI1,APOA2,APOE,ARPC3,ASGR1,ATP6V1D,AZU1,C3,CD151,CD5L,CFH,DBN1,F10,GAS6,ICAM1,ITGAV,KRAS,MAPK1,PROS1,PRTN3,TFR2
Cellular Movement,Hematological System Development and Function,Immune Cell Trafficking	Cell movement of leukocytes	2.85e-06	ALB,ARHGAP18,AZU1,BMPR2,C3,CD151,CD44,CD74,CFH,CX3CL1,GAS6,ICAM1,IGFBP3,ITGAV,MAPK1,MCAM,MYH9,PDGFB,SERPINC1,SIRPA,STAB1
Connective Tissue Disorders,Immunological Disease,Inflammatory Disease,Organismal Injury and Abnormalities,Skeletal and Muscular Disorders	Lupus erythematosus	0.000254	AZU1,C1QB,C1R,C2,C3,CD44,CEACAM8,CFB,CFH,F10,F9,GSTM1,ICAM1,JAG1,MME,MT1H,MYH9,RNASE3,SERPINC1,TAGLN2,XRCC6
Cancer,Organismal Injury and Abnormalities	Papillary carcinoma	7.15e-05	CD44,CFH,EPCAM,EPHB3,FABP4,GPX3,KRAS,KRT19,KRT7,KRT8,LDLRAD3,LOX,MCAM,MMP2,PDGFB,PLEC,PLPP1,SBSPON,TGFBR2,TMEM176B,TTN,VASN
Cancer,Organismal Injury and Abnormalities	Primary neoplasm	0.000658	ADAM19,ALB,ALPL,CD44,EPCAM,FABP4,FOLR1,IGFBP3,IGLV6-57,KRAS,LDLR,MAPK1,MME,MMRN2,OSMR,PDGFB,PDGFC,PLEC,PLXNB1,PSMD1,TACSTD2,TF
Cardiovascular Disease,Organismal Injury and Abnormalities	Vaso-occlusion	6.16e-05	ACE,ALB,APOE,CD55,CETP,F10,F9,FGG,GPX3,ICAM1,ITGAV,JAG1,KIAA0319L,LDLR,LOX,MMP2,PDGFB,PON1,PROS1,SERPINC1,TF,TTN
Cardiovascular System Development and Function,Cellular Movement	Migration of endothelial cells	2.26e-08	ADM,APOE,ATP5F1A,BMPR2,CD151,CD44,GAS6,HRG,ICAM1,IGFBP3,KLK3,LOX,MCAM,MMP2,PDGFB,PROS1,SDC4,STAB1,TAGLN2,TGFBR2,TMSB10/TMSB4X,TNFRSF12A
Cell-To-Cell Signaling and Interaction	Interaction of tumor cell lines	3.87e-05	APOE,CD151,CD44,CFH,CX3CL1,EPCAM,F10,F9,GALNT2,GAS6,ICAM1,IGFBP3,ITGAV,KLK3,LASP1,LTBR,MCAM,MMP2,NPNT,PROS1,RAB35,SDC1
Cellular Function and Maintenance	Receptor-mediated endocytosis	3.37e-12	ALB,APOE,APOL1,ASGR1,ATP6V1D,FOLR1,HBB,HP,HPR,HPX,IGHV1-69,IGHV4-34,IGKC,IGLV3-27,IGLV6-57,LDLR,MAPK1,SORL1,STAB1,TF,TFR2,UBQLN2
Hematological System Development and Function,Organismal Functions	Coagulation of blood	5.82e-11	A2M,APOE,CAPZA1,COL1A2,F10,F12,F9,FGB,FGG,GP6,HBB,HBD,HRG,KLKB1,MAPK1,PDGFB,PLCG2,PLPP1,PROS1,PRTN3,SERPINC1,SERPIND1
Protein Degradation,Protein Synthesis	Catabolism of protein	0.000205	ACE,AFM,APOA2,AZU1,C4BPA,CAPN1,CNDP1,DPP3,F9,H1-5,KLK3,KLKB1,KRAS,LTBP4,MME,MMP2,MYH9,PRTN3,SDC1,SDC4,SORL1,TF
Tissue Development	Organization of extracellular matrix	1.5e-13	A2M,ADAM19,CAPN1,CAPNS1,CD44,COL1A2,COL2A1,FBN2,FGB,FGG,ICAM1,ITGAV,KLK2,KLKB1,LAMA2,LOX,MMP2,NID2,NPNT,PDGFB,SPINK5,TTR
Carbohydrate Metabolism	Metabolism of carbohydrate	0.000544	ALDOC,APOA2,APOE,CD44,CETP,CS,CYB5A,G6PD,GUSB,IGFBP3,ITGAV,KRAS,LYVE1,NUDT4,PDGFB,PLCG2,PON1,PRELP,RAB8A,SDC1,SDC4,ST6GAL2,XYLT1
Cardiovascular Disease,Hereditary Disorder,Organismal Injury and Abnormalities	Familial vascular disease	2.29e-12	ACE,BMPR2,C3,CD55,CFB,CFH,FBN2,FGG,HRG,JAG1,KRAS,KRIT1,LDLR,LOX,NT5E,PDGFB,PON1,PROS1,SARS1,SERPINC1,STAMBP,TGFBR2,TGFBR3
Hereditary Disorder,Neurological Disease,Organismal Injury and Abnormalities,Psychological Disorders,Skeletal and Muscular Disorders	Huntington Disease	0.000565	A2M,AFM,APOE,ATP5F1A,BBOX1,C3,CD44,CX3CL1,FGG,HP,KRAS,LDLR,LIFR,MT1G,MT1H,OTC,PCDH7,PDLIM1,PON1,SCN3B,SDC4,TUFM,XRCC6
Cancer,Organismal Injury and Abnormalities,Respiratory Disease	Laryngeal squamous cell carcinoma	0.00053	ADAM19,ALB,CD44,CFHR2,CNTN3,COL1A2,CTH,DPP3,FBN2,KHSRP,KLK3,KRAS,KRIT1,LAMA2,LAP3,LY6D,MYO1A,NRXN3,PHPT1,PSAP,SLITRK4,TRIM47,TTN,UPK1A
Cell-To-Cell Signaling and Interaction	Activation of cells	1.8e-05	ALB,APOE,AZU1,C3,CD44,COL1A2,DUSP3,GC,GP6,HRG,ICAM1,KLKB1,LAMA2,LBP,LTBR,MAPK1,MMP2,NT5E,PDGFB,PLCG2,PLPP1,PLXNB1,PROS1,RAB35
Hematological System Development and Function	Hemostasis	2.45e-11	A2M,APOE,C3,CAPZA1,COL1A2,F10,F12,F9,FGB,FGG,GP6,HBB,HBD,HRG,ICAM1,KLKB1,MAPK1,PDGFB,PLCG2,PLPP1,PROS1,PRTN3,SERPINC1,SERPIND1
Neurological Disease	Dyskinesia	0.00067	A2M,AFM,APOE,ATP5F1A,BBOX1,C3,CD44,CX3CL1,DDC,FGG,HP,KRAS,LDLR,LIFR,MT1G,MT1H,OTC,PCDH7,PDLIM1,PON1,SCN3B,SDC4,TUFM,XRCC6
Organismal Injury and Abnormalities,Reproductive System Disease	Endometriosis	1.74e-06	ACE,APOE,C4BPA,CD44,CETP,CX3CL1,GAS6,GPX3,GSTT1,HPR,ICAM1,IGHG2,ITGAV,KRAS,KRT8,LDLRAD3,MMP2,MT1G,MT1H,PON1,RPL12,SMR3B,TMSB10/TMSB4X,XRCC6
Cancer,Hematological Disease,Immunological Disease,Organismal Injury and Abnormalities	Plasma cell dyscrasia	0.00125	ACE,ALPL,ANXA6,APOE,BTD,CD44,CD83,F10,F9,FGL2,IGFBP3,IGKC,IGLL1/IGLL5,ITGAV,KRAS,KRT8,MME,MMP2,NUCB2,OSMR,PLCG2,PSMD1,SDC1,SERPINC1,XRCC6
Cardiovascular Disease,Organismal Injury and Abnormalities,Reproductive System Disease	Preeclampsia	7.35e-05	ADGRG6,ALDH8A1,ASGR1,C3,CFH,CX3CL1,DDC,F10,FABP1,FABP4,FKBP2,FZD4,HDGF,HPX,ICAM1,LDLR,MME,NPNT,NUCB2,PRELP,SERPINC1,SLITRK4,SPINK1,TAGLN2,TF
Hereditary Disorder,Organismal Injury and Abnormalities	X-linked hereditary disease	2.78e-05	ACE,C3,CD74,COL1A2,EDA2R,F10,F9,FGB,FGG,FZD4,G6PD,ICAM1,IGFBP3,JAG1,LOX,LTBP3,OTC,PDGFB,SCN3B,TF,TGFBR2,TGFBR3,TPM4,TTN,UBQLN2
Organismal Injury and Abnormalities	Fibrosis	1.73e-05	ABCB11,ABI1,ACE,ALB,ALPL,APOA2,ARHGAP18,BMPR2,C3,CD44,CD55,CDSN,CEACAM8,EPCAM,IGHG2,JAG1,KRAS,KRT19,KRT8,LDLR,LDLRAD3,MUC5B,NAMPT,NT5E,SERPINC1
Cancer,Organismal Injury and Abnormalities	Metastatic solid tumor	0.000407	ALB,ALPL,C1R,C3,CD44,CRABP2,EPCAM,F10,FBN2,FGG,FTL,GSTT1,ICAM1,JAG1,KRAS,MAPK1,MME,MMP2,PDGFB,PLEC,SDC1,SERPINC1,TACSTD2,TF,TGFBR3,TMSB10/TMSB4X
Cancer,Organismal Injury and Abnormalities,Reproductive System Disease	Cervical cancer	0.00166	ACTG1,ADGRL3,C3,CD44,CD83,CDH20,CDH4,CNTN3,CNTNAP2,F10,GALNT2,HBB,KRAS,KRT19,KRT7,KRT8,MACROH2A1,MAN1C1,MAPK1,MT1G,MT1H,NT5E,SERPINC1,TGFBR2,TMSB10/TMSB4X,TTN
Cardiovascular Disease,Organismal Injury and Abnormalities	Peripheral vascular disease	1.45e-06	ACE,ALB,APOE,BMPR2,C1R,CD83,CFH,COL1A2,DDC,F10,F9,FBN2,HBB,HRG,ITGAV,KRAS,KRIT1,LDLR,NRXN3,PROS1,PRTN3,SARS1,SERPINC1,SERPIND1,TMEM176B,TNFRSF12A
Infectious Diseases	COVID-19	4.47e-07	ACE,ADM,AIDA,ALB,ALPL,APOA2,APOL1,APOM,C3,C4BPA,CD74,CFB,DBN1,F10,F9,FGL2,GSTM1,HBB,HRG,IGHV3-73,ITIH3,NAMPT,NT5E,OSMR,SERPINC1,TAGLN2
Neurological Disease	Neurological signs	0.000468	A2M,AFM,APOE,ATP5F1A,BBOX1,C3,CD44,CX3CL1,DDC,FGG,HP,KRAS,LDLR,LIFR,MOG,MT1G,MT1H,OTC,PCDH7,PDLIM1,PON1,SCN3B,SDC4,SORL1,TUFM,XRCC6
Cancer,Hematological Disease,Immunological Disease,Organismal Injury and Abnormalities	T-cell non-Hodgkin lymphoma	0.00134	ADAM19,C1R,C3,CD151,CDH4,CILP2,COL1A2,DLL1,FBN2,GAS6,HNRNPA2B1,IGKC,KRAS,LAMA2,LIFR,LTBR,MAPK1,MCAM,MME,MMP2,NRXN3,OSMR,PDGFB,PDGFC,PSMD1,SDC1,SPINK5
Cancer,Organismal Injury and Abnormalities	Invasive cancer	0.000328	ALB,C1R,CD44,CD83,CDH4,COL1A2,CRABP2,EPCAM,FABP4,FBN2,GPX3,GSTT1,ICAM1,JAG1,KRAS,LTBP4,MAPK1,MME,MMP2,MYH9,PDGFB,SDC1,TACSTD2,TF,TGFBR2,TGFBR3,TTN
Cardiovascular System Development and Function,Organismal Development	Vasculogenesis	1.64e-07	ADM,APOE,ATP5F1A,BMPR2,C3,CD151,CD44,ERO1A,F12,FABP4,GAS6,GSTM1,HRG,ICAM1,IGFBP3,KLK3,KRIT1,MCAM,MMP2,PDGFB,PROS1,SARS1,SERPINC1,SERPIND1,STAB1,TAGLN2,TGFBR3,TNFRSF12A
Cellular Compromise,Inflammatory Response	Degranulation of neutrophils	5.05e-10	ALDOC,ATP6V1D,AZU1,C3,CAPN1,CD44,CD55,CEACAM8,CRISPLD2,FGL2,FTL,GUSB,HBB,HP,ITGAV,MAPK1,MME,PRTN3,PSAP,PSMA5,PSMD1,RAB4B,RNASE3,SIRPA,SIRPB1,TTR,VAT1,XRCC6
Inflammatory Response	Inflammation of body cavity	0.000206	ABCB11,ACE,ALB,ALPL,ANGPTL6,APOA2,APOE,APOL1,C3,CD151,CD44,CFH,COL1A2,DEFA6,F10,GC,GSTM1,ICAM1,KRAS,KRT8,MYH9,PDLIM1,PLCG2,PSMD1,SERPINC1,SPINK1,STAB1,TF
Cancer,Gastrointestinal Disease,Hepatic System Disease,Organismal Injury and Abnormalities	Bile duct carcinoma	0.00105	A2M,ABCB11,ABI1,ALB,ALPL,ARSF,CD44,DMKN,EPCAM,GC,GUSB,HPX,JAG1,KRAS,KRT19,KRT7,KRT8,LYPD2,MAPK1,MMP2,MUC5B,MYH14,MYH9,PDGFC,PSMD1,PSMD5,SERPINC1,TGFBR2,TTN
Cancer,Organismal Injury and Abnormalities	Advanced extracranial solid tumor	1.07e-05	ALB,C1R,CD44,CFH,CRABP2,EPCAM,FBN2,FGG,FOLR1,FTL,GSTT1,ICAM1,JAG1,KRAS,MAPK1,MCAM,MME,MMP2,PDGFB,PLEC,PLPP1,PSMD1,SBSPON,SDC1,TACSTD2,TF,TGFBR3,TMEM176B,TMSB10/TMSB4X
Cancer,Organismal Injury and Abnormalities,Skeletal and Muscular Disorders	Muscle tumor	0.00067	C8G,CD44,CFB,CFH,COL1A2,COL2A1,CRABP2,KIAA0319L,KRAS,KRT19,LAMA2,LIFR,LTBP3,LTBP4,LYVE1,MAPK1,MEGF9,MME,MMP2,MUC5B,MYH9,OTC,PDGFC,PLPP1,RBP1,SERPINC1,STAMBP,TSPAN6,TTN
Cellular Compromise,Inflammatory Response	Degranulation of phagocytes	3.77e-10	ALB,ALDOC,ATP6V1D,AZU1,C3,CAPN1,CD44,CD55,CEACAM8,CRISPLD2,FGL2,FTL,GUSB,HBB,HP,ITGAV,MAPK1,MME,PRTN3,PSAP,PSMA5,PSMD1,RAB4B,RNASE3,SIRPA,SIRPB1,TTR,VAT1,XRCC6
Cellular Compromise,Inflammatory Response	Degranulation of myeloid cells	5.21e-10	ALB,ALDOC,ATP6V1D,AZU1,C3,CAPN1,CD44,CD55,CEACAM8,CRISPLD2,FGL2,FTL,GUSB,HBB,HP,ITGAV,MAPK1,MME,PRTN3,PSAP,PSMA5,PSMD1,RAB4B,RNASE3,SIRPA,SIRPB1,TTR,VAT1,XRCC6
Inflammatory Response	Inflammation of absolute anatomical region	0.000179	ABCB11,ACE,ALB,ALPL,ANGPTL6,APOA2,APOE,APOL1,C3,CD151,CD44,CFH,COL1A2,DEFA6,F10,GC,GSTM1,ICAM1,KRAS,KRT8,MOG,MYH9,PDLIM1,PLCG2,PSMD1,SERPINC1,SPINK1,STAB1,TF
Dermatological Diseases and Conditions,Organismal Injury and Abnormalities	Psoriasis	1.86e-06	A2M,ADM,APOE,APOL1,C3,CDSN,COL1A2,CRABP2,CX3CL1,DBN1,GSTM1,HBB,HSPE1,ICAM1,IGFBP3,KRT5,LAMA2,LDLR,MACROH2A1,MCAM,MMP2,MUC5B,MUCL1,NAMPT,OSMR,PGD,PSAP,RNASE3,TF,TGFBR3
Organismal Injury and Abnormalities,Reproductive System Disease	Disorder of pregnancy	5.91e-05	ABCB11,ABI1,ADGRG6,ADM,ALDH8A1,ASGR1,ATP5F1A,C3,CFH,CX3CL1,DDC,F10,FABP1,FABP4,FKBP2,FZD4,HBB,HDGF,HPX,ICAM1,LDLR,MME,NPNT,NUCB2,PRELP,SERPINC1,SLITRK4,SPINK1,TAGLN2,TF
Cardiovascular Disease	Hypertension	0.000191	ACE,ADGRG6,ADM,ALB,ALDH8A1,ALPL,ASGR1,BMPR2,C3,CFH,CNTNAP2,CX3CL1,DDC,F10,FABP1,FABP4,FKBP2,FZD4,HDGF,HPX,ICAM1,LDLR,MME,NPNT,NUCB2,PRELP,SERPINC1,SLITRK4,SPINK1,TAGLN2,TF
Cancer,Gastrointestinal Disease,Hepatic System Disease,Organismal Injury and Abnormalities	Biliary tract carcinoma	0.000235	A2M,ABCB11,ABI1,ALB,ALPL,ARSF,CD44,CS,DMKN,EPCAM,FBN2,GC,GUSB,HPX,JAG1,KRAS,KRT19,KRT7,KRT8,LAMA2,LYPD2,MAPK1,MMP2,MUC5B,MYH14,MYH9,PDGFC,PSMD1,PSMD5,SERPINC1,TGFBR2,TTN
Cancer,Organismal Injury and Abnormalities	Metastasis	9.16e-05	ALB,ALPL,APOE,C1R,C3,CD151,CD44,CRABP2,EPCAM,F10,FBN2,FGG,FTL,GSTT1,ICAM1,ITGAV,JAG1,KRAS,MAPK1,MME,MMP2,MYH9,PDGFB,PLEC,PSMD1,SDC1,SERPINC1,TACSTD2,TF,TGFBR2,TGFBR3,TMSB10/TMSB4X
Cellular Movement,Immune Cell Trafficking	Leukocyte migration	4.1e-10	ALB,ARHGAP18,AZU1,BMPR2,C3,CD151,CD44,CD74,CEACAM8,CFH,COL1A2,CX3CL1,EPCAM,GAS6,GP6,ICAM1,IGFBP3,IGKC,IGLL1/IGLL5,IGLV3-27,IGLV6-57,ITGAV,MAPK1,MCAM,MYH9,PDGFB,PROS1,SDC1,SDC4,SERPINC1,SIRPA,STAB1
Neurological Disease,Organismal Injury and Abnormalities,Psychological Disorders	Disorder of basal ganglia	0.000123	A2M,AFM,ALB,APOE,ATP5F1A,BBOX1,C3,CD44,CD74,COASY,CX3CL1,DDC,FGG,FTL,G6PD,HP,KRAS,LDLR,LIFR,MOG,MT1G,MT1H,OTC,PCDH7,PDGFB,PDLIM1,PON1,PSAP,SCN3B,SDC4,TUFM,XRCC6
Cancer,Hematological Disease,Immunological Disease,Organismal Injury and Abnormalities	T-cell malignant neoplasm	0.0016	ADAM19,C1R,C3,CD151,CDH4,CILP2,COL1A2,DDC,DLL1,ECHS1,F12,F9,FBN2,GAS6,HNRNPA2B1,IGKC,KRAS,LAMA2,LDLR,LIFR,LTBR,MAPK1,MCAM,MME,MMP2,MYH14,NRXN3,OSMR,PDGFB,PDGFC,PKLR,PSMD1,SDC1,SPINK5
Cancer,Organismal Injury and Abnormalities	Advanced malignant solid tumor	8.3e-06	ALB,ALPL,C1R,C3,CD44,CFH,CRABP2,EPCAM,F10,FBN2,FGG,FOLR1,FTL,GSTT1,ICAM1,JAG1,KRAS,MAPK1,MCAM,MME,MMP2,PDGFB,PLEC,PLPP1,PSMD1,SBSPON,SDC1,SERPINC1,TACSTD2,TF,TGFBR2,TGFBR3,TMEM176B,TMSB10/TMSB4X
Neurological Disease,Skeletal and Muscular Disorders	Neuromuscular disease	0.00125	A2M,AFM,ALB,APOE,ATP5F1A,BBOX1,C3,CD44,CD74,CDSN,CX3CL1,DDC,FGG,FTL,HNRNPA1,HP,ITGAV,KRAS,LDLR,LIFR,MOG,MT1G,MT1H,OTC,PCDH7,PDLIM1,PON1,PSAP,SCN3B,SDC4,TF,TTN,TUFM,XRCC6
Cancer,Endocrine System Disorders,Organismal Injury and Abnormalities,Reproductive System Disease	Adenosquamous ovarian carcinoma	0.000808	ACTG1,ADAM19,CD109,CDH4,CFH,CFHR2,CLRN3,CNTNAP2,COL1A2,CS,EPHB3,FBN2,HNRNPA2B1,HSPE1,IGLL1/IGLL5,LAMA2,LASP1,LDLR,LTBP3,LTBP4,MUC5AC,MUC5B,MYH14,MYH9,MYO1A,NRXN3,PDIA4,PRTN3,SIRPB1,STAB1,TFR2,TMEM176B,TMEM192,TTN,UBQLN2
Cancer,Organismal Injury and Abnormalities	Benign solid tumor	8.19e-05	APOE,CD44,CFB,CFH,COL1A2,COL2A1,CRABP2,CX3CL1,DBN1,EPHB3,FABP4,GUCA2B,IGFBP3,JAG1,KRAS,KRIT1,KRT19,KRT7,LAMA2,LIFR,LYVE1,MAPK1,MEGF9,MMP2,MYH9,NRXN3,PDGFC,PLPP1,PRELP,RBP1,SERPINC1,STAB1,STAMBP,TGFBR2,TGFBR3
Cardiovascular Disease,Hereditary Disorder,Organismal Injury and Abnormalities	Familial cardiovascular disease	2.03e-10	ACE,APOA2,APOE,BMPR2,C3,CD55,CETP,CFB,CFH,COL1A2,DDC,F12,FBN2,FGG,HRG,JAG1,KRAS,KRIT1,LAMA2,LDLR,LOX,NT5E,PDGFB,PLEC,PON1,PROS1,SARS1,SCN3B,SERPINC1,SLC26A4,STAMBP,TGFBR2,TGFBR3,TTN,TTR
Organismal Survival	Organismal death	1.93e-06	ABCB11,ACE,ACTG1,ALDOC,CAPNS1,CD44,CD74,DLL1,ECHS1,ERO1A,F10,F9,FOLR1,GSTM1,H1-0,HAMP,HNRNPA1,HPR,IGFBP3,KRAS,KRT7,LHPP,LOX,MACROH2A1,MCAM,MME,MMP2,NAMPT,NT5E,PDLIM1,RBP1,SCN3B,SERPINC1,TF,TGFBR3
Cancer,Endocrine System Disorders,Organismal Injury and Abnormalities,Reproductive System Disease	Mixed ovarian carcinoma	0.000677	ACTG1,ADAM19,CD109,CDH4,CFH,CFHR2,CLRN3,CNTNAP2,COL1A2,CS,EPHB3,FBN2,HNRNPA2B1,HSPE1,IGLL1/IGLL5,KRAS,LAMA2,LASP1,LDLR,LTBP3,LTBP4,MUC5AC,MUC5B,MYH14,MYH9,MYO1A,NRXN3,PDIA4,PRTN3,SIRPB1,STAB1,TFR2,TMEM176B,TMEM192,TTN,UBQLN2
Cancer,Endocrine System Disorders,Organismal Injury and Abnormalities,Reproductive System Disease	Ovarian endometrioid carcinoma	0.000933	ACTG1,ADAM19,CD109,CDH4,CFH,CFHR2,CLRN3,CNTNAP2,COL1A2,CS,EPHB3,FBN2,HNRNPA2B1,HSPE1,IGLL1/IGLL5,KRAS,LAMA2,LASP1,LDLR,LTBP3,LTBP4,MUC5AC,MUC5B,MYH14,MYH9,MYO1A,NRXN3,PDIA4,PRTN3,SIRPB1,STAB1,TFR2,TMEM176B,TMEM192,TTN,UBQLN2
Cancer,Organismal Injury and Abnormalities	Adenosquamous carcinoma	0.000822	ACTG1,ADAM19,CD109,CDH4,CFH,CFHR2,CLRN3,CNTNAP2,COL1A2,CS,EPHB3,FBN2,HNRNPA2B1,HSPE1,IGLL1/IGLL5,KRAS,LAMA2,LASP1,LDLR,LTBP3,LTBP4,MUC5AC,MUC5B,MYH14,MYH9,MYO1A,NRXN3,PDIA4,PRTN3,SIRPB1,STAB1,TFR2,TMEM176B,TMEM192,TTN,UBQLN2
Cancer,Organismal Injury and Abnormalities	Serous adenocarcinoma	0.0014	AFM,ALB,APOE,AZGP1,C3,C8B,CDSN,CFB,CFH,CS,EPCAM,FGL2,FOLR1,GAS6,GPX3,HBB,HRG,KLK2,KRAS,KRT7,KRT8,LDLRAD3,LIFR,LOX,MAPK1,MCAM,MUC5B,MYO1A,PLPP1,RTN4RL1,SBSPON,SPOCK2,TGFBR2,TGFBR3,TMEM176B,TTN
Cellular Function and Maintenance	Endocytosis	4.75e-14	ABI1,ALB,APOE,APOL1,ARPC3,ASGR1,ATP6V1D,ATP6V1H,C3,CD151,CD44,CD5L,CFH,DBN1,FOLR1,GAS6,HBB,HP,HPR,HPX,ICAM1,IGHV1-69,IGHV4-34,IGKC,IGLV3-27,IGLV6-57,ITGAV,KRAS,LDLR,MAPK1,PROS1,SORL1,STAB1,TF,TFR2,UBQLN2
Protein Synthesis	Metabolism of protein	0.000135	ACE,AFM,ALB,APOA2,APOE,APOL1,AZU1,C3,C4BPA,CAPN1,CNDP1,DPP3,F9,FGG,GAS6,H1-5,IGFBP3,KLK3,KLKB1,KRAS,LTBP4,MME,MMP2,MYH9,PRTN3,RPL12,RPLP2,SARS1,SDC1,SDC4,SERPINC1,SERPIND1,SORL1,TF,TTR,TUFM
Cancer,Organismal Injury and Abnormalities	Mixed cell carcinoma	0.000885	ACTG1,ADAM19,CD109,CDH4,CFH,CFHR2,CLRN3,CNTNAP2,COL1A2,CS,EPHB3,FBN2,HNRNPA2B1,HSPE1,IGLL1/IGLL5,KRAS,LAMA2,LASP1,LDLR,LTBP3,LTBP4,MUC5AC,MUC5B,MYH14,MYH9,MYO1A,NRXN3,PDIA4,PRTN3,SIRPB1,STAB1,TFR2,TGFBR2,TMEM176B,TMEM192,TTN,UBQLN2
Cardiovascular System Development and Function,Organismal Development	Angiogenesis	5.23e-10	ACTG1,ADM,APOE,ATP5F1A,BMPR2,C3,CD151,CD44,COL1A2,ERO1A,F12,FABP4,GAS6,GSTM1,HRG,ICAM1,IGFBP3,ITGAV,KLK3,KRIT1,LOX,LTBP3,MCAM,MMP2,MYH9,PAK4,PDGFB,PROS1,SARS1,SERPINC1,SERPIND1,SPINK5,STAB1,TAGLN2,TGFBR2,TGFBR3,TNFRSF12A
Cellular Movement	Invasion of tumor cell lines	0.000212	ABI1,ADM,AZGP1,CAPNS1,CD151,CD44,CD74,CDH4,CFH,CIB1,COL2A1,DBN1,EPCAM,GALNT2,GAS6,HDGF,HNRNPA2B1,ITGAV,KRAS,KRT19,KRT8,LASP1,LOX,MAPK1,MCAM,MMP2,NAMPT,PAK4,PDLIM1,PLEC,PLXNB1,SDC1,SDC4,TAGLN2,TGFBR2,TGFBR3,TMSB10/TMSB4X
Organismal Injury and Abnormalities	Benign lesion	6.83e-05	APOE,CD44,CDSN,CFB,CFH,COL1A2,COL2A1,CRABP2,CX3CL1,DBN1,EPHB3,FABP4,GUCA2B,IGFBP3,JAG1,KLK3,KRAS,KRIT1,KRT19,KRT7,LAMA2,LIFR,LYVE1,MAPK1,MEGF9,MMP2,MYH9,NRXN3,PDGFC,PLPP1,PRELP,RBP1,SERPINC1,STAB1,STAMBP,TGFBR2,TGFBR3
Connective Tissue Disorders,Immunological Disease,Inflammatory Disease,Inflammatory Response,Organismal Injury and Abnormalities,Skeletal and Muscular Disorders	Rheumatoid arthritis	3.87e-07	ADGRG6,ADM,ALB,ALPL,APOE,APOM,C2,C3,CD44,CD74,CD83,CFB,CX3CL1,F10,FABP4,FGB,FGL2,GALNT2,GUSB,HAMP,HNRNPA1,HP,ICAM1,IGKC,KHSRP,KRAS,LAP3,LBP,LDLRAD3,MME,MMP2,NAMPT,PON1,PRTN3,SDC1,SDC4,SERPINC1,SORL1
Organismal Injury and Abnormalities,Reproductive System Disease	Benign pelvic disease	3.64e-09	ACE,APOE,C4BPA,CD44,CETP,CFB,CFH,COL1A2,COL2A1,CRABP2,CX3CL1,GAS6,GPX3,GSTT1,HPR,ICAM1,IGHG2,ITGAV,KRAS,KRT19,KRT8,LAMA2,LDLRAD3,LIFR,LYVE1,MEGF9,MMP2,MT1G,MT1H,PLPP1,PON1,RBP1,RPL12,SERPINC1,SMR3B,STAMBP,TMSB10/TMSB4X,XRCC6
Cancer,Organismal Injury and Abnormalities	Advanced malignant tumor	6.02e-06	ALB,ALPL,APOE,C1R,C3,CD151,CD44,CD74,CFH,CRABP2,EPCAM,F10,FBN2,FGG,FOLR1,FTL,GSTT1,ICAM1,ITGAV,JAG1,KRAS,MAPK1,MCAM,MME,MMP2,MYH9,PDGFB,PLEC,PLPP1,PSMD1,SBSPON,SDC1,SERPINC1,TACSTD2,TF,TGFBR2,TGFBR3,TMEM176B,TMSB10/TMSB4X
Cancer,Organismal Injury and Abnormalities	Invasive tumor	0.000119	ALB,ALPL,APOE,C1R,C3,CD151,CD44,CD83,CDH4,COL1A2,CRABP2,EPCAM,F10,FABP4,FBN2,FGG,FTL,GPX3,GSTT1,ICAM1,ITGAV,JAG1,KRAS,LTBP4,MAPK1,MME,MMP2,MYH9,PDGFB,PLEC,PSMD1,SDC1,SERPINC1,TACSTD2,TF,TGFBR2,TGFBR3,TMSB10/TMSB4X,TTN
Cellular Movement	Invasion of cells	0.000295	ABI1,ADM,AZGP1,CAPNS1,CD151,CD44,CD74,CDH4,CFH,CIB1,COL2A1,DBN1,EPCAM,FBN2,GALNT2,GAS6,HDGF,HNRNPA2B1,ITGAV,KLK3,KRAS,KRT19,KRT8,LASP1,LOX,MAPK1,MCAM,MMP2,NAMPT,PAK4,PDLIM1,PLEC,PLXNB1,SDC1,SDC4,TAGLN2,TGFBR2,TGFBR3,TMSB10/TMSB4X
Connective Tissue Disorders,Hereditary Disorder,Organismal Injury and Abnormalities	Hereditary connective tissue disorder	2.23e-07	ACE,ACTG1,ADAMTSL4,ADGRG6,ALB,ALDOC,ALPL,APOE,BMPR2,C1R,C3,CD151,CFH,COL1A2,COL2A1,DLL1,F10,FBN2,GC,HBB,HNRNPA1,HNRNPA2B1,KRAS,KRT5,LFNG,LTBP3,LTBP4,MAPK1,MMP2,MUC5B,MYH9,NT5E,PLEC,PLOD3,SARS1,STAMBP,TGFBR2,TMEM176B,XYLT1
Cancer,Organismal Injury and Abnormalities	Advanced stage tumor	2.65e-06	ALB,ALPL,APOE,BMPR2,C1R,C3,CD151,CD44,CD74,CFH,CRABP2,EPCAM,F10,FBN2,FGG,FOLR1,FTL,GSTT1,ICAM1,ITGAV,JAG1,KRAS,MAPK1,MCAM,MME,MMP2,MYH9,PDGFB,PLEC,PLPP1,PSMD1,SBSPON,SDC1,SERPINC1,TACSTD2,TF,TGFBR2,TGFBR3,TMEM176B,TMSB10/TMSB4X
Endocrine System Disorders,Gastrointestinal Disease,Metabolic Disease,Organismal Injury and Abnormalities	Diabetes mellitus	2.01e-06	ACE,ALB,ALPL,APOE,APOM,C3,CD44,CDSN,CETP,CFB,CNTNAP2,COL1A2,COL2A1,ECHS1,F10,FABP1,FABP4,GALNT2,GAS6,GC,HBB,HP,ITGAV,JAG1,KRAS,KRT8,LDLR,MME,MOG,MT1G,MYH9,NT5E,PKLR,PLCG2,PON1,SERPINC1,SERPIND1,SPINK1,TF,TPM4
Cellular Movement	Cell movement of tumor cell lines	0.00131	A2M,BMPR2,C3,CAPN1,CAPNS1,CD151,CD44,CX3CL1,EPHB3,GALNT2,GAS6,GC,HDGF,HNRNPA2B1,IGFBP3,ITGAV,KRAS,KRT19,KRT8,LASP1,LIFR,LOX,LY6D,LYVE1,MAPK1,MCAM,MME,MMP2,MYH9,NAMPT,PAK4,PDLIM1,PLEC,PLXNB1,SDC1,SDC4,SIRPA,TACSTD2,TAGLN2,TGFBR2,TGFBR3
Hereditary Disorder,Organismal Injury and Abnormalities,Psychological Disorders	Familial psychiatric disease	9.03e-07	A2M,ACE,AFM,ALB,APOE,ATP5F1A,BBOX1,C3,CD44,CNTNAP2,COASY,CX3CL1,FGG,FOLR1,FTL,G6PD,HNRNPA1,HNRNPA2B1,HP,KRAS,LAMA2,LDLR,LIFR,MT1G,MT1H,MYH14,NRXN3,OTC,PCDH7,PDGFB,PDLIM1,PON1,PSAP,SCN3B,SDC1,SDC4,SORL1,TF,TTR,TUFM,UBQLN2,XRCC6
Cellular Compromise,Inflammatory Response	Degranulation of cells	1.15e-16	A2M,ALB,ALDOC,ATP6V1D,AZU1,C3,CAPN1,CD109,CD44,CD55,CEACAM8,CRISPLD2,FGB,FGG,FGL2,FTL,GAS6,GUSB,HBB,HP,HRG,ITGAV,ITIH3,MAPK1,MME,PCDH7,PDGFB,PROS1,PRTN3,PSAP,PSMA5,PSMD1,RAB4B,RNASE3,SIRPA,SIRPB1,TAGLN2,TF,TMSB10/TMSB4X,TTN,TTR,VAT1,XRCC6
Metabolic Disease,Neurological Disease,Organismal Injury and Abnormalities,Psychological Disorders	Alzheimer disease	2.59e-12	A2M,ACE,AFM,ALB,APOA2,APOE,ATP5F1A,C1R,C3,CAPN1,CD74,CETP,CFB,CTH,DDC,DLL1,F12,GC,HNRNPA1,HNRNPA2B1,HP,HPX,HRG,ICAM1,IGFBP3,IGKC,KRAS,LDLR,MME,MMP2,MOG,NRXN3,PLCG2,PON1,PROS1,PSAP,SDC1,SERPINC1,SORL1,TF,TGFBR2,TGFBR3,TTR,VDAC3
Metabolic Disease,Organismal Injury and Abnormalities	Glucose metabolism disorder	4.47e-07	ACE,ADM,ALB,ALPL,APOE,APOM,ASPRV1,C3,CD44,CDSN,CETP,CFB,CNTNAP2,COL1A2,COL2A1,ECHS1,F10,FABP1,FABP4,GALNT2,GAS6,GC,HBB,HBD,HP,ITGAV,JAG1,KRAS,KRT8,LBP,LDLR,MME,MOG,MT1G,MYH9,NT5E,PKLR,PLCG2,PON1,SERPINC1,SERPIND1,SPINK1,TF,TPM4
Inflammatory Response,Organismal Injury and Abnormalities	Inflammation of organ	7.04e-08	ABCB11,ACE,ALB,ALPL,ANGPTL6,APOA2,APOE,APOL1,C3,CD151,CD44,CD74,CDSN,CFH,COL1A2,CX3CL1,DEFA6,F10,FABP4,GC,GSTM1,HBB,ICAM1,IGKC,KRAS,KRT5,KRT8,MCAM,MOG,MUCL1,MYH9,OSMR,PDLIM1,PLCG2,PSAP,PSMD1,RNASE3,SERPINC1,SLC26A4,SPINK1,SPINK5,STAB1,TF,VDAC2,XRCC6
Molecular Transport	Transport of molecule	3.5e-06	A2M,ABCB11,ACE,ADM,AFM,ALB,ANXA6,APOA2,APOE,APOL1,APOM,ATP6V1D,ATP6V1H,C3,CD74,CETP,FBN2,FGB,FGG,FOLR1,FTL,GAS6,GC,HAMP,HBB,HNRNPA2B1,ITGAV,LBP,LDLR,MYH9,PDIA4,PON1,PSAP,RAB4B,SCN3B,SLC22A8,SLC26A4,SLC28A1,SORL1,TF,TFR2,TTN,TTR,VDAC2,VDAC3
Neurological Disease,Organismal Injury and Abnormalities,Psychological Disorders	Tauopathy	2.82e-12	A2M,ACE,AFM,ALB,APOA2,APOE,ATP5F1A,C1R,C3,CAPN1,CD74,CETP,CFB,CTH,DDC,DLL1,F12,GC,HNRNPA1,HNRNPA2B1,HP,HPX,HRG,ICAM1,IGFBP3,IGKC,KRAS,LDLR,MME,MMP2,MOG,NRXN3,PLCG2,PON1,PROS1,PSAP,SCN3B,SDC1,SERPINC1,SORL1,TF,TGFBR2,TGFBR3,TTR,VDAC3
Neurological Disease,Organismal Injury and Abnormalities,Psychological Disorders	Dementia	2.6e-11	A2M,ACE,AFM,ALB,APOA2,APOE,ATP5F1A,C1R,C3,CAPN1,CD74,CETP,CFB,CTH,DDC,DLL1,F12,GC,HNRNPA1,HNRNPA2B1,HP,HPX,HRG,ICAM1,IGFBP3,IGKC,KRAS,KRIT1,LDLR,MME,MMP2,MOG,NRXN3,PLCG2,PON1,PROS1,PSAP,SDC1,SERPINC1,SORL1,TF,TGFBR2,TGFBR3,TTR,VDAC3
Metabolic Disease,Organismal Injury and Abnormalities	Amyloidosis	1.69e-13	A2M,ACE,AFM,ALB,APOA2,APOE,ATP5F1A,C1R,C3,CAPN1,CD74,CETP,CFB,CTH,DDC,DLL1,F12,GC,HNRNPA1,HNRNPA2B1,HP,HPX,HRG,ICAM1,IGFBP3,IGKC,KRAS,LDLR,MME,MMP2,MOG,NRXN3,OSMR,PLCG2,PON1,PROS1,PSAP,PSMD1,SDC1,SERPINC1,SORL1,TACSTD2,TF,TGFBR2,TGFBR3,TTR,VDAC3
Connective Tissue Disorders,Organismal Injury and Abnormalities,Skeletal and Muscular Disorders	Non-traumatic arthropathy	3.8e-10	ADGRG6,ADM,ALB,ALPL,APOE,APOM,C2,C3,CD44,CD74,CD83,CFB,COL2A1,CX3CL1,F10,F9,FABP4,FCN3,FGB,FGL2,GALNT2,GUSB,HAMP,HBB,HNRNPA1,HP,ICAM1,IGKC,KHSRP,KRAS,LAP3,LBP,LDLRAD3,LTBP3,MME,MMP2,MUC5AC,NAMPT,NT5E,PON1,PRTN3,SCN3B,SDC1,SDC4,SERPINC1,SLC22A8,SORL1,TF,XYLT1
Infectious Diseases	Infection by RNA virus	6.65e-06	ACE,ADM,AIDA,ALB,ALPL,APOA2,APOE,APOL1,APOM,ARPC3,ATP5F1A,C1R,C2,C3,C4BPA,CD44,CD55,CD74,CFB,COASY,DBN1,DCBLD1,F10,F9,FABP1,FGL2,FOLR1,GAS6,GSTM1,HBB,HRG,IGHV3-73,ITIH3,KRT8,LY6D,MUC5B,NAMPT,NT5E,OSMR,PLOD3,PSMA5,PSMA7,RAB8A,RPL12,SDC1,SERPINC1,SLC22A8,STAB1,TAGLN2
Connective Tissue Disorders,Inflammatory Disease,Inflammatory Response,Organismal Injury and Abnormalities,Skeletal and Muscular Disorders	Inflammation of joint	1.32e-09	ADGRG6,ADM,ALB,ALPL,APOE,APOM,C2,C3,CD44,CD74,CD83,CFB,COL2A1,CX3CL1,F10,F9,FABP4,FCN3,FGB,FGL2,FTL,GALNT2,GSTT1,GUSB,HAMP,HBB,HNRNPA1,HP,ICAM1,IGKC,KHSRP,KRAS,LAP3,LBP,LDLRAD3,LTBP3,MME,MMP2,MUC5AC,NAMPT,PON1,PRTN3,SCN3B,SDC1,SDC4,SERPINC1,SLC22A8,SORL1,TF,XYLT1
Inflammatory Disease	Chronic inflammatory disorder	3.77e-07	ACE,ADGRG6,ADM,ALB,ALPL,APOA2,APOE,APOM,C2,C3,CD44,CD74,CD83,CFB,CFH,COL1A2,CX3CL1,F10,FABP4,FGB,FGL2,G6PD,GALNT2,GC,GUSB,HAMP,HNRNPA1,HP,ICAM1,IGKC,KHSRP,KRAS,LAP3,LBP,LDLRAD3,LFNG,MCAM,MME,MMP2,NAMPT,PDLIM1,PON1,PRTN3,PSMD1,SDC1,SDC4,SERPINC1,SORL1,SPINK1,STAB1,TF,TMEM192
Neurological Disease,Organismal Injury and Abnormalities	Progressive encephalopathy	1.41e-08	A2M,ACE,AFM,ALB,APOA2,APOE,ATP5F1A,BBOX1,C1R,C3,CAPN1,CD74,CETP,CFB,COL1A2,CTH,DDC,DLL1,F12,FTL,GC,HNRNPA1,HNRNPA2B1,HP,HPX,HRG,ICAM1,IGFBP3,IGKC,KRAS,LDLR,MAPK1,MCAM,MME,MMP2,MOG,NRXN3,PDGFC,PLCG2,PON1,PROS1,PSAP,SCN3B,SDC1,SERPINC1,SORL1,TF,TGFBR2,TGFBR3,TTR,UBQLN2,VDAC3
Neurological Disease	Progressive neurological disorder	1.67e-08	A2M,ACE,ACTG1,AFM,ALB,APOA2,APOE,ATP5F1A,BBOX1,C1R,C3,CAPN1,CD44,CD74,CDSN,CETP,CFB,COL1A2,CTH,DDC,DLL1,F12,FTL,GC,HNRNPA1,HNRNPA2B1,HP,HPX,HRG,ICAM1,IGFBP3,IGKC,ITGAV,KRAS,LDLR,MAPK1,MCAM,MME,MMP2,MOG,NRXN3,PDGFB,PDGFC,PLCG2,PON1,PROS1,PSAP,SCN3B,SDC1,SERPINC1,SORL1,TF,TGFBR2,TGFBR3,TTR,UBQLN2,VDAC3
Cancer,Endocrine System Disorders,Organismal Injury and Abnormalities,Reproductive System Disease	Ovarian adenocarcinoma	2.35e-05	ACTG1,ADAM19,AFM,ALB,APOE,AZGP1,C3,C8B,CD109,CD44,CDH4,CDSN,CFH,CFHR2,CLRN3,CNTNAP2,COL1A2,CS,EPCAM,EPHB3,FBN2,FOLR1,GAS6,GPX3,HNRNPA2B1,HRG,HSPE1,IGLL1/IGLL5,KLK2,KRAS,KRT7,KRT8,LAMA2,LASP1,LDLR,LIFR,LOX,LTBP3,LTBP4,MAPK1,MCAM,MUC5AC,MUC5B,MYH14,MYH9,MYO1A,NRXN3,PDIA4,PLPP1,PRTN3,RTN4RL1,SBSPON,SIRPB1,STAB1,TFR2,TGFBR2,TMEM176B,TMEM192,TTN,UBQLN2
Cancer,Gastrointestinal Disease,Hepatic System Disease,Organismal Injury and Abnormalities	Hepatocellular carcinoma	4.01e-08	ABCB11,ACTG1,ADGRL3,ALB,ALDH8A1,ANGPTL6,APOF,CD109,CD44,CD5L,CETP,CNDP1,CS,CYB5A,DBN1,DPP3,ECHS1,EPHB3,F10,FCN3,FGB,FGG,FTL,GC,GUSB,HAMP,HBB,HP,ICAM1,IGFBP3,JAG1,KRAS,KRT19,KRT7,KRT8,LAMA2,LAP3,LIFR,LPAL2,LTBP3,LYVE1,MACROH2A1,MAPK1,MME,MMP2,MT1G,MT1H,OSMR,PCDH7,PDGFB,PTPA,SCN3B,SERPINC1,SLC26A4,SNED1,SPINK1,STAB1,SULT1A1,TF,TMED1,TTN
Cancer,Endocrine System Disorders,Organismal Injury and Abnormalities,Reproductive System Disease	Ovarian carcinoma	2.81e-05	ACTG1,ADAM19,AFM,ALB,APOE,AZGP1,C3,C8B,CD109,CD44,CDH4,CDSN,CFH,CFHR2,CLRN3,CNTNAP2,COL1A2,CS,DLL1,EPCAM,EPHB3,ERO1A,FBN2,FOLR1,GAS6,GPX3,HNRNPA2B1,HRG,HSPE1,IGLL1/IGLL5,KLK2,KRAS,KRT7,KRT8,LAMA2,LASP1,LDLR,LIFR,LOX,LTBP3,LTBP4,MAPK1,MCAM,MUC5AC,MUC5B,MYH14,MYH9,MYO1A,NRXN3,PDIA4,PLPP1,PRTN3,RTN4RL1,SBSPON,SIRPB1,STAB1,TFR2,TGFBR2,TMEM176B,TMEM192,TTN,UBQLN2
Cancer,Organismal Injury and Abnormalities,Renal and Urological Disease	Bladder cancer	0.000771	ABCB11,ACE,ADAM19,ADGRL3,ALB,ALPL,ANGPTL6,APOE,BBOX1,C3,C8G,CD44,CD83,CDH4,CEACAM8,CFH,CILP2,CLIC6,CNTNAP2,COL1A2,DDC,EPCAM,FABP4,FBN2,GPX3,GSTM1,GSTT1,HNRNPA1,HNRNPA2B1,HPX,ICAM1,IGFBP3,ITGAV,ITIH3,KIAA0319L,KRAS,KRT19,KRT7,LIFR,LTBP3,LTBP4,MACROH2A1,MAPK1,MMP2,MT1H,MUC5B,MYH9,PAK4,PDIA4,PLCG2,PON1,PSAP,RBP1,SNED1,SORL1,STAB1,TF,TFR2,TGFBR2,TTN,TYRP1,UBQLN2
Immunological Disease	Systemic autoimmune syndrome	9.03e-10	ACE,ADGRG6,ADM,ALB,ALPL,APOE,APOM,AZU1,C1R,C2,C3,CD151,CD44,CD74,CD83,CDSN,CEACAM8,CFB,CFH,COL1A2,COL2A1,CX3CL1,DDC,F10,F9,FABP4,FGB,FGL2,GALNT2,GC,GSTM1,GUSB,H1-0,HAMP,HNRNPA1,HP,HPR,ICAM1,IGKC,JAG1,KHSRP,KRAS,LAP3,LBP,LDLRAD3,MME,MMP2,MOG,MT1H,MYH9,NAMPT,PON1,PRTN3,RNASE3,RPLP2,SDC1,SDC4,SERPINC1,SORL1,SPOCK2,TAGLN2,TMEM176B,XRCC6
Cell Death and Survival	Apoptosis	0.000264	ADAMTSL4,ADM,ALB,APOE,ARHGAP18,AZU1,BMPR2,C3,CAPNS1,CD44,CD55,CD74,CFH,CIB1,COL2A1,CRABP2,CS,CX3CL1,DLL1,EDA2R,EPCAM,FABP1,G6PD,GAS6,GUCA2B,H1-0,HBB,HNRNPA1,HRG,IGFBP3,ITGAV,JAG1,KLK3,KRAS,LTBR,MAPK1,MCAM,MME,MMP2,NAMPT,NPNT,NT5E,PAK4,PDGFB,PDGFC,PRTN3,PSMA5,PSMD1,PTPA,SCN3B,SDC1,SDC4,SERPINC1,SIRPA,SLK,TAGLN2,TF,TGFBR2,TGFBR3,TMSB10/TMSB4X,TNFRSF12A,UBE2V1,VDAC2,XRCC6
Connective Tissue Disorders,Inflammatory Disease,Organismal Injury and Abnormalities,Skeletal and Muscular Disorders	Rheumatic Disease	1.84e-10	ADGRG6,ADM,ALB,ALPL,APOE,APOM,ARPC3,AZU1,C1QB,C1R,C2,C3,CD44,CD74,CD83,CEACAM8,CFB,CFH,COL1A2,COL2A1,CX3CL1,F10,F9,FABP4,FCN3,FGB,FGL2,FTL,GALNT2,GSTM1,GSTT1,GUSB,HAMP,HBB,HNRNPA1,HP,ICAM1,IGKC,JAG1,KHSRP,KRAS,LAP3,LBP,LDLRAD3,LTBP3,MME,MMP2,MT1H,MUC5AC,MYH9,NAMPT,PON1,PRTN3,RNASE3,SCN3B,SDC1,SDC4,SERPINC1,SLC22A8,SORL1,TAGLN2,TF,XRCC6,XYLT1
Cell Death and Survival	Necrosis	0.000152	AARS1,ADM,ALB,APOE,APOL1,ARHGAP18,ARPC3,ATP5F1A,AZU1,BMPR2,C3,CAPNS1,CD44,CD55,CD74,CFH,CIB1,COL2A1,CRABP2,CS,CX3CL1,DEFA6,DLL1,EDA2R,EPCAM,FABP1,G6PD,GAS6,GSTM1,GUCA2B,HBB,HNRNPA1,HSPB11,ICAM1,IGFBP3,ITGAV,JAG1,KLK3,KRAS,LTBR,MAPK1,MCAM,MME,MMP2,NAMPT,NPNT,NT5E,PAK4,PDGFB,PDGFC,PLXNB1,PRTN3,PSMA5,PSMD1,RAB35,SCN3B,SDC1,SDC4,SERPINC1,SIRPA,SLC28A1,TAGLN2,TF,TGFBR2,TGFBR3,TMSB10/TMSB4X,TUFM,UBE2V1…
Cellular Movement	Migration of cells	3.62e-10	A2M,ACTG1,ADM,ALB,APOE,ARHGAP18,ATP5F1A,AZU1,BMPR2,C3,CAPN1,CAPNS1,CD151,CD44,CD74,CEACAM8,CFH,CIB1,COL1A2,CX3CL1,DUSP3,EPCAM,EPHB3,F10,F12,FZD4,GALNT2,GAS6,GP6,HDGF,HNRNPA2B1,HRG,ICAM1,IGFBP3,IGKC,IGLL1/IGLL5,IGLV3-27,IGLV6-57,ITGAV,JAG1,KLK3,KRAS,KRT19,KRT8,LASP1,LOX,LYVE1,MAPK1,MCAM,MME,MMP2,MYH9,PAK4,PDGFB,PDLIM1,PLEC,PLXNB1,PROS1,SARS1,SDC1,SDC4,SERPINC1,SERPIND1,SIRPA,SLK,SMIM22,STAB1,TACST…
Infectious Diseases	Viral Infection	1.53e-07	ABI1,ACE,ADM,AIDA,ALB,ALPL,ANXA6,APOA2,APOE,APOL1,APOM,ARPC3,ATP5F1A,C1R,C2,C3,C4BPA,CD44,CD55,CD74,CEACAM8,CFB,CIB1,COASY,DBN1,DCBLD1,DUSP3,F10,F12,F9,FABP1,FCN3,FGL2,FOLR1,G6PD,GAS6,GSTM1,HBB,HNRNPA1,HP,HRG,ICAM1,IGFBP3,IGHV3-73,ITGAV,ITIH3,KRAS,KRT8,LAMA2,LDLR,LIFR,LY6D,MAPK1,MCAM,MITD1,MUC5B,NAMPT,NT5E,OSMR,PDGFB,PDGFC,PLOD3,PROS1,PSMA5,PSMA7,RAB8A,RNF150,RPL12,SDC1,SERPINC1,SLC22A8,STAB1,TAG…
Cancer,Endocrine System Disorders,Organismal Injury and Abnormalities,Reproductive System Disease	Ovarian cancer	1.09e-08	ACTG1,ADAM19,AFM,ALB,APOE,AZGP1,C3,C8B,CD109,CD44,CD74,CDH4,CDSN,CFB,CFH,CFHR2,CLRN3,CNTNAP2,COL1A2,CS,DLL1,EPCAM,EPHB3,ERO1A,FABP4,FBN2,FOLR1,GAS6,GC,GPX3,GSTM1,HNRNPA2B1,HP,HPX,HRG,HSPE1,IGFBP3,IGLL1/IGLL5,KLK2,KRAS,KRT19,KRT7,KRT8,LAMA2,LASP1,LDLR,LIFR,LOX,LTBP3,LTBP4,MACROH2A1,MAPK1,MCAM,MMP2,MUC5AC,MUC5B,MYH14,MYH9,MYO1A,NRXN3,PDIA4,PLPP1,PRTN3,RTN4RL1,SBSPON,SERPINC1,SIRPB1,STAB1,TACSTD2,TF…
Cellular Movement	Cell movement	4.69e-10	A2M,ACTG1,ADM,ALB,APOE,ARHGAP18,ATP5F1A,AZU1,BMPR2,C3,CAPN1,CAPNS1,CD151,CD44,CD74,CEACAM8,CFH,CIB1,COL1A2,CX3CL1,DUSP3,EPCAM,EPHB3,F10,F12,FZD4,GALNT2,GAS6,GC,GP6,HDGF,HNRNPA2B1,HRG,ICAM1,IGFBP3,IGKC,IGLL1/IGLL5,IGLV3-27,IGLV6-57,ITGAV,JAG1,KLK3,KRAS,KRT19,KRT8,LASP1,LIFR,LOX,LTBP3,LY6D,LYVE1,MAPK1,MCAM,MME,MMP2,MYH9,NAMPT,PAK4,PDGFB,PDLIM1,PLEC,PLXNB1,PROS1,SARS1,SDC1,SDC4,SERPINC1,SERPIND1,SIR…
Cancer,Endocrine System Disorders,Organismal Injury and Abnormalities,Reproductive System Disease	Ovarian tumor	4.36e-09	ACTG1,ADAM19,AFM,ALB,ALPL,APOE,AZGP1,C3,C8B,CD109,CD44,CD74,CDH4,CDSN,CFB,CFH,CFHR2,CLRN3,CNTNAP2,COL1A2,CS,DLL1,EPCAM,EPHB3,ERO1A,FABP4,FBN2,FOLR1,GAS6,GC,GPX3,GSTM1,HNRNPA2B1,HP,HPX,HRG,HSPE1,IGFBP3,IGLL1/IGLL5,KLK2,KRAS,KRT19,KRT7,KRT8,LAMA2,LASP1,LDLR,LIFR,LOX,LTBP3,LTBP4,MACROH2A1,MAPK1,MCAM,MMP2,MUC5AC,MUC5B,MYH14,MYH9,MYO1A,NRXN3,PDIA4,PLPP1,PRTN3,RTN4RL1,SBSPON,SERPINC1,SIRPB1,STAB1,TACST…
Cancer,Organismal Injury and Abnormalities,Respiratory Disease	Non-small cell lung carcinoma	0.00104	ABCB11,ADAM19,ADGRG6,ADGRL3,AFM,ALB,ALDH8A1,ALDOC,ANXA6,C8B,CD44,CD55,CDH4,CFH,CLIC6,CNDP1,CNTN3,CNTNAP2,COL1A2,CRABP2,CTH,DMKN,DPP3,EPCAM,ERO1A,F10,FABP4,FBN2,FGB,FGG,FTL,GPX3,GSTM1,H1-0,HNRNPA1,HNRNPA2B1,ICAM1,IGFBP3,ITGAV,KRAS,KRT5,KRT7,KRT8,LAMA2,LIFR,LOX,MAPK1,MEGF9,MMP2,MOG,MTURN,MYH14,MYH9,NAMPT,NRXN3,NUCB2,OSMR,PCDH7,PDGFB,PLCG2,PLEC,PLXNB1,PON1,PRELP,SERPINC1,SERPIND1,SIRPB1,SLC22A8,SLC2…
Cancer,Endocrine System Disorders,Organismal Injury and Abnormalities,Reproductive System Disease	Gonadal tumor	1.67e-08	ACTG1,ADAM19,AFM,ALB,ALPL,APOE,AZGP1,C3,C8B,CD109,CD44,CD74,CDH4,CDSN,CFB,CFH,CFHR2,CLRN3,CNTNAP2,COL1A2,CS,DLL1,EPCAM,EPHB3,ERO1A,FABP4,FBN2,FOLR1,GAS6,GC,GPX3,GSTM1,HNRNPA2B1,HP,HPX,HRG,HSPE1,IGFBP3,IGLL1/IGLL5,KLK2,KRAS,KRT19,KRT7,KRT8,LAMA2,LASP1,LDLR,LIFR,LOX,LTBP3,LTBP4,MACROH2A1,MAPK1,MCAM,MMP2,MUC5AC,MUC5B,MYH14,MYH9,MYO1A,NRXN3,PDIA4,PLPP1,PLXNB1,PRTN3,RTN4RL1,SBSPON,SERPINC1,SIRPB1,STAB…
Cancer,Organismal Injury and Abnormalities	Lymphoreticular neoplasm	0.000431	ABCB11,ABI1,ACE,ADAM19,ANXA6,ARHGAP18,ATP5F1A,ATP6V1H,BMPR2,BTD,C1R,C3,CD151,CD44,CD74,CD83,CDH4,CEACAM8,CETP,CILP2,CNDP1,CNTN3,CNTNAP2,COL1A2,COL2A1,DBN1,DLL1,DPP3,EPCAM,F10,F12,FBN2,FGG,FGL2,GAS6,GPX3,GSTM1,GSTT1,HAMP,HNRNPA2B1,HP,HRG,ICAM1,IGFBP3,IGKC,IGLL1/IGLL5,IGLV6-57,JAG1,KRAS,KRT5,LAMA2,LDLR,LDLRAD3,LFNG,LIFR,LTBP4,LTBR,MAPK1,MCAM,MME,MMP2,MMRN2,MUC5B,MYH9,NPNT,NRXN3,NUCB2,OSMR,PDGFB,PDG…
Cancer,Organismal Injury and Abnormalities,Reproductive System Disease	Breast cancer	0.000154	ADGRG6,ADGRL3,AIDA,ALB,ALDOC,ALPL,APOE,ASGR1,BMPR2,C2,C3,CAPN1,CD109,CD44,CDH4,CNDP1,CNTN3,COL1A2,CRABP2,DCBLD1,DLL1,EDA2R,EFCAB14,EPCAM,EPHB3,F10,FABP4,FBN2,FOLR1,FZD4,GAS6,GPX3,GSTM1,HAMP,HBB,HNRNPA1,HP,ICAM1,IGFBP3,ITGAV,ITIH3,JAG1,KLK3,KRAS,KRT19,KRT5,KRT7,KRT8,LAMA2,LBP,LIFR,LOX,LTBP3,LTBP4,LYVE1,MACROH2A1,MAN1C1,MAPK1,MCAM,MMP2,MT1G,MT1H,MTURN,MUC5AC,MUCL1,MYH9,MYO1A,NAMPT,NID2,NT5E,OSMR,PC…
Cancer,Hematological Disease,Organismal Injury and Abnormalities	Neoplasia of blood cells	0.0012	ABCB11,ABI1,ACE,ACTG1,ADAM19,ALB,ALDH8A1,ALPL,ANXA6,APOE,ARHGAP18,ATP5F1A,ATP6V1H,BMPR2,BTD,C1R,C3,CD151,CD44,CD74,CD83,CDH4,CEACAM8,CETP,CILP2,CNDP1,CNTN3,CNTNAP2,COL1A2,COL2A1,DBN1,DDC,DLL1,DPP3,EPCAM,F10,F12,F9,FBN2,FGG,FGL2,GAS6,GPX3,GSTM1,GSTT1,HAMP,HNRNPA2B1,HP,HRG,ICAM1,IGFBP3,IGKC,IGLL1/IGLL5,IGLV6-57,ITGAV,JAG1,KRAS,KRT5,KRT8,LAMA2,LDLR,LDLRAD3,LFNG,LIFR,LTBP4,LTBR,MAPK1,MCAM,MME,MMP2,MM…
Cancer,Organismal Injury and Abnormalities,Reproductive System Disease	Breast or ovarian carcinoma	0.00114	ACTG1,ADAM19,ADGRG6,ADGRL3,AFM,ALB,APOE,ASGR1,AZGP1,BMPR2,C3,C8B,CAPN1,CD109,CD44,CDH4,CDSN,CFH,CFHR2,CLRN3,CNDP1,CNTN3,CNTNAP2,COL1A2,CS,DCBLD1,DLL1,EFCAB14,EPCAM,EPHB3,ERO1A,F10,FABP4,FBN2,FOLR1,FZD4,GAS6,GPX3,HNRNPA2B1,HRG,HSPE1,ICAM1,IGFBP3,IGLL1/IGLL5,ITGAV,ITIH3,KLK2,KLK3,KRAS,KRT19,KRT7,KRT8,LAMA2,LASP1,LDLR,LIFR,LOX,LTBP3,LTBP4,MAN1C1,MAPK1,MCAM,MMP2,MT1G,MT1H,MTURN,MUC5AC,MUC5B,MYH14,MYH…
Cancer,Hematological Disease,Organismal Injury and Abnormalities	Myeloid or lymphoid neoplasm	0.000792	ABCB11,ABI1,ACE,ACTG1,ADAM19,ALB,ALDH8A1,ALPL,ANXA6,APOE,ARHGAP18,ATP5F1A,ATP6V1H,BMPR2,BTD,C1R,C3,CD151,CD44,CD74,CD83,CDH4,CEACAM8,CETP,CILP2,CNDP1,CNTN3,CNTNAP2,COL1A2,COL2A1,DBN1,DDC,DLL1,DPP3,ECHS1,EPCAM,F10,F12,F9,FBN2,FGG,FGL2,GAS6,GPX3,GSTM1,GSTT1,HAMP,HNRNPA2B1,HP,HRG,ICAM1,IGFBP3,IGKC,IGLL1/IGLL5,IGLV6-57,ITGAV,JAG1,KRAS,KRT5,KRT8,LAMA2,LDLR,LDLRAD3,LFNG,LIFR,LTBP4,LTBR,MAPK1,MCAM,MME,M…
Cancer,Organismal Injury and Abnormalities	Hematological or lymphatic system tumor	0.000855	ABCB11,ABI1,ACE,ACTG1,ADAM19,ADGRG6,ALB,ALDH8A1,ALPL,ANXA6,APOE,ARHGAP18,ATP5F1A,ATP6V1H,BMPR2,BTD,C1R,C3,CD151,CD44,CD74,CD83,CDH4,CEACAM8,CETP,CILP2,CNDP1,CNTN3,CNTNAP2,COL1A2,COL2A1,DBN1,DDC,DLL1,DPP3,ECHS1,EPCAM,F10,F12,F9,FBN2,FGG,FGL2,GAS6,GPX3,GSTM1,GSTT1,HAMP,HNRNPA2B1,HP,HRG,ICAM1,IGFBP3,IGKC,IGLL1/IGLL5,IGLV6-57,ITGAV,JAG1,KRAS,KRT5,KRT8,LAMA2,LDLR,LDLRAD3,LFNG,LIFR,LTBP4,LTBR,MAPK1,MCA…
Cancer,Organismal Injury and Abnormalities	Thoracic neoplasm	0.00182	ABCB11,ACE,ADAM19,ADGRG6,ADGRL3,AFM,ALB,ALDH8A1,ALDOC,ANGPTL6,ANXA6,APOE,ARSF,ATP6V1H,C3,C8B,CD151,CD44,CD55,CD5L,CD83,CDH4,CFH,CILP2,CLIC6,CNDP1,CNTN3,CNTNAP2,COL1A2,CRABP2,CTH,DBN1,DDC,DMKN,DPP3,EFCAB14,EPCAM,ERO1A,ERVMER34-1,F10,F9,FABP1,FABP4,FBN2,FGB,FGG,FOLR1,FTL,GALNT2,GP6,GPX3,GSTM1,GSTT1,GUSB,H1-0,HNRNPA1,HNRNPA2B1,ICAM1,IGFBP3,ITGAV,ITIH1,ITIH3,JAG1,KLK3,KLKB1,KRAS,KRT19,KRT5,KRT7,KRT8,…
Cancer,Gastrointestinal Disease,Hepatic System Disease,Organismal Injury and Abnormalities	Liver carcinoma	0.00106	ABCB11,ACE,ACTG1,ADAM19,ADAMTSL4,ADGRL3,ALB,ALDH8A1,ANGPTL6,APOE,APOF,APOL1,ATP5F1A,BMPR2,C1R,C3,CD109,CD44,CD5L,CDH20,CDH4,CEACAM8,CETP,CFB,CNDP1,CNTN3,CNTNAP2,COASY,COL1A2,COL2A1,CRIP2,CS,CYB5A,DBN1,DDC,DMKN,DPP3,DUSP3,ECHS1,EPHB3,F10,F12,FABP1,FBN2,FCN3,FGB,FGG,FKBP2,FTL,GAS6,GATD1,GC,GUSB,HAMP,HBB,HNRNPA2B1,HP,HPX,ICAM1,IGFBP3,ITIH1,JAG1,KHSRP,KIAA0319L,KLKB1,KRAS,KRT19,KRT7,KRT8,LAMA2,LAP3,L…
Cancer,Organismal Injury and Abnormalities,Respiratory Disease	Malignant neoplasm of respiratory system	0.000815	ABCB11,ACE,ADAM19,ADGRG6,ADGRL3,AFM,ALB,ALDH8A1,ALDOC,ANGPTL6,ANXA6,APOE,ARSF,ATP6V1H,C3,C8B,CD151,CD44,CD55,CD5L,CD83,CDH4,CFH,CFHR2,CIB1,CILP2,CLIC6,CNDP1,CNTN3,CNTNAP2,COL1A2,CRABP2,CRIP2,CTH,DBN1,DDC,DMKN,DPP3,EFCAB14,EPCAM,ERO1A,ERVMER34-1,F10,F9,FABP1,FABP4,FBN2,FGB,FGG,FOLR1,FTL,G6PD,GALNT2,GP6,GPX3,GSTM1,GSTT1,GUSB,H1-0,HNRNPA1,HNRNPA2B1,ICAM1,IGFBP3,ITGAV,ITIH1,ITIH3,JAG1,KHSRP,KLK3,KLKB…
Cancer,Gastrointestinal Disease,Hepatic System Disease,Organismal Injury and Abnormalities	Liver cancer	0.000132	ABCB11,ACE,ACTG1,ADAM19,ADAMTSL4,ADGRL3,ALB,ALDH8A1,ALPL,ANGPTL6,APOA2,APOE,APOF,APOL1,ATP5F1A,BMPR2,C1R,C3,C4BPA,CD109,CD44,CD5L,CDH20,CDH4,CEACAM8,CETP,CFB,CNDP1,CNTN3,CNTNAP2,COASY,COL1A2,COL2A1,CRIP2,CS,CYB5A,DBN1,DDC,DMKN,DPP3,DUSP3,ECHS1,EPHB3,F10,F12,FABP1,FBN2,FCN3,FGB,FGG,FKBP2,FTL,GAS6,GATD1,GC,GSTM1,GSTT1,GUSB,HAMP,HBB,HNRNPA2B1,HP,HPX,ICAM1,IGFBP3,ITIH1,JAG1,KHSRP,KIAA0319L,KLKB1,KRAS…
Cancer,Organismal Injury and Abnormalities,Respiratory Disease	Respiratory system tumor	0.000477	ABCB11,ACE,ADAM19,ADGRG6,ADGRL3,AFM,ALB,ALDH8A1,ALDOC,ANGPTL6,ANXA6,APOE,ARSF,ATP6V1H,C3,C8B,CD151,CD44,CD55,CD5L,CD83,CDH4,CFH,CFHR2,CIB1,CILP2,CLIC6,CNDP1,CNTN3,CNTNAP2,COL1A2,CRABP2,CRIP2,CTH,DBN1,DDC,DMKN,DPP3,EFCAB14,EPCAM,ERO1A,ERVMER34-1,F10,F9,FABP1,FABP4,FBN2,FGB,FGG,FOLR1,FTL,G6PD,GALNT2,GP6,GPX3,GSTM1,GSTT1,GUSB,H1-0,HNRNPA1,HNRNPA2B1,ICAM1,IGFBP3,ITGAV,ITIH1,ITIH3,JAG1,KHSRP,KLK3,KLKB…
Cancer,Organismal Injury and Abnormalities,Reproductive System Disease	Breast or ovarian cancer	7.6e-08	ACTG1,ADAM19,ADGRG6,ADGRL3,AFM,AIDA,ALB,ALDOC,ALPL,APOE,ASGR1,AZGP1,BMPR2,C2,C3,C8B,CAPN1,CD109,CD44,CD74,CDH4,CDSN,CFB,CFH,CFHR2,CLRN3,CNDP1,CNTN3,CNTNAP2,COL1A2,COL2A1,CRABP2,CS,DCBLD1,DLL1,EDA2R,EFCAB14,EPCAM,EPHB3,ERO1A,F10,FABP4,FBN2,FOLR1,FZD4,GAS6,GC,GPX3,GSTM1,HAMP,HBB,HNRNPA1,HNRNPA2B1,HP,HPX,HRG,HSPE1,ICAM1,IGFBP3,IGLL1/IGLL5,ITGAV,ITIH3,JAG1,KLK2,KLK3,KRAS,KRT19,KRT5,KRT7,KRT8,LAMA2,LA…
Cancer,Organismal Injury and Abnormalities	Multiple cancers	1.83e-07	ACE,ACTG1,ADAM19,ADGRG6,ADGRL3,AFM,AIDA,ALB,ALDOC,ALPL,APOE,ASGR1,AZGP1,BMPR2,C2,C3,C8B,CAPN1,CD109,CD44,CD74,CDH4,CDSN,CFB,CFH,CFHR2,CLRN3,CNDP1,CNTN3,CNTNAP2,COL1A2,COL2A1,CRABP2,CS,DCBLD1,DLL1,EDA2R,EFCAB14,EPCAM,EPHB3,ERO1A,F10,F9,FABP4,FBN2,FOLR1,FZD4,GAS6,GC,GPX3,GSTM1,HAMP,HBB,HNRNPA1,HNRNPA2B1,HP,HPX,HRG,HSPE1,ICAM1,IGFBP3,IGLL1/IGLL5,ITGAV,ITIH3,JAG1,KLK2,KLK3,KRAS,KRT19,KRT5,KRT7,KRT8,L…
Cancer,Gastrointestinal Disease,Organismal Injury and Abnormalities	Hepatobiliary carcinoma	0.000184	A2M,ABCB11,ABI1,ACE,ACTG1,ADAM19,ADAMTSL4,ADGRL3,ALB,ALDH8A1,ALPL,ANGPTL6,APOE,APOF,APOL1,ARSF,ATP5F1A,BMPR2,C1R,C3,CD109,CD44,CD5L,CDH20,CDH4,CEACAM8,CETP,CFB,CNDP1,CNTN3,CNTNAP2,COASY,COL1A2,COL2A1,CRIP2,CS,CYB5A,DBN1,DDC,DMKN,DPP3,DUSP3,ECHS1,EPCAM,EPHB3,F10,F12,FABP1,FBN2,FCN3,FGB,FGG,FKBP2,FTL,GAS6,GATD1,GC,GUSB,HAMP,HBB,HNRNPA2B1,HP,HPX,ICAM1,IGFBP3,ITIH1,JAG1,KHSRP,KIAA0319L,KLKB1,KRAS,KRT…
Cancer,Gastrointestinal Disease,Hepatic System Disease,Organismal Injury and Abnormalities	Hepatobiliary system cancer	2.84e-05	A2M,ABCB11,ABI1,ACE,ACTG1,ADAM19,ADAMTSL4,ADGRL3,ALB,ALDH8A1,ALPL,ANGPTL6,APOA2,APOE,APOF,APOL1,ARSF,ATP5F1A,BMPR2,C1R,C3,C4BPA,CD109,CD44,CD5L,CDH20,CDH4,CEACAM8,CETP,CFB,CNDP1,CNTN3,CNTNAP2,COASY,COL1A2,COL2A1,CRIP2,CS,CYB5A,DBN1,DDC,DMKN,DPP3,DUSP3,ECHS1,EPCAM,EPHB3,F10,F12,FABP1,FBN2,FCN3,FGB,FGG,FKBP2,FTL,GAS6,GATD1,GC,GSTM1,GSTT1,GUSB,HAMP,HBB,HNRNPA2B1,HP,HPX,ICAM1,IGFBP3,ITIH1,JAG1,KHSRP,…
Cancer,Gastrointestinal Disease,Hepatic System Disease,Organismal Injury and Abnormalities	Liver tumor	0.0016	A2M,ABCB11,ACE,ACTG1,ADAM19,ADAMTSL4,ADGRL3,ALB,ALDH8A1,ALPL,ANGPTL6,APOA2,APOE,APOF,APOL1,ATP5F1A,BMPR2,C1R,C3,C4BPA,CD109,CD44,CD5L,CDH20,CDH4,CEACAM8,CETP,CFB,CILP2,CNDP1,CNTN3,CNTNAP2,COASY,COL1A2,COL2A1,CRIP2,CS,CX3CL1,CYB5A,DBN1,DDC,DMKN,DPP3,DUSP3,ECHS1,EPHB3,F10,F12,FABP1,FBN2,FCN3,FGB,FGG,FKBP2,FTL,GALNT2,GAS6,GATD1,GC,GP6,GSTM1,GSTT1,GUSB,HAMP,HBB,HNRNPA1,HNRNPA2B1,HP,HPX,ICAM1,IGFBP3,I…
Cancer,Organismal Injury and Abnormalities	Breast or pancreatic cancer	6.2e-05	ABCB11,ACTG1,ADAM19,ADGRG6,ADGRL3,AFM,AIDA,ALB,ALDOC,ALPL,APOE,ASGR1,AZGP1,BMPR2,C2,C3,C8B,C8G,CAPN1,CD109,CD44,CD74,CDH4,CDSN,CFB,CFH,CFHR2,CILP2,CLRN3,CNDP1,CNTN3,CNTNAP2,COL1A2,COL2A1,CRABP2,CS,CTH,DCBLD1,DLL1,EDA2R,EFCAB14,EPCAM,EPHB3,ERO1A,F10,F9,FABP1,FABP4,FBN2,FOLR1,FZD4,GALNT2,GAS6,GC,GPX3,GSTM1,HAMP,HBB,HNRNPA1,HNRNPA2B1,HP,HPX,HRG,HSPE1,ICAM1,IGFBP3,IGLL1/IGLL5,ITGAV,ITIH3,JAG1,KIAA031…
Cancer,Gastrointestinal Disease,Organismal Injury and Abnormalities	Hepatobiliary neoplasm	0.000406	A2M,ABCB11,ABI1,ACE,ACTG1,ADAM19,ADAMTSL4,ADGRL3,ALB,ALDH8A1,ALPL,ANGPTL6,APOA2,APOE,APOF,APOL1,ARSF,ATP5F1A,BMPR2,C1R,C3,C4BPA,CD109,CD44,CD5L,CDH20,CDH4,CEACAM8,CETP,CFB,CILP2,CNDP1,CNTN3,CNTNAP2,COASY,COL1A2,COL2A1,CRIP2,CS,CX3CL1,CYB5A,DBN1,DDC,DMKN,DPP3,DUSP3,ECHS1,EPCAM,EPHB3,F10,F12,FABP1,FBN2,FCN3,FGB,FGG,FKBP2,FTL,GALNT2,GAS6,GATD1,GC,GP6,GSTM1,GSTT1,GUSB,HAMP,HBB,HNRNPA1,HNRNPA2B1,HP,HP…
Cancer,Organismal Injury and Abnormalities,Reproductive System Disease	Development of genital tumor	0.00162	ABCB11,ABI1,ACE,ACTG1,ADAM19,ADAMTSL4,ADGRL3,ADM,AFM,AGMAT,AIDA,ALB,ALDH8A1,APOE,ATP6V1H,AZGP1,BMPR2,C1QC,C2,C3,C4BPA,C8B,CD109,CD44,CD55,CD5L,CD83,CDH20,CDH4,CDSN,CFB,CFH,CFHR2,CIB1,CLRN3,CNTN3,CNTNAP2,COL1A2,COL2A1,CRABP2,CS,CTH,CX3CL1,DBN1,DCBLD1,DLL1,DMKN,EPCAM,EPHB3,F10,F9,FABP4,FBN2,FCN3,FGG,FGL2,FOLR1,G6PD,GALNT2,GAS6,GCHFR,GPX3,HBB,HDGF,HNRNPA2B1,HPR,HRG,HSPE1,IGLL1/IGLL5,ITIH1,JAG1,KHSRP…
Cancer,Organismal Injury and Abnormalities,Reproductive System Disease	Female genital tract cancer	0.000164	ABCB11,ABI1,ACE,ACTG1,ADAM19,ADAMTSL4,ADGRL3,ADM,AFM,AGMAT,AIDA,ALB,ALDH8A1,APOE,ATP6V1H,AZGP1,BMPR2,C1QC,C2,C3,C4BPA,C8B,CD109,CD44,CD55,CD5L,CD74,CD83,CDH20,CDH4,CDSN,CFB,CFH,CFHR2,CIB1,CLRN3,CNTN3,CNTNAP2,COL1A2,COL2A1,CRABP2,CS,CTH,CX3CL1,DBN1,DCBLD1,DLL1,DMKN,EPCAM,EPHB3,ERO1A,F10,F9,FABP4,FBN2,FCN3,FGG,FGL2,FOLR1,G6PD,GALNT2,GAS6,GC,GCHFR,GPX3,GSTM1,HBB,HDGF,HNRNPA2B1,HP,HPR,HPX,HRG,HSPE1,I…
Cancer,Organismal Injury and Abnormalities,Reproductive System Disease	Tumorigenesis of reproductive tract	9.43e-05	ABCB11,ABI1,ACE,ACTG1,ADAM19,ADAMTSL4,ADGRL3,ADM,AFM,AGMAT,AIDA,ALB,ALDH8A1,ALPL,APOE,ATP6V1H,AZGP1,BMPR2,C1QC,C2,C3,C4BPA,C8B,CD109,CD44,CD55,CD5L,CD74,CD83,CDH20,CDH4,CDSN,CFB,CFH,CFHR2,CIB1,CLRN3,CNTN3,CNTNAP2,COL1A2,COL2A1,CRABP2,CS,CTH,CX3CL1,DBN1,DCBLD1,DLL1,DMKN,EPCAM,EPHB3,ERO1A,F10,F9,FABP4,FBN2,FCN3,FGG,FGL2,FOLR1,G6PD,GALNT2,GAS6,GC,GCHFR,GPX3,GSTM1,HBB,HDGF,HNRNPA2B1,HP,HPR,HPX,HRG,HS…
Cancer,Organismal Injury and Abnormalities,Reproductive System Disease	Female genital neoplasm	0.000102	ABCB11,ABI1,ACE,ACTG1,ADAM19,ADAMTSL4,ADGRL3,ADM,AFM,AGMAT,AIDA,ALB,ALDH8A1,ALPL,APOE,ATP6V1H,AZGP1,BMPR2,C1QC,C2,C3,C4BPA,C8B,CD109,CD44,CD55,CD5L,CD74,CD83,CDH20,CDH4,CDSN,CFB,CFH,CFHR2,CIB1,CLRN3,CNTN3,CNTNAP2,COL1A2,COL2A1,CRABP2,CS,CTH,CX3CL1,DBN1,DCBLD1,DLL1,DMKN,EPCAM,EPHB3,ERO1A,F10,F9,FABP4,FBN2,FCN3,FGG,FGL2,FOLR1,G6PD,GALNT2,GAS6,GC,GCHFR,GPX3,GSTM1,HBB,HDGF,HNRNPA2B1,HP,HPR,HPX,HRG,HS…
Cancer,Organismal Injury and Abnormalities	Genitourinary adenocarcinoma	0.000508	A2M,ABCB11,ABI1,ACE,ACTG1,ADAM19,ADAMTSL4,ADGRG6,ADGRL3,ADM,AFM,AGMAT,AIDA,ALB,ALDH8A1,ANXA6,APOE,ARHGAP18,ASPRV1,ATP6V1D,ATP6V1H,AZGP1,BMPR2,BTD,C1QC,C2,C3,C4BPA,C8B,CAPN1,CAPZA1,CD109,CD44,CD55,CD5L,CDH4,CDSN,CFB,CFH,CFHR2,CLRN3,CNDP1,CNTN3,CNTNAP2,COL1A2,COL2A1,CRABP2,CRISPLD2,CS,CTH,CX3CL1,DCBLD1,DLL1,DMKN,ECHS1,EDA2R,EFCAB14,EPCAM,EPHB3,F10,F9,FABP4,FBN2,FCN3,FGG,FGL2,FOLR1,FZD4,G6PD,GALNT2,…
Cancer,Organismal Injury and Abnormalities,Reproductive System Disease	Breast or gynecological cancer	9.44e-06	ABCB11,ABI1,ACE,ACTG1,ADAM19,ADAMTSL4,ADGRG6,ADGRL3,ADM,AFM,AGMAT,AIDA,ALB,ALDH8A1,ALDOC,ALPL,APOE,ASGR1,ATP6V1H,AZGP1,BMPR2,C1QC,C2,C3,C4BPA,C8B,CAPN1,CD109,CD44,CD55,CD5L,CD74,CD83,CDH20,CDH4,CDSN,CFB,CFH,CFHR2,CIB1,CLRN3,CNDP1,CNTN3,CNTNAP2,COL1A2,COL2A1,CRABP2,CS,CTH,CX3CL1,DBN1,DCBLD1,DLL1,DMKN,EDA2R,EFCAB14,EPCAM,EPHB3,ERO1A,F10,F9,FABP4,FBN2,FCN3,FGG,FGL2,FOLR1,FZD4,G6PD,GALNT2,GAS6,GC,GCH…
Cancer,Organismal Injury and Abnormalities	Pelvic carcinoma	0.000822	A2M,ABCB11,ABI1,ACE,ACTG1,ADAM19,ADAMTSL4,ADGRG6,ADGRL3,ADM,AFM,AGMAT,AIDA,ALB,ALDH8A1,ALPL,ANGPTL6,ANXA6,APOE,ARHGAP18,ASPRV1,ATP6V1D,ATP6V1H,AZGP1,BBOX1,BMPR2,BTD,C1QC,C2,C3,C4BPA,C8B,C8G,CAPZA1,CD109,CD44,CD55,CD5L,CD83,CDH20,CDH4,CDSN,CEACAM8,CFB,CFH,CFHR2,CIB1,CILP2,CLIC6,CLRN3,CNDP1,CNTN3,CNTNAP2,COL1A2,COL2A1,CRABP2,CS,CTH,CX3CL1,DBN1,DCBLD1,DDC,DLL1,DMKN,EFCAB14,EPCAM,EPHB3,ERO1A,F10,F9,F…
Cancer,Organismal Injury and Abnormalities,Reproductive System Disease	Genital tract cancer	1.85e-05	A2M,ABCB11,ABI1,ACE,ACTG1,ADAM19,ADAMTSL4,ADGRG6,ADGRL3,ADM,AFM,AGMAT,AIDA,ALB,ALDH8A1,ALPL,ANXA6,APOA2,APOE,ARHGAP18,ASPRV1,ATP6V1D,ATP6V1H,AZGP1,BMPR2,BTD,C1QC,C1R,C2,C3,C4BPA,C8B,CAPZA1,CD109,CD44,CD55,CD5L,CD74,CD83,CDH20,CDH4,CDSN,CFB,CFH,CFHR2,CIB1,CLRN3,CNTN3,CNTNAP2,COL1A2,COL2A1,CRABP2,CS,CTH,CX3CL1,DBN1,DCBLD1,DLL1,DMKN,EFCAB14,EPCAM,EPHB3,ERO1A,F10,F9,FABP4,FBN2,FCN3,FGG,FGL2,FOLR1,FZD…
Cancer,Organismal Injury and Abnormalities,Reproductive System Disease	Genital tumor	2.02e-05	A2M,ABCB11,ABI1,ACE,ACTG1,ADAM19,ADAMTSL4,ADGRG6,ADGRL3,ADM,AFM,AGMAT,AIDA,ALB,ALDH8A1,ALPL,ANXA6,APOA2,APOE,ARHGAP18,ASPRV1,ATP6V1D,ATP6V1H,AZGP1,BMPR2,BTD,C1QC,C1R,C2,C3,C4BPA,C8B,CAPZA1,CD109,CD44,CD55,CD5L,CD74,CD83,CDH20,CDH4,CDSN,CFB,CFH,CFHR2,CIB1,CLRN3,CNTN3,CNTNAP2,COL1A2,COL2A1,CRABP2,CS,CTH,CX3CL1,DBN1,DCBLD1,DLL1,DMKN,EFCAB14,EPCAM,EPHB3,ERO1A,F10,F9,FABP4,FBN2,FCN3,FGG,FGL2,FOLR1,FZD…
Cancer,Organismal Injury and Abnormalities	Pelvic cancer	2.34e-05	A2M,ABCB11,ABI1,ACE,ACTG1,ADAM19,ADAMTSL4,ADGRG6,ADGRL3,ADM,AFM,AGMAT,AIDA,ALB,ALDH8A1,ALPL,ANGPTL6,ANXA6,APOA2,APOE,ARHGAP18,ASPRV1,ATP6V1D,ATP6V1H,AZGP1,BBOX1,BMPR2,BTD,C1QC,C1R,C2,C3,C4BPA,C8B,C8G,CAPZA1,CD109,CD44,CD55,CD5L,CD74,CD83,CDH20,CDH4,CDSN,CEACAM8,CFB,CFH,CFHR2,CIB1,CILP2,CLIC6,CLRN3,CNDP1,CNTN3,CNTNAP2,COL1A2,COL2A1,CRABP2,CS,CTH,CX3CL1,DBN1,DCBLD1,DDC,DLL1,DMKN,EFCAB14,EPCAM,EPHB3…
Cancer,Organismal Injury and Abnormalities	Pelvic tumor	2.37e-05	A2M,ABCB11,ABI1,ACE,ACTG1,ADAM19,ADAMTSL4,ADGRG6,ADGRL3,ADM,AFM,AGMAT,AIDA,ALB,ALDH8A1,ALPL,ANGPTL6,ANXA6,APOA2,APOE,ARHGAP18,ASPRV1,ATP6V1D,ATP6V1H,AZGP1,BBOX1,BMPR2,BTD,C1QC,C1R,C2,C3,C4BPA,C8B,C8G,CAPZA1,CD109,CD44,CD55,CD5L,CD74,CD83,CDH20,CDH4,CDSN,CEACAM8,CFB,CFH,CFHR2,CIB1,CILP2,CLIC6,CLRN3,CNDP1,CNTN3,CNTNAP2,COL1A2,COL2A1,CRABP2,CS,CTH,CX3CL1,DBN1,DCBLD1,DDC,DLL1,DMKN,EFCAB14,EPCAM,EPHB3…
Cancer,Organismal Injury and Abnormalities	Genitourinary carcinoma	0.000551	A2M,ABCB11,ABI1,ACE,ACTG1,ADAM19,ADAMTSL4,ADGRG6,ADGRL3,ADM,AFM,AGMAT,AIDA,ALB,ALDH8A1,ALPL,ANGPTL6,ANXA6,APOE,ARHGAP18,ASGR1,ASPRV1,ATP6V1D,ATP6V1H,AZGP1,BBOX1,BMPR2,BTD,C1QC,C2,C3,C4BPA,C8B,C8G,CAPN1,CAPZA1,CD109,CD44,CD55,CD5L,CD83,CDH20,CDH4,CDSN,CEACAM8,CFB,CFH,CFHR2,CIB1,CILP2,CLIC6,CLRN3,CNDP1,CNTN3,CNTNAP2,COL1A2,COL2A1,CRABP2,CRISPLD2,CS,CTH,CX3CL1,DBN1,DCBLD1,DDC,DLL1,DMKN,ECHS1,EDA2R,E…
Cancer,Organismal Injury and Abnormalities	Anogenital cancer	4.13e-06	A2M,ABCB11,ABI1,ACE,ACTG1,ADAM19,ADAMTSL4,ADGRG6,ADGRL3,ADM,AFM,AGMAT,AIDA,ALB,ALDH8A1,ALDOC,ALPL,ANXA6,APOA2,APOE,ARHGAP18,ASGR1,ASPRV1,ATP6V1D,ATP6V1H,AZGP1,BMPR2,BTD,C1QC,C1R,C2,C3,C4BPA,C8B,CAPN1,CAPZA1,CD109,CD44,CD55,CD5L,CD74,CD83,CDH20,CDH4,CDSN,CFB,CFH,CFHR2,CIB1,CLRN3,CNDP1,CNTN3,CNTNAP2,COL1A2,COL2A1,CRABP2,CS,CTH,CX3CL1,DBN1,DCBLD1,DLL1,DMKN,EDA2R,EFCAB14,EPCAM,EPHB3,ERO1A,F10,F9,FABP…
Cancer,Organismal Injury and Abnormalities	Malignant genitourinary solid tumor	3.99e-06	A2M,ABCB11,ABI1,ACE,ACTG1,ADAM19,ADAMTSL4,ADGRG6,ADGRL3,ADM,AFM,AGMAT,AIDA,ALB,ALDH8A1,ALDOC,ALPL,ANGPTL6,ANXA6,APOA2,APOE,ARHGAP18,ASGR1,ASPRV1,ATP6V1D,ATP6V1H,AZGP1,BBOX1,BMPR2,BTD,C1QC,C1R,C2,C3,C4BPA,C8B,C8G,CAPN1,CAPZA1,CD109,CD44,CD55,CD5L,CD74,CD83,CDH20,CDH4,CDSN,CEACAM8,CFB,CFH,CFHR2,CIB1,CILP2,CLIC6,CLRN3,CNDP1,CNTN3,CNTNAP2,COL1A2,COL2A1,CRABP2,CRISPLD2,CS,CTH,CX3CL1,DBN1,DCBLD1,DDC,DL…
Cancer,Organismal Injury and Abnormalities	Genitourinary tumor	8.76e-06	A2M,ABCB11,ABI1,ACE,ACTG1,ADAM19,ADAMTSL4,ADGRG6,ADGRL3,ADM,AFM,AGMAT,AIDA,ALB,ALDH8A1,ALDOC,ALPL,ANGPTL6,ANXA6,APOA2,APOE,ARHGAP18,ASGR1,ASPRV1,ATP6V1D,ATP6V1H,AZGP1,BBOX1,BMPR2,BTD,C1QC,C1R,C2,C3,C4BPA,C8B,C8G,CAPN1,CAPZA1,CD109,CD44,CD55,CD5L,CD74,CD83,CDH20,CDH4,CDSN,CEACAM8,CFB,CFH,CFHR2,CIB1,CILP2,CLIC6,CLRN3,CNDP1,CNTN3,CNTNAP2,COL1A2,COL2A1,CRABP2,CRISPLD2,CS,CTH,CX3CL1,DBN1,DCBLD1,DDC,DL…
Cancer,Endocrine System Disorders,Organismal Injury and Abnormalities	Thyroid carcinoma	0.00014	A2M,ABCB11,ABI1,ACE,ACTG1,ADAM19,ADAMTSL4,ADGRG6,ADGRL3,AFM,AGMAT,AIDA,ALDOC,ANXA6,APOE,ARHGAP18,ARSF,ASGR1,ASPRV1,ATP5F1A,ATP6V1D,ATP6V1H,AZGP1,BBOX1,BMPR2,BTD,C1QB,C2,C3,C4BPA,C8G,CAPN1,CAPS,CAPZA1,CD109,CD44,CD55,CD5L,CDH20,CDH4,CDSN,CEACAM8,CETP,CFB,CFH,CFHR2,CIB1,CILP2,CLIC6,CNDP1,CNTN3,CNTNAP2,COL1A2,COL2A1,CRIP2,CRISPLD2,CTH,CX3CL1,DBN1,DCBLD1,DDC,DEFA6,DLL1,DMKN,DPP3,DUSP3,ECH1,EDA2R,EFCA…
Cancer,Endocrine System Disorders,Organismal Injury and Abnormalities	Thyroid gland tumor	0.000133	A2M,ABCB11,ABI1,ACE,ACTG1,ADAM19,ADAMTSL4,ADGRG6,ADGRL3,AFM,AGMAT,AIDA,ALDOC,ANXA6,APOE,ARHGAP18,ARSF,ASGR1,ASPRV1,ATP5F1A,ATP6V1D,ATP6V1H,AZGP1,BBOX1,BMPR2,BTD,C1QB,C2,C3,C4BPA,C8G,CAPN1,CAPS,CAPZA1,CD109,CD44,CD55,CD5L,CDH20,CDH4,CDSN,CEACAM8,CETP,CFB,CFH,CFHR2,CIB1,CILP2,CLIC6,CNDP1,CNTN3,CNTNAP2,COL1A2,COL2A1,CRIP2,CRISPLD2,CTH,CX3CL1,DBN1,DCBLD1,DDC,DEFA6,DLL1,DMKN,DPP3,DUSP3,ECH1,EDA2R,EFCA…
Cancer,Organismal Injury and Abnormalities	Neck neoplasm	7.5e-05	A2M,ABCB11,ABI1,ACE,ACTG1,ADAM19,ADAMTSL4,ADGRG6,ADGRL3,AFM,AGMAT,AIDA,ALB,ALDOC,ANXA6,APOE,ARHGAP18,ARSF,ASGR1,ASPRV1,ATP5F1A,ATP6V1D,ATP6V1H,AZGP1,BBOX1,BMPR2,BTD,C1QB,C2,C3,C4BPA,C8G,CAPN1,CAPS,CAPZA1,CD109,CD44,CD55,CD5L,CDH20,CDH4,CDSN,CEACAM8,CETP,CFB,CFH,CFHR2,CIB1,CILP2,CLIC6,CNDP1,CNTN3,CNTNAP2,COL1A2,COL2A1,CRIP2,CRISPLD2,CTH,CX3CL1,DBN1,DCBLD1,DDC,DEFA6,DLL1,DMKN,DPP3,DUSP3,ECH1,EDA2R,…
Cancer,Endocrine System Disorders,Organismal Injury and Abnormalities	Nonpituitary endocrine tumor	0.000109	A2M,ABCB11,ABI1,ACE,ACTG1,ADAM19,ADAMTSL4,ADGRG6,ADGRL3,AFM,AGMAT,AIDA,ALDOC,ALPL,ANGPTL6,ANXA6,APOE,ARHGAP18,ARSF,ASGR1,ASPRV1,ATP5F1A,ATP6V1D,ATP6V1H,AZGP1,BBOX1,BMPR2,BTD,C1QB,C2,C3,C4BPA,C8G,CAPN1,CAPS,CAPZA1,CD109,CD44,CD55,CD5L,CD83,CDH20,CDH4,CDSN,CEACAM8,CETP,CFB,CFH,CFHR2,CIB1,CILP2,CLIC6,CNDP1,CNTN3,CNTNAP2,COL1A2,COL2A1,CRIP2,CRISPLD2,CTH,CX3CL1,DBN1,DCBLD1,DDC,DEFA6,DLL1,DMKN,DPP3,DUS…
Cancer,Endocrine System Disorders,Organismal Injury and Abnormalities	Endocrine carcinoma	0.000927	A2M,ABCB11,ABI1,ACE,ACTG1,ADAM19,ADAMTSL4,ADGRG6,ADGRL3,AFM,AGMAT,AIDA,ALDOC,ALPL,ANGPTL6,ANXA6,APOE,ARHGAP18,ARSF,ASGR1,ASPRV1,ATP5F1A,ATP6V1D,ATP6V1H,AZGP1,BBOX1,BMPR2,BTD,C1QB,C2,C3,C4BPA,C8G,CAPN1,CAPS,CAPZA1,CD109,CD151,CD44,CD55,CD5L,CD83,CDH20,CDH4,CDSN,CEACAM8,CETP,CFB,CFH,CFHR2,CIB1,CILP2,CLIC6,CNDP1,CNTN3,CNTNAP2,COL1A2,COL2A1,CRIP2,CRISPLD2,CTH,CX3CL1,DBN1,DCBLD1,DDC,DEFA6,DLL1,DMKN,DP…
Cancer,Endocrine System Disorders,Organismal Injury and Abnormalities	Endocrine gland tumor	0.00119	A2M,ABCB11,ABI1,ACE,ACTG1,ADAM19,ADAMTSL4,ADGRG6,ADGRL3,AFM,AGMAT,AIDA,ALDOC,ALPL,ANGPTL6,ANXA6,APOE,ARHGAP18,ARSF,ASGR1,ASPRV1,ATP5F1A,ATP6V1D,ATP6V1H,AZGP1,BBOX1,BMPR2,BTD,C1QB,C2,C3,C4BPA,C8G,CAPN1,CAPS,CAPZA1,CD109,CD151,CD44,CD55,CD5L,CD83,CDH20,CDH4,CDSN,CEACAM8,CETP,CFB,CFH,CFHR2,CIB1,CILP2,CLIC6,CNDP1,CNTN3,CNTNAP2,COL1A2,COL2A1,CRIP2,CRISPLD2,CTH,CX3CL1,DBN1,DCBLD1,DDC,DEFA6,DLL1,DMKN,DP…
Cancer,Organismal Injury and Abnormalities	Head and neck carcinoma	0.000478	A2M,ABCB11,ABI1,ACE,ACTG1,ADAM19,ADAMTSL4,ADGRG6,ADGRL3,AFM,AGMAT,AIDA,ALB,ALDOC,ANXA6,APOE,ARHGAP18,ARSF,ASGR1,ASPRV1,ATP5F1A,ATP6V1D,ATP6V1H,AZGP1,BBOX1,BMPR2,BTD,C1QB,C2,C3,C4BPA,C8G,CAPN1,CAPS,CAPZA1,CD109,CD44,CD55,CD5L,CD74,CD83,CDH20,CDH4,CDSN,CEACAM8,CETP,CFB,CFH,CFHR2,CIB1,CILP2,CLIC6,CNDP1,CNTN3,CNTNAP2,COL1A2,COL2A1,CRIP2,CRISPLD2,CTH,CX3CL1,DBN1,DCBLD1,DDC,DEFA6,DLL1,DMKN,DPP3,DUSP3,E…
Cancer,Organismal Injury and Abnormalities	Cancer of secretory structure	0.00186	A2M,ABCB11,ABI1,ACE,ACTG1,ADAM19,ADAMTSL4,ADGRG6,ADGRL3,AFM,AGMAT,AIDA,ALB,ALDOC,ALPL,ANXA6,APOA2,APOE,ARHGAP18,ARSF,ASGR1,ASPRV1,ATP5F1A,ATP6V1D,ATP6V1H,AZGP1,BBOX1,BMPR2,BTD,C1QB,C1R,C2,C3,C4BPA,C8B,C8G,CAPN1,CAPS,CAPZA1,CD109,CD44,CD55,CD5L,CD74,CDH20,CDH4,CDSN,CEACAM8,CETP,CFB,CFH,CFHR2,CIB1,CILP2,CLIC6,CNDP1,CNTN3,CNTNAP2,COL1A2,COL2A1,CRIP2,CRISPLD2,CTH,CX3CL1,DBN1,DCBLD1,DDC,DEFA6,DLL1,DMK…
Cancer,Organismal Injury and Abnormalities	Head and neck cancer	0.000126	A2M,ABCB11,ABI1,ACE,ACTG1,ADAM19,ADAMTSL4,ADGRG6,ADGRL3,ADM,AFM,AGMAT,AIDA,ALB,ALDOC,ALPL,ANXA6,APOE,ARHGAP18,ARSF,ASGR1,ASPRV1,ATP5F1A,ATP6V1D,ATP6V1H,AZGP1,AZU1,BBOX1,BMPR2,BTD,C1QB,C1R,C2,C3,C4BPA,C8G,CAPN1,CAPS,CAPZA1,CD109,CD44,CD55,CD5L,CD74,CD83,CDH20,CDH4,CDSN,CEACAM8,CETP,CFB,CFH,CFHR2,CIB1,CILP2,CLIC6,CNDP1,CNTN3,CNTNAP2,COASY,COL1A2,COL2A1,CRIP2,CRISPLD2,CTH,CX3CL1,DBN1,DCBLD1,DDC,DEFA…
Cancer,Organismal Injury and Abnormalities	Head and neck tumor	0.000757	A2M,ABCB11,ABI1,ACE,ACTG1,ADAM19,ADAMTSL4,ADGRG6,ADGRL3,ADM,AFM,AGMAT,AIDA,ALB,ALDOC,ALPL,ANXA6,APOA2,APOE,APOF,ARHGAP18,ARSF,ASGR1,ASPRV1,ATP5F1A,ATP6V1D,ATP6V1H,AZGP1,AZU1,BBOX1,BMPR2,BTD,C1QB,C1R,C2,C3,C4BPA,C8G,CAPN1,CAPS,CAPZA1,CD109,CD44,CD55,CD5L,CD74,CD83,CDH20,CDH4,CDSN,CEACAM8,CETP,CFB,CFH,CFHR2,CIB1,CILP2,CLIC6,CNDP1,CNTN3,CNTNAP2,COASY,COL1A2,COL2A1,CRIP2,CRISPLD2,CS,CTH,CX3CL1,DBN1,D…
Cancer,Gastrointestinal Disease,Organismal Injury and Abnormalities	Digestive system cancer	0.000105	A2M,ABCB11,ABI1,ACE,ACTG1,ADAM19,ADAMTSL4,ADGRG6,ADGRL3,ADM,AFM,AIDA,ALB,ALDH8A1,ALPL,ANGPTL6,ANXA6,APOA2,APOE,APOF,APOL1,ARHGAP18,ARSF,ASPRV1,ATP5F1A,ATP6V1D,ATP6V1H,AZGP1,AZU1,BBOX1,BMPR2,BTD,C1QB,C1QC,C1R,C2,C3,C4BPA,C8B,C8G,CAPN1,CAPS,CD109,CD151,CD44,CD5L,CD74,CD83,CDH20,CDH4,CDSN,CEACAM8,CETP,CFB,CFH,CFHR2,CIB1,CILP2,CLIC6,CLRN3,CNDP1,CNTN3,CNTNAP2,COASY,COL1A2,COL2A1,CRABP2,CRIP2,CRISPLD2,…
Cancer,Gastrointestinal Disease,Organismal Injury and Abnormalities	Digestive organ tumor	0.000116	A2M,ABCB11,ABI1,ACE,ACTG1,ADAM19,ADAMTSL4,ADGRG6,ADGRL3,ADM,AFM,AIDA,ALB,ALDH8A1,ALPL,ANGPTL6,ANXA6,APOA2,APOE,APOF,APOL1,ARHGAP18,ARSF,ASPRV1,ATP5F1A,ATP6V1D,ATP6V1H,AZGP1,AZU1,BBOX1,BMPR2,BTD,C1QB,C1QC,C1R,C2,C3,C4BPA,C8B,C8G,CAPN1,CAPS,CD109,CD151,CD44,CD5L,CD74,CD83,CDH20,CDH4,CDSN,CEACAM8,CETP,CFB,CFH,CFHR2,CIB1,CILP2,CLIC6,CLRN3,CNDP1,CNTN3,CNTNAP2,COASY,COL1A2,COL2A1,CRABP2,CRIP2,CRISPLD2,…
Cancer,Organismal Injury and Abnormalities	Abdominal carcinoma	7.89e-05	A2M,ABCB11,ABI1,ACE,ACTG1,ADAM19,ADAMTSL4,ADGRG6,ADGRL3,ADM,AFM,AGMAT,AIDA,ALB,ALDH8A1,ALPL,ANGPTL6,ANXA6,APOE,APOF,APOL1,ARHGAP18,ARSF,ASPRV1,ATP5F1A,ATP6V1D,ATP6V1H,AZGP1,AZU1,BBOX1,BMPR2,BTD,C1QB,C1QC,C1R,C2,C3,C4BPA,C8B,C8G,CAPN1,CAPS,CAPZA1,CD109,CD151,CD44,CD55,CD5L,CD74,CD83,CDH20,CDH4,CDSN,CEACAM8,CETP,CFB,CFH,CFHR2,CIB1,CILP2,CLIC6,CLRN3,CNDP1,CNTN3,CNTNAP2,COASY,COL1A2,COL2A1,CRABP2,CRI…
Cancer,Organismal Injury and Abnormalities	Intraabdominal organ tumor	0.000205	A2M,ABCB11,ABI1,ACE,ACTG1,ADAM19,ADAMTSL4,ADGRG6,ADGRL3,ADM,AFM,AGMAT,AIDA,ALB,ALDH8A1,ALPL,ANGPTL6,ANXA6,APOA2,APOE,APOF,APOL1,ARHGAP18,ARSF,ASPRV1,ATP5F1A,ATP6V1D,ATP6V1H,AZGP1,AZU1,BBOX1,BMPR2,BTD,C1QB,C1QC,C1R,C2,C3,C4BPA,C8B,C8G,CAPN1,CAPS,CD109,CD151,CD44,CD55,CD5L,CD74,CD83,CDH20,CDH4,CDSN,CEACAM8,CETP,CFB,CFH,CFHR2,CIB1,CILP2,CLIC6,CLRN3,CNDP1,CNTN3,CNTNAP2,COASY,COL1A2,COL2A1,CRABP2,CRIP…
Cancer,Organismal Injury and Abnormalities	Abdominal cancer	0.000244	A2M,ABCB11,ABI1,ACE,ACTG1,ADAM19,ADAMTSL4,ADGRG6,ADGRL3,ADM,AFM,AGMAT,AIDA,ALB,ALDH8A1,ALPL,ANGPTL6,ANXA6,APOA2,APOE,APOF,APOL1,ARHGAP18,ARSF,ASPRV1,ATP5F1A,ATP6V1D,ATP6V1H,AZGP1,AZU1,BBOX1,BMPR2,BTD,C1QB,C1QC,C1R,C2,C3,C4BPA,C8B,C8G,CAPN1,CAPS,CAPZA1,CD109,CD151,CD44,CD55,CD5L,CD74,CD83,CDH20,CDH4,CDSN,CEACAM8,CETP,CFB,CFH,CFHR2,CIB1,CILP2,CLIC6,CLRN3,CNDP1,CNTN3,CNTNAP2,COASY,COL1A2,COL2A1,CRAB…
Cancer,Organismal Injury and Abnormalities	Epithelial neoplasm	0.00159	A2M,ABCB11,ABI1,ACE,ACTG1,ADAM19,ADAMTSL4,ADGRG6,ADGRL3,ADM,AFM,AGMAT,AIDA,ALB,ALDH8A1,ALDOC,ALPL,ANGPTL6,ANXA6,APOA2,APOE,APOF,APOL1,ARHGAP18,ARSF,ASGR1,ASPRV1,ATP5F1A,ATP6V1D,ATP6V1H,AZGP1,AZU1,BBOX1,BMPR2,BTD,C1QB,C1QC,C1R,C2,C3,C4BPA,C8B,C8G,CAPN1,CAPS,CAPZA1,CD109,CD151,CD44,CD55,CD5L,CD74,CD83,CDH20,CDH4,CDSN,CEACAM8,CETP,CFB,CFH,CFHR2,CIB1,CILP2,CLIC6,CLRN3,CNDP1,CNTN3,CNTNAP2,COASY,COL1A2…

## Sheet: Function-BC vs Cystitis
Categories	Diseases or Functions Annotation	p-value	Molecules
Cellular Movement	Cell movement of squamous cell carcinoma cell lines	0.0106	ADIPOQ,CCN4,DSG3,NME1
Cellular Development,Connective Tissue Development and Function,Tissue Development	Differentiation of connective tissue cells	0.00536	ACVR1,ADIPOQ,CCN4,CRIM1,EFEMP1,NOTCH1,YWHAH
Cardiovascular System Development and Function,Organismal Development	Angiogenesis	0.0115	ACP1,ADIPOQ,COL18A1,COL1A1,FABP4,HS6ST2,NOTCH1,NRP1,PAK4,TJP1,VCAM1,ZG16B
Cellular Movement	Invasion of hepatoma cell lines	0.000319	ADIPOQ,HDGF,NME1,PAK4,TFPI2
Cellular Movement,Renal and Urological System Development and Function	Cell movement of kidney cell lines	0.00418	HARS1,POSTN,TXNRD1,VIL1,WASL
Cellular Movement,Immune Cell Trafficking	Leukocyte migration	0.000413	ALB,CD74,COL1A1,HARS1,IGKV3-15,IGLL1/IGLL5,NPM1,PRAP1,SDC4,SERPINA3,TNFRSF1B,VCAM1,WASL
Cellular Movement	Cell movement of hepatoma cell lines	0.000184	ADIPOQ,HDGF,NME1,NOTCH1,PAK4,SNCG,VCAM1
Cellular Development,Cellular Growth and Proliferation	Cell proliferation of hepatoma cell lines	0.00063	ADIPOQ,ALDH1L1,BAX,HDGF,NOTCH1,PTPN13,SNCG,TFPI2,VCAM1
Cell Death and Survival	Cell death of neuroblastoma cell lines	0.0129	ADIPOQ,BCHE,HSPA9,SERPINA3,TNFRSF1B
Cellular Movement,Hematological System Development and Function,Immune Cell Trafficking	Cell movement of leukocytes	0.00473	ALB,CD74,HARS1,NPM1,PRAP1,SERPINA3,TNFRSF1B,VCAM1,WASL
Tissue Development	Development of epithelial tissue	0.000594	ACP1,ACVR1,ADIPOQ,COL18A1,FABP4,NME1,NOTCH1,NRP1,VCAM1,ZG16B
Cardiovascular System Development and Function,Organismal Development	Vasculogenesis	0.014	ACP1,ADIPOQ,COL18A1,COL1A1,FABP4,HS6ST2,NOTCH1,NRP1,VCAM1,ZG16B
Cellular Movement	Migration of hepatoma cell lines	0.000751	ADIPOQ,HDGF,NOTCH1,PAK4,SNCG,VCAM1
Cellular Movement	Migration of cells	4.16e-08	ACP1,ACVR1,ADIPOQ,ALB,CAB39L,CCN4,CD74,COL17A1,COL18A1,COL1A1,CTSL,DSG3,EFEMP1,HARS1,HDGF,HSPA9,IGKV3-15,IGLL1/IGLL5,LRRC15,MAPRE1,NME1,NOTCH1,NPM1,NRP1,PAK4,PDLIM1,POSTN,PRAP1,RAB5B,SDC4,SERPINA3,SNCG,TJP1,TNFRSF1B,TPD52L2,TPT1,TXNRD1,VCAM1,VIL1,WASL,ZG16B
Cellular Movement	Cell movement	9.18e-08	ACP1,ACVR1,ADIPOQ,ALB,CAB39L,CCN4,CD74,COL17A1,COL18A1,COL1A1,CORO1A,CTSL,DSG3,EFEMP1,HARS1,HDGF,HSPA9,IGKV3-15,IGLL1/IGLL5,LRRC15,MAPRE1,NME1,NOTCH1,NPM1,NRP1,PAK4,PDLIM1,POSTN,PRAP1,RAB5B,SDC4,SERPINA3,SLIT3,SNCG,TJP1,TNFRSF1B,TPD52L2,TPT1,TXNRD1,VCAM1,VIL1,WASL,ZG16B
Cardiovascular System Development and Function,Cellular Development,Cellular Function and Maintenance,Cellular Growth and Proliferation,Organismal Development,Tissue Development	Endothelial cell development	0.00299	ACP1,ADIPOQ,COL18A1,FABP4,NOTCH1,NRP1,VCAM1,ZG16B
Cell Death and Survival	Cell death of tumor cell lines	6.95e-05	ADIPOQ,ALB,ALDH1L1,BAX,BCHE,CAB39L,CD74,COL18A1,COL1A1,DSG3,EFEMP1,G6PD,GUCA2B,HSPA9,HSPB11,HTRA3,ICAM3,KPNB1,NIBAN2,NME1,NOTCH1,NPM1,NRP1,PAK4,PTPN13,SCN3B,SDC4,SERPINA3,SRPX,TF,TNFRSF1B,TPT1,TXNRD1,VCAM1,YWHAH
Cellular Movement	Cell movement of tumor cell lines	0.000481	ACP1,ACVR1,ADIPOQ,CAB39L,CCN4,COL18A1,COL1A1,CTSL,DSG3,EFEMP1,HDGF,HSPA9,NME1,NOTCH1,NPM1,NRP1,PAK4,PDLIM1,POSTN,RAB5B,SDC4,SNCG,TPD52L2,VCAM1,WASL
Cellular Movement	Migration of tumor cell lines	0.000416	ACVR1,ADIPOQ,CAB39L,CCN4,COL18A1,CTSL,DSG3,EFEMP1,HDGF,HSPA9,NME1,NOTCH1,NPM1,NRP1,PAK4,PDLIM1,POSTN,RAB5B,SDC4,SNCG,TPD52L2,VCAM1,WASL
Cellular Movement	Cell movement of myeloid cells	0.00556	ALB,HARS1,NPM1,PRAP1,SERPINA3,VCAM1,WASL
Cell Death and Survival	Necrosis	0.000271	ACP1,ADIPOQ,ALB,ALDH1L1,APOC1,APOL1,BAX,BCHE,CAB39L,CD74,COL18A1,COL1A1,DSG3,EFEMP1,FDPS,G6PD,GUCA2B,HSPA9,HSPB11,HTRA3,ICAM3,KPNB1,NIBAN2,NME1,NOTCH1,NPM1,NRP1,PAK4,PTPN13,SCN3B,SDC4,SERPINA3,SRPX,TF,TNFRSF1B,TPT1,TXNRD1,VCAM1,YWHAH
Cell Death and Survival	Apoptosis of tumor cell lines	0.000159	ADIPOQ,ALB,ALDH1L1,BAX,CAB39L,CD74,COL18A1,COL1A1,EFEMP1,G6PD,GUCA2B,HSPA9,ICAM3,KPNB1,NIBAN2,NME1,NOTCH1,NPM1,NRP1,PAK4,PTPN13,SCN3B,SDC4,SERPINA3,SRPX,TF,TNFRSF1B,TPT1,TXNRD1
Cell Death and Survival	Apoptosis	0.000765	ADIPOQ,ALB,ALDH1L1,APOC1,BAX,CAB39L,CCN4,CD74,COL18A1,COL1A1,DSG3,EFEMP1,G6PD,GUCA2B,HSPA9,ICAM3,KPNB1,NIBAN2,NME1,NOTCH1,NPM1,NRP1,PAK4,PRAP1,PTPN13,SCN3B,SDC4,SERPINA3,SNCG,SRPX,TF,TJP1,TNFRSF1B,TPT1,TXNRD1
Infectious Diseases	Viral Infection	0.0125	ADIPOQ,ALB,APOC1,APOL1,APOM,BAX,CD74,CFB,COLEC10,CRIM1,CTSL,DCBLD1,FCN3,FDPS,G6PD,GYG1,HSPA9,IL10RB,ITIH3,KPNB1,MAPRE1,NRP1,PLOD3,PSMD6,RAB5B,SERPINA3,TMEM132A,TNFRSF1B,TPT1,VCAM1
Cellular Movement,Embryonic Development	Migration of embryonic cell lines	0.00014	ADIPOQ,COL18A1,HARS1,NOTCH1,POSTN,TXNRD1
Cardiovascular System Development and Function,Cellular Development,Cellular Function and Maintenance,Cellular Growth and Proliferation,Organismal Development,Tissue Development	Cell proliferation of vascular endothelial cells	0.0116	ADIPOQ,COL18A1,FABP4,NRP1,ZG16B
Cellular Assembly and Organization	Development of cytoplasm	0.00294	APOL1,CD74,MAPRE1,NOTCH1,NPM1,PAK4,VCAM1,VIL1,WASL
Cell Morphology,Tissue Development	Tubulation of cells	0.00613	ADIPOQ,HS6ST2,NOTCH1,NRP1,ZG16B
Cellular Development,Cellular Growth and Proliferation	Cell proliferation of tumor cell lines	0.00174	ACVR1,ADIPOQ,ALDH1L1,BAX,CCN4,CD74,COL18A1,COL1A1,DSG3,EFEMP1,EIF6,FDPS,G6PD,GUCA2B,HDGF,IDS,MAPRE1,MIA2,MTAP,NIBAN2,NME1,NOTCH1,NPM1,NRP1,NUDT1,PAK4,POSTN,PSMA4,PTPN13,SDC4,SLIT3,SNCG,TFPI2,TPT1,VCAM1
Cancer,Cell Death and Survival,Organismal Injury and Abnormalities,Tumor Morphology	Cell death of tumor cells	0.00865	ALB,BAX,CD74,NOTCH1,TF,VCAM1
Cellular Movement	Invasion of cells	2.03e-06	ACVR1,ADIPOQ,CAB39L,CCN4,CD74,COL18A1,CTSL,DSG3,EFEMP1,HDGF,HSPA9,HTRA3,INHBB,LRRC15,NIBAN2,NME1,NOTCH1,NPM1,NRCAM,NRP1,PAK4,PDLIM1,POSTN,SDC4,TFPI2,TJP1,TPD52L2,VCAM1
Cellular Movement	Chemotaxis	0.00728	CD74,CORO1A,HARS1,NOTCH1,NRP1,PRAP1,SERPINA3,SLIT3,WASL
Cellular Function and Maintenance	Endocytosis	3.81e-05	ALB,APOC1,APOL1,ATP6V1H,HPR,HPX,HSPA9,IGKV3-15,NHLRC2,NME1,NPM1,TF,TFR2,ZG16B
Cell Death and Survival	Cell death of leukemia cell lines	0.00681	BAX,COL1A1,DSG3,ICAM3,NOTCH1,NPM1,TNFRSF1B,TPT1,VCAM1
Cellular Movement	Invasion of tumor cell lines	3.84e-06	ACVR1,ADIPOQ,CAB39L,CCN4,CD74,COL18A1,DSG3,EFEMP1,HDGF,HSPA9,HTRA3,INHBB,NIBAN2,NME1,NOTCH1,NPM1,NRCAM,NRP1,PAK4,PDLIM1,POSTN,SDC4,TFPI2,TJP1,TPD52L2,VCAM1
Cell-To-Cell Signaling and Interaction,Hematological System Development and Function	Activation of blood cells	0.00546	ADIPOQ,COL1A1,CTSL,GP5,RAB5B,SERPING1,TNFRSF1B,TPT1,WASL
Cardiovascular System Development and Function,Cell Morphology,Cellular Development,Organismal Development,Tissue Development	Tubulation of vascular endothelial cells	0.00597	ADIPOQ,HS6ST2,NRP1,ZG16B
Cellular Movement,Hair and Skin Development and Function	Migration of epithelial cell lines	0.0103	HARS1,POSTN,TPD52L2,TXNRD1
Cancer,Organismal Injury and Abnormalities	Extracranial solid tumor	0.0129	ABCF3,ACP1,ACVR1,ADAMDEC1,ADGRG6,ADIPOQ,AGRN,AK2,ALB,ALDH1L1,ANGPTL6,APOC1,APOL1,APPL2,ARL8B,ATP6V1H,BAX,BCHE,CAB39L,CADM2,CAPZA1,CCN4,CD74,CFB,CFHR3,COL17A1,COL18A1,COL1A1,COLEC10,CORO1A,CPNE1,CRIM1,CTSL,DCBLD1,DGCR2,DIRAS2,DNER,DSG3,DYNLL2,EEF1D,EFEMP1,EIF6,ENPP4,FABP4,FAM174A,FCN3,FDPS,FKBP2,FLRT1,FOLR2,FSHB,G6PD,GLTP,GP5,GPX3,GUCA2B,GYG1,HDGF,HNMT,HNRNPD,HPR,HPX,HRNR,HS6ST2,HSPA9,HSPB11,HTRA3…
Cellular Growth and Proliferation,Connective Tissue Development and Function,Tissue Development	Proliferation of connective tissue cells	0.0142	ADIPOQ,CCN4,CD74,COL1A1,HDGF,NOTCH1
Cellular Assembly and Organization,Tissue Development	Formation of filaments	0.0129	CTSL,MAPRE1,NOTCH1,PAK4,POSTN,VIL1,WASL
Cell Death and Survival	Cell death of lymphoma cell lines	0.00554	ALB,BAX,NOTCH1,NPM1,SDC4,SERPINA3
Cellular Movement,Hair and Skin Development and Function	Cell movement of epithelial cell lines	0.00826	HARS1,MAPRE1,POSTN,TPD52L2,TXNRD1
Cell-To-Cell Signaling and Interaction,Cellular Assembly and Organization	Cell-cell contact	0.00339	DSG3,NCAM2,NME1,NRCAM,PAK4,RAB5B,TJP1,VCAM1,ZG16B
Cardiovascular System Development and Function,Cellular Movement	Migration of vascular endothelial cells	0.0026	ADIPOQ,COL18A1,NRP1,SDC4,TJP1,ZG16B
Lipid Metabolism,Small Molecule Biochemistry	Fatty acid metabolism	0.0126	ADIPOQ,ALB,APOC1,APOM,CD74,G6PD,NAAA,PON1,PTGR1
Cell-To-Cell Signaling and Interaction	Activation of cells	0.00522	ADIPOQ,ALB,COL1A1,CTSL,GP5,HNRNPD,RAB5B,SERPING1,TNFRSF1B,TPT1,WASL
Cell Death and Survival	Apoptosis of colorectal cancer cell lines	0.00551	ADIPOQ,BAX,COL18A1,GUCA2B,NOTCH1,PTPN13,SCN3B,TF
Cardiovascular System Development and Function,Cellular Movement	Migration of endothelial cells	0.00461	ACP1,ADIPOQ,COL18A1,NRP1,SDC4,TJP1,VCAM1,ZG16B
Cell-To-Cell Signaling and Interaction	Adhesion of tumor cell lines	0.000934	ACP1,DSG3,EFEMP1,INHBB,NECTIN3,NME1,NOTCH1,NRP1,TJP1,VCAM1
Cell Death and Survival	Cell death of colorectal cancer cell lines	0.00523	ADIPOQ,BAX,COL18A1,GUCA2B,NOTCH1,PTPN13,SCN3B,TF,YWHAH
Cardiovascular System Development and Function,Cellular Movement	Cell movement of endothelial cells	0.00241	ACP1,ADIPOQ,COL18A1,NOTCH1,NRP1,SDC4,TJP1,VCAM1,ZG16B
Cell Death and Survival	Apoptosis of lymphoma cell lines	0.0118	ALB,BAX,NOTCH1,SDC4,SERPINA3
Cell Death and Survival	Apoptosis of vascular cells	0.00832	ADIPOQ,APOC1,COL18A1,NOTCH1
Cell-To-Cell Signaling and Interaction	Binding of tumor cell lines	0.00213	ACP1,DSG3,EFEMP1,HS6ST2,INHBB,NECTIN3,NME1,NOTCH1,NRP1,TJP1,VCAM1
Molecular Transport	Transport of molecule	0.00502	ADIPOQ,ALB,APOC1,APOL1,APOM,APPL2,ATP6V1H,CD74,CPNE1,FOLR2,KPNB1,NAAA,NPM1,PON1,SCN3B,SLC17A3,SLC39A14,TF,TFR2,YWHAH
Connective Tissue Disorders,Organismal Injury and Abnormalities,Skeletal and Muscular Disorders	Non-traumatic arthropathy	2.72e-07	ADGRG6,ADIPOQ,AK2,ALB,APOM,CD74,CFB,FABP4,FCN3,FDPS,HNMT,ICAM3,MAPRE1,MTAP,NRP1,PON1,POSTN,PPP1R7,SCN3B,SDC4,SLC17A3,TF,TFPI2,TJP1,TNFRSF1B,TXNRD1,VCAM1
Connective Tissue Disorders,Inflammatory Disease,Inflammatory Response,Organismal Injury and Abnormalities,Skeletal and Muscular Disorders	Inflammation of joint	1.06e-06	ADGRG6,ADIPOQ,AK2,ALB,APOM,CD74,CFB,FABP4,FCN3,FDPS,HNMT,ICAM3,MAPRE1,MTAP,NRP1,PON1,POSTN,PPP1R7,SCN3B,SDC4,SLC17A3,TF,TFPI2,TJP1,TNFRSF1B,TXNRD1,VCAM1
Cancer,Organismal Injury and Abnormalities	Benign solid tumor	1.29e-06	AGRN,AK2,CFB,CFHR3,COL17A1,COL18A1,COL1A1,CRIM1,EFEMP1,FABP4,FDPS,GLTP,GUCA2B,HNMT,HSPA9,NHLRC2,NOTCH1,NRCAM,NRP1,POSTN,PTGR1,SLC39A14,SLIT3,TMEM59,VCAM1
Organismal Injury and Abnormalities	Benign lesion	1.36e-06	AGRN,AK2,CFB,CFHR3,COL17A1,COL18A1,COL1A1,CRIM1,DSG3,EFEMP1,FABP4,FDPS,GLTP,GUCA2B,HNMT,HSPA9,NHLRC2,NOTCH1,NRCAM,NRP1,POSTN,PTGR1,SLC39A14,SLIT3,TMEM59,VCAM1
Connective Tissue Disorders,Inflammatory Disease,Organismal Injury and Abnormalities,Skeletal and Muscular Disorders	Rheumatic Disease	3.5e-06	ADGRG6,ADIPOQ,AK2,ALB,APOM,CADM2,CD74,CFB,COL1A1,CTSL,FABP4,FCN3,FDPS,HNMT,ICAM3,KLRB1,MAPRE1,MTAP,NRP1,PON1,POSTN,PPP1R7,SCN3B,SDC4,SERPING1,SLC17A3,TF,TFPI2,TJP1,TNFRSF1B,TXNRD1,VCAM1
Inflammatory Disease	Chronic inflammatory disorder	3.58e-06	ADGRG6,ADIPOQ,AK2,ALB,APOM,CD74,CFB,COL1A1,CTSL,FABP4,FDPS,G6PD,HNMT,ICAM3,IL10RB,MAPRE1,MTAP,NAAA,NRG4,NRP1,PDLIM1,PON1,PPP1R7,SDC4,TF,TJP1,TMEM192,TNFRSF1B,TXNRD1,VCAM1
Cellular Compromise,Inflammatory Response	Degranulation of cells	4.18e-06	ALB,CORO1A,CPNE1,ENPP4,GYG1,HRNR,ITIH3,KPNB1,NFASC,NHLRC2,PSMD6,RAB5B,SERPINA3,SERPING1,SPP2,TF,TNFRSF1B
Cancer,Organismal Injury and Abnormalities	Benign connective or soft tissue neoplasm	1.08e-05	AK2,CFB,COL17A1,COL18A1,COL1A1,CRIM1,EFEMP1,FABP4,FDPS,HNMT,HSPA9,NRP1,POSTN,PTGR1,TMEM59
Infectious Diseases	Severe COVID-19	1.14e-05	ALB,APOL1,APOM,CD74,CFB,ITIH3,SERPINA3,TPT1,VCAM1
Immunological Disease	Systemic autoimmune syndrome	1.31e-05	ADGRG6,ADIPOQ,AK2,ALB,APOM,CADM2,CD74,CFB,CFHR3,COL1A1,FABP4,FDPS,HNMT,HPR,ICAM3,INHBB,KLRB1,MAPRE1,MTAP,NRP1,PON1,PPP1R7,RAB5B,SDC4,SERPING1,SLC17A3,TJP1,TNFRSF1B,TXNRD1,VCAM1,VWA7
Connective Tissue Disorders,Immunological Disease,Inflammatory Disease,Inflammatory Response,Organismal Injury and Abnormalities,Skeletal and Muscular Disorders	Rheumatoid arthritis	2.33e-05	ADGRG6,ADIPOQ,AK2,ALB,APOM,CD74,CFB,FABP4,FDPS,HNMT,ICAM3,MAPRE1,MTAP,NRP1,PON1,PPP1R7,SDC4,TJP1,TNFRSF1B,TXNRD1,VCAM1
Cellular Compromise,Inflammatory Response	Degranulation of blood platelets	2.96e-05	ALB,ITIH3,NHLRC2,SERPINA3,SERPING1,SPP2,TF
Cellular Function and Maintenance	Receptor-mediated endocytosis	3.98e-05	ALB,APOC1,APOL1,HPR,HPX,IGKV3-15,TF,TFR2,ZG16B
Endocrine System Disorders,Organismal Injury and Abnormalities,Reproductive System Disease	Atresia of ovarian follicle	5.17e-05	ALB,TF
Hematological Disease,Metabolic Disease,Organismal Injury and Abnormalities	Atherogenic dyslipidemia	5.17e-05	ADIPOQ,FABP4
Cancer,Organismal Injury and Abnormalities,Reproductive System Disease	Stage II breast cancer	5.66e-05	ALB,BAX,EFEMP1,FDPS,TF
Cellular Development,Cellular Growth and Proliferation,Connective Tissue Development and Function,Hematological System Development and Function,Hematopoiesis,Organismal Development,Tissue Development	Maturation of red blood cells	5.82e-05	G6PD,HSPA9,NOTCH1
Organismal Injury and Abnormalities,Reproductive System Disease	Benign pelvic disease	6.79e-05	ADIPOQ,AK2,CFB,COL18A1,COL1A1,CRIM1,EFEMP1,GPX3,HNMT,HPR,NOTCH1,PON1,POSTN,PTGR1,SLIT3,TMEM59,TNFRSF1B,YWHAH
Cancer,Gastrointestinal Disease,Hepatic System Disease,Organismal Injury and Abnormalities	Hepatitis B surface antigen-negative hepatitis C virus negative hepatocellular carcinoma	7.03e-05	HSPA9,NME1,NPM1,TF
Neurological Disease,Skeletal and Muscular Disorders	Neuromuscular disease	7.67e-05	AGRN,ALB,BAX,BCHE,CD74,CRIM1,DIRAS2,FDPS,NME1,NPM1,NRCAM,PDLIM1,PON1,PSMA4,SCN3B,SDC4,SERPINA3,SERPING1,SNCG,SRPX,TF,TPD52L2,TPT1
Cancer,Organismal Injury and Abnormalities,Reproductive System Disease	Stage III breast cancer	0.000133	ALB,BAX,EFEMP1,FDPS,NME1,TF
Neurological Disease,Organismal Injury and Abnormalities,Psychological Disorders	Tauopathy	0.000142	AGRN,ALB,ALDH1L1,APOC1,BAX,BCHE,CD74,CFB,FDPS,FSHB,HPX,HSPA9,ICAM3,NOTCH1,PON1,SCN3B,SERPINA3,TF
Cancer,Organismal Injury and Abnormalities,Reproductive System Disease	Stage IIB invasive breast cancer	0.000154	ALB,TF
Cancer,Organismal Injury and Abnormalities,Reproductive System Disease	Localized breast cancer	0.000154	ALB,TF
Cancer,Organismal Injury and Abnormalities	Subcutaneous tumor	0.000167	AK2,CFB,COL17A1,COL18A1,COL1A1,CRIM1,EFEMP1,HNMT,HSPA9,NRP1,POSTN,PTGR1,TMEM59
Endocrine System Disorders,Gastrointestinal Disease,Metabolic Disease,Organismal Injury and Abnormalities	Diabetes mellitus	0.000184	ADIPOQ,ALB,APOC1,APOM,BAX,CFB,COL17A1,COL18A1,COL1A1,CRIM1,CTSL,FABP4,NOTCH1,PON1,PSMD6,RAB5B,SLC17A3,SLIT3,TF,VCAM1,VWA7
Cancer,Organismal Injury and Abnormalities,Reproductive System Disease	Invasive breast cancer	0.000253	ALB,EFEMP1,FABP4,GPX3,LRRC15,MAPRE1,POSTN,SERPING1,SLIT3,SRPX,TF
Cancer,Organismal Injury and Abnormalities,Skeletal and Muscular Disorders	Smooth muscle tumor	0.000258	AK2,CFB,COL18A1,COL1A1,CRIM1,CTSL,EFEMP1,HNMT,NOTCH1,POSTN,PTGR1,TMEM59
Metabolic Disease,Neurological Disease,Organismal Injury and Abnormalities,Psychological Disorders	Alzheimer disease	0.000259	AGRN,ALB,ALDH1L1,APOC1,BAX,BCHE,CD74,CFB,FDPS,FSHB,HPX,HSPA9,ICAM3,NOTCH1,PON1,SERPINA3,TF
Cancer,Organismal Injury and Abnormalities,Reproductive System Disease,Skeletal and Muscular Disorders	Uterine smooth muscle tumor	0.000274	AK2,CFB,COL18A1,COL1A1,CRIM1,EFEMP1,HNMT,NOTCH1,POSTN,PTGR1,TMEM59
Cancer,Dermatological Diseases and Conditions,Organismal Injury and Abnormalities	Neoplasia of melanoma cells	0.000307	COL18A1,CTSL
Cancer,Organismal Injury and Abnormalities	Recurrent metastatic melanoma	0.000307	ALB,TF
Cellular Assembly and Organization,Neurological Disease,Organismal Development,Tissue Development	Development of amyloid-beta plaques	0.000307	ALB,BCHE
Cancer,Organismal Injury and Abnormalities	Development of melanoma	0.000328	CCN4,COL18A1,CTSL
Cardiovascular System Development and Function,Cellular Development,Tissue Development	Differentiation of vascular endothelial cells	0.000328	ADIPOQ,COL18A1,NOTCH1
Cancer,Gastrointestinal Disease,Organismal Injury and Abnormalities	Colorectal tumor	0.000367	ABCF3,ACVR1,ADGRG6,AGRN,ALB,ALDH1L1,APOC1,APPL2,ATP6V1H,BAX,BCHE,CAB39L,CADM2,CCN4,CFB,CFHR3,COL17A1,COL18A1,COL1A1,CPNE1,CRIM1,CTSL,DGCR2,DNER,DSG3,EFEMP1,FABP4,FLRT1,FSHB,G6PD,GLTP,GP5,GPX3,GUCA2B,HDGF,HNMT,HRNR,HS6ST2,HSPA9,ICAM3,IGLL1/IGLL5,INHBB,INHBC,ISM2,ITIH3,KPNB1,MAPRE1,MIA2,MTAP,NAAA,NCAM2,NECTIN3,NFASC,NHLRC2,NME1,NOTCH1,NPM1,NRP1,PAK4,PDLIM1,PLOD3,PON1,POSTN,PRADC1,PTGR1,RAB5B,SBSN,S…
Inflammatory Response,Organismal Injury and Abnormalities	Inflammation of organ	0.000381	ADAMDEC1,ADIPOQ,ALB,ANGPTL6,APOL1,CD74,COL17A1,COL1A1,CPNE1,CTSL,DSG3,FABP4,HNMT,HRNR,IL10RB,NAAA,NRG4,PDLIM1,POSTN,TF,VCAM1
Cellular Compromise,Inflammatory Response	Degranulation of leukocytes	0.000415	ALB,CORO1A,CPNE1,ENPP4,GYG1,HRNR,KPNB1,NFASC,PSMD6,RAB5B,SERPINA3,TNFRSF1B
Cancer,Gastrointestinal Disease,Organismal Injury and Abnormalities	Colon cancer	0.000437	ABCF3,ACVR1,ADGRG6,AGRN,ALB,ALDH1L1,APOC1,APPL2,ATP6V1H,BAX,BCHE,CAB39L,CADM2,CCN4,CFB,COL17A1,COL18A1,COL1A1,CPNE1,CRIM1,CTSL,DGCR2,DNER,DSG3,EFEMP1,FABP4,FLRT1,FSHB,G6PD,GP5,GPX3,HDGF,HNMT,HRNR,HS6ST2,HSPA9,ICAM3,IGLL1/IGLL5,INHBB,INHBC,ISM2,ITIH3,KPNB1,MAPRE1,MIA2,MTAP,NAAA,NCAM2,NECTIN3,NFASC,NHLRC2,NOTCH1,NPM1,PAK4,PDLIM1,PON1,POSTN,PRADC1,PTGR1,RAB5B,SBSN,SERPINA3,SLIT3,SRPX,ST6GAL2,SUSD1,T…
Cancer,Organismal Injury and Abnormalities,Reproductive System Disease,Skeletal and Muscular Disorders	Uterine leiomyoma	0.000487	AK2,CFB,COL18A1,COL1A1,CRIM1,EFEMP1,HNMT,POSTN,PTGR1,TMEM59
Cell-To-Cell Signaling and Interaction,Hematological System Development and Function,Immune Cell Trafficking,Inflammatory Response	Activation of antigen presenting cells	0.000491	ADIPOQ,CTSL,RAB5B,SERPING1,TNFRSF1B
Connective Tissue Disorders,Dermatological Diseases and Conditions,Developmental Disorder,Hereditary Disorder,Metabolic Disease,Organismal Injury and Abnormalities,Skeletal and Muscular Disorders	Autosomal dominant Ehlers-Danlos syndrome type VII	0.00051	ALB,COL1A1
Organ Morphology,Organismal Development,Reproductive System Development and Function	Size of ovarian follicle	0.00051	ALB,TF
Dermatological Diseases and Conditions,Developmental Disorder,Organismal Injury and Abnormalities	Congenital anomaly of skin	0.000569	ALB,COL17A1,COL1A1,EFEMP1,HRNR,IDS,NOTCH1,POSTN
Ophthalmic Disease,Organismal Injury and Abnormalities	Macular degeneration	0.00057	CFB,CFHR3,EFEMP1,SERPING1,TF
Cardiovascular Disease,Organismal Injury and Abnormalities	Aortic valve disease	0.00057	APOL1,APOM,NOTCH1,TF,VCAM1
Cardiovascular Disease,Hematological Disease,Organismal Injury and Abnormalities	Thrombus	0.000605	BAX,CFB,CFHR3,COL1A1,GPX3,PON1
Neurological Disease,Organismal Injury and Abnormalities,Psychological Disorders	Disorder of basal ganglia	0.00069	ALB,BAX,BCHE,CD74,CRIM1,DIRAS2,G6PD,NME1,NPM1,PDLIM1,PON1,SCN3B,SDC4,SERPINA3,SNCG,SRPX,TPD52L2,TPT1
Cancer,Gastrointestinal Disease,Organismal Injury and Abnormalities	Colorectal cancer	0.000719	ABCF3,ACVR1,ADGRG6,AGRN,ALB,ALDH1L1,APOC1,APPL2,ATP6V1H,BAX,BCHE,CAB39L,CADM2,CCN4,CFB,CFHR3,COL17A1,COL18A1,COL1A1,CPNE1,CRIM1,CTSL,DGCR2,DNER,DSG3,EFEMP1,FABP4,FLRT1,FSHB,G6PD,GP5,GPX3,HDGF,HNMT,HRNR,HS6ST2,HSPA9,ICAM3,IGLL1/IGLL5,INHBB,INHBC,ISM2,ITIH3,KPNB1,MAPRE1,MIA2,MTAP,NAAA,NCAM2,NECTIN3,NFASC,NHLRC2,NME1,NOTCH1,NPM1,NRP1,PAK4,PDLIM1,PLOD3,PON1,POSTN,PRADC1,PTGR1,RAB5B,SBSN,SERPINA3,SLC3…
Cancer,Organismal Injury and Abnormalities	Metastatic recurrent melanoma	0.000761	ALB,TF
Cancer,Organismal Injury and Abnormalities,Reproductive System Disease	Stage IIIA-IV breast cancer	0.000816	ALB,EFEMP1,FDPS,TF
Organismal Survival	Organismal death	0.00084	AGRN,BAX,CCN4,CD74,EFEMP1,HNRNPD,HPR,LHPP,NOTCH1,PDLIM1,POSTN,PTPN13,SCN3B,SERPINA3,SNCG,TF,TNFRSF1B
Connective Tissue Disorders,Dermatological Diseases and Conditions,Developmental Disorder,Hereditary Disorder,Organismal Injury and Abnormalities	Inherited epidermolysis bullosa	0.000847	COL17A1,HRNR,IDS
Dermatological Diseases and Conditions,Immunological Disease,Inflammatory Disease,Organismal Injury and Abnormalities	Lichen planus	0.000947	BAX,CD74,COL1A1,FOLR2,TMEM59
Small Molecule Biochemistry	Interconversion of nucleoside	0.000948	AK2,NME1,TXNRD1
Nucleic Acid Metabolism,Small Molecule Biochemistry	Interconversion of nucleotide	0.000948	AK2,NME1,TXNRD1
RNA Post-Transcriptional Modification	Interconversion of nitrogenous base	0.000948	AK2,NME1,TXNRD1
Cellular Compromise,Inflammatory Response	Degranulation of phagocytes	0.000984	ALB,CPNE1,ENPP4,GYG1,HRNR,KPNB1,NFASC,PSMD6,RAB5B,SERPINA3,TNFRSF1B
Cancer,Organismal Injury and Abnormalities	Breast or colorectal cancer	0.00101	ABCF3,ACVR1,ADGRG6,AGRN,ALB,ALDH1L1,APOC1,APPL2,ATP6V1H,BAX,BCHE,CAB39L,CADM2,CCN4,CFB,CFHR3,COL17A1,COL18A1,COL1A1,CPNE1,CRIM1,CTSL,DCBLD1,DGCR2,DIRAS2,DNER,DSG3,EEF1D,EFEMP1,EIF6,FABP4,FDPS,FLRT1,FSHB,G6PD,GP5,GPX3,HDGF,HNMT,HRNR,HS6ST2,HSPA9,ICAM3,IGLL1/IGLL5,INHBB,INHBC,ISM2,ITIH3,KLRB1,KPNB1,LRRC15,MAPRE1,MIA2,MTAP,NAAA,NCAM2,NECTIN3,NFASC,NHLRC2,NME1,NOTCH1,NPM1,NRCAM,NRP1,PAK4,PDLIM1,PLOD3…
Cancer,Gastrointestinal Disease,Hepatic System Disease,Organismal Injury and Abnormalities	Hepatitis C virus-related hepatocellular carcinoma	0.00106	HSPA9,NME1,NPM1
Cellular Development,Connective Tissue Development and Function,Hematopoiesis,Tissue Development	Differentiation of bone marrow stromal cells	0.00106	CCN4,NOTCH1
Organismal Injury and Abnormalities,Reproductive System Disease	Early stage endometriosis	0.00106	COL18A1,TNFRSF1B
Cellular Compromise,Inflammatory Response	Degranulation of myeloid cells	0.0011	ALB,CPNE1,ENPP4,GYG1,HRNR,KPNB1,NFASC,PSMD6,RAB5B,SERPINA3,TNFRSF1B
Lipid Metabolism,Small Molecule Biochemistry,Vitamin and Mineral Metabolism	Metabolism of terpenoid	0.00111	AGRN,APOM,FDPS,FSHB,G6PD,KPNB1,SDC4,YWHAH
Ophthalmic Disease,Organismal Injury and Abnormalities	Age-related macular degeneration	0.00111	CFB,CFHR3,SERPING1,TF
Cardiovascular System Development and Function,Cellular Movement	Migration of microvascular endothelial cells	0.00117	COL18A1,NRP1,TJP1
Cancer,Organismal Injury and Abnormalities,Reproductive System Disease	Stage IIIC breast cancer	0.00117	ALB,FDPS,TF
Cardiovascular Disease,Hematological Disease,Organismal Injury and Abnormalities	Anemia	0.0012	CFB,CFHR3,G6PD,HPX,HSPA9,INHBB,NPM1,TF,TXNRD1,VCAM1
Cancer,Endocrine System Disorders,Organismal Injury and Abnormalities,Reproductive System Disease	Ovarian cancer	0.00123	ADAMDEC1,ALB,ALDH1L1,CCN4,CD74,CFB,CFHR3,COL18A1,DIRAS2,EEF1D,FABP4,FDPS,FLRT1,FSHB,GPX3,GYG1,HPX,HRNR,HS6ST2,HSPA9,IDS,IGLL1/IGLL5,INHBC,NOTCH1,NRP1,POSTN,SBSN,SERPING1,TF,TFPI2,TFR2,TMEM192,TPD52L2,VCAM1
Cancer,Organismal Injury and Abnormalities,Reproductive System Disease	Stage IIIB breast cancer	0.00129	ALB,FDPS,TF
Cell-To-Cell Signaling and Interaction	Binding of kidney cancer cell lines	0.00141	INHBB,NRP1
Cellular Growth and Proliferation	Cytostasis of keratinocyte cancer cell lines	0.00141	NME1,NOTCH1
Cellular Development,Cellular Growth and Proliferation,Connective Tissue Development and Function,Hematological System Development and Function,Hematopoiesis,Organismal Development,Tissue Development	Maturation of erythroid precursor cells	0.00141	HSPA9,NOTCH1
Cellular Assembly and Organization,Cellular Function and Maintenance	Organization of fibrils	0.00143	BAX,COL1A1,PLOD3
Connective Tissue Disorders,Dermatological Diseases and Conditions,Developmental Disorder,Hereditary Disorder,Metabolic Disease,Organismal Injury and Abnormalities,Skeletal and Muscular Disorders	Ehlers-Danlos syndrome	0.00143	ALB,COL1A1,NOTCH1
Neurological Disease,Organismal Injury and Abnormalities	Progressive encephalopathy	0.00145	AGRN,ALB,ALDH1L1,APOC1,BAX,BCHE,CD74,CFB,COL1A1,FDPS,FSHB,HPX,HSPA9,ICAM3,NOTCH1,PON1,SCN3B,SERPINA3,SNCG,SUSD1,TF,TPT1
Immunological Disease,Inflammatory Disease,Inflammatory Response,Organismal Injury and Abnormalities,Renal and Urological Disease	Membranous glomerulonephritis	0.00157	ALB,CTSL,PDLIM1
Lipid Metabolism,Molecular Transport,Small Molecule Biochemistry	Efflux of cholesterol	0.00165	ADIPOQ,APOC1,APOM,PON1
Cancer,Gastrointestinal Disease,Hepatic System Disease,Organismal Injury and Abnormalities	Hepatitis B virus-related hepatocellular carcinoma	0.00166	HSPA9,NME1,NPM1,PTPN13,TF
Organismal Injury and Abnormalities	Ulcer	0.00174	COL17A1,COL18A1,COL1A1,CTSL
Cell-To-Cell Signaling and Interaction	Aggregation of leukemia cell lines	0.0018	ICAM3,VCAM1
Cellular Development	Delay in differentiation of cells	0.0018	NOTCH1,TFR2
Cardiovascular Disease,Cell Death and Survival,Connective Tissue Disorders,Hematological Disease,Hereditary Disorder,Organismal Injury and Abnormalities,Renal and Urological Disease	Familial hemolytic uremic syndrome	0.0018	CFB,CFHR3
Cancer,Organismal Injury and Abnormalities,Reproductive System Disease	Stage IIIA breast cancer	0.00187	ALB,FDPS,TF
Cancer,Endocrine System Disorders,Organismal Injury and Abnormalities,Reproductive System Disease	Gonadal tumor	0.00189	ADAMDEC1,ALB,ALDH1L1,CCN4,CD74,CFB,CFHR3,COL18A1,DIRAS2,EEF1D,FABP4,FDPS,FLRT1,FSHB,GPX3,GYG1,HPX,HRNR,HS6ST2,HSPA9,IDS,IGLL1/IGLL5,INHBC,NOTCH1,NRCAM,NRP1,POSTN,SBSN,SERPING1,TF,TFPI2,TFR2,TMEM192,TPD52L2,VCAM1
Neurological Disease	Progressive neurological disorder	0.00191	AGRN,ALB,ALDH1L1,APOC1,BAX,BCHE,CD74,CFB,COL1A1,FDPS,FSHB,HPX,HSPA9,ICAM3,NOTCH1,NRCAM,PON1,SCN3B,SERPINA3,SERPING1,SNCG,SUSD1,TF,TPT1
Skeletal and Muscular Disorders	Abnormality of limb	0.00209	COL17A1,COL18A1,COL1A1,FDPS,HRNR,IDS
Dermatological Diseases and Conditions,Organismal Injury and Abnormalities	Burn	0.00213	ALB,COL17A1,COL18A1,COL1A1
Cancer,Organismal Injury and Abnormalities	Early stage tumor	0.00217	ALB,BAX,CD74,EFEMP1,FDPS,TF,TPT1,TXNRD1
Cell Death and Survival	Cytolysis of red blood cells	0.00224	BAX,CFB
Molecular Transport,Small Molecule Biochemistry	Quantity of bilirubin	0.00224	ALB,G6PD
Cancer,Connective Tissue Disorders,Organismal Injury and Abnormalities,Skeletal and Muscular Disorders	Benign bone tumor	0.00224	FDPS,NRP1
Connective Tissue Disorders,Dermatological Diseases and Conditions,Developmental Disorder,Hereditary Disorder,Organismal Injury and Abnormalities,Skeletal and Muscular Disorders	Epidermolysis bullosa simplex with nail dystrophy	0.00224	HRNR,IDS
Embryonic Development,Organ Development,Organismal Development,Reproductive System Development and Function,Tissue Development	Folliculogenesis	0.00224	ALB,TF
Cellular Compromise,Inflammatory Response	Degranulation of neutrophils	0.00226	CPNE1,ENPP4,GYG1,HRNR,KPNB1,NFASC,PSMD6,RAB5B,SERPINA3,TNFRSF1B
Cancer,Organismal Injury and Abnormalities,Reproductive System Disease	Invasive breast carcinoma	0.00229	EFEMP1,FABP4,GPX3,LRRC15,MAPRE1,POSTN,SERPING1,SLIT3,SRPX
Connective Tissue Disorders,Inflammatory Disease,Inflammatory Response,Organismal Injury and Abnormalities,Skeletal and Muscular Disorders	Osteoarthritis	0.0023	FCN3,FDPS,POSTN,SCN3B,SDC4,TF,TFPI2,VCAM1
Organismal Injury and Abnormalities,Renal and Urological Disease	Focal segmental glomerulosclerosis	0.00239	APOL1,CTSL,PDLIM1
Neurological Disease	Movement Disorders	0.00257	ALB,BAX,BCHE,CD74,CRIM1,DIRAS2,FDPS,NFASC,NME1,NPM1,PDLIM1,PON1,SCN3B,SDC4,SERPINA3,SLC39A14,SNCG,SRPX,TPD52L2,TPT1
Cancer,Dermatological Diseases and Conditions,Organismal Injury and Abnormalities	Hyperplasia of epidermis	0.00258	CTSL,DSG3,POSTN
Cancer,Organismal Injury and Abnormalities	Fibroma	0.00263	COL17A1,COL18A1,COL1A1,HSPA9,NRP1
Connective Tissue Disorders,Organismal Injury and Abnormalities,Skeletal and Muscular Disorders	Advanced Dupuytren contracture	0.00278	COL17A1,COL18A1,COL1A1
Cancer,Organismal Injury and Abnormalities,Reproductive System Disease	Peyronie disease	0.00278	COL17A1,COL18A1,COL1A1
Dermatological Diseases and Conditions,Organismal Injury and Abnormalities	Cellulite of the buttocks	0.00278	COL17A1,COL18A1,COL1A1
Tissue Development	Organization of extracellular matrix	0.00288	AGRN,COL18A1,COL1A1,CTSL,ICAM3,VCAM1
Carbohydrate Metabolism	Catabolism of polysaccharide	0.00307	AGRN,IDS,POSTN,SDC4
Cardiovascular Disease,Cell Death and Survival,Connective Tissue Disorders,Hematological Disease,Hereditary Disorder,Organismal Injury and Abnormalities	Familial hemolytic anemia	0.00321	CFB,CFHR3,G6PD
Cellular Development	Differentiation of neuroblastoma cell lines	0.00321	NME1,NOTCH1,NPM1
Carbohydrate Metabolism,Small Molecule Biochemistry	Consumption of D-glucose	0.00325	CAB39L,NIBAN2
Cellular Development,Cellular Growth and Proliferation	Colony formation of squamous cell carcinoma cell lines	0.00325	DSG3,NOTCH1
Cellular Assembly and Organization	Organization of cellular membrane	0.00326	AGRN,CADM2,NECTIN3,TF,WASL,YWHAH
Dermatological Diseases and Conditions,Developmental Disorder,Hereditary Disorder,Organismal Injury and Abnormalities	Genodermatosis	0.00335	COL17A1,HRNR,IDS,POSTN
Connective Tissue Disorders,Inflammatory Disease,Inflammatory Response,Organismal Injury and Abnormalities,Skeletal and Muscular Disorders	Hip or knee osteoarthritis	0.00364	FDPS,POSTN,SDC4,TF
Cellular Compromise	Fragmentation of mitochondria	0.00368	BAX,CD74,HSPA9
Cancer,Dermatological Diseases and Conditions,Organismal Injury and Abnormalities	Recurrent cutaneous melanoma	0.00383	ALB,TF
Connective Tissue Disorders,Hematological Disease,Organismal Injury and Abnormalities	Hemoglobinopathy	0.00394	FDPS,HPX,INHBB,TF,VCAM1
Cancer,Dermatological Diseases and Conditions,Organismal Injury and Abnormalities	Skin cancer	0.00397	ABCF3,ACP1,ACVR1,ADAMDEC1,ADGRG6,ADIPOQ,AGRN,AK2,ALB,ALDH1L1,ANGPTL6,APOL1,APPL2,ARL8B,BAX,BCHE,CADM2,CCN4,CD74,CFB,CFHR3,COL17A1,COL18A1,COL1A1,COLEC10,CPNE1,CRIM1,CTSL,DCBLD1,DGCR2,DIRAS2,DNER,DSG3,EEF1D,EFEMP1,EIF6,ENPP4,FABP4,FCN3,FLRT1,FOLR2,FSHB,GLTP,GP5,GUCA2B,HDGF,HNMT,HPR,HPX,HRNR,HS6ST2,HSPA9,HSPB11,HTRA3,ICAM3,IDS,IGLL1/IGLL5,IL10RB,INHBB,INHBC,ISM2,ITIH3,KPNB1,LRRC15,MAPRE1,MIA2,NAAA,…
Cancer,Gastrointestinal Disease,Organismal Injury and Abnormalities	Colon adenocarcinoma	0.00407	ABCF3,ACVR1,ADGRG6,AGRN,ALB,ALDH1L1,APPL2,ATP6V1H,BAX,BCHE,CAB39L,CADM2,CFB,COL17A1,COL18A1,COL1A1,CPNE1,CRIM1,DGCR2,DNER,DSG3,EFEMP1,FABP4,FLRT1,FSHB,G6PD,GP5,GPX3,HDGF,HNMT,HRNR,HS6ST2,HSPA9,ICAM3,IGLL1/IGLL5,INHBB,INHBC,ISM2,ITIH3,KPNB1,MIA2,MTAP,NCAM2,NECTIN3,NFASC,NHLRC2,NOTCH1,NPM1,PAK4,PDLIM1,PON1,POSTN,PRADC1,PTGR1,RAB5B,SBSN,SLIT3,SRPX,ST6GAL2,SUSD1,TF,TFPI2,TMEM132A,TMEM192,TXNRD1,VIL1,…
Cell-To-Cell Signaling and Interaction	Adhesion of epithelial cells	0.00411	DSG3,PAK4,POSTN,TXNRD1
Connective Tissue Disorders,Metabolic Disease,Organismal Injury and Abnormalities,Skeletal and Muscular Disorders	Metabolic bone disease	0.00428	ALB,COL1A1,FDPS,NOTCH1
Amino Acid Metabolism,Molecular Transport,Small Molecule Biochemistry	Quantity of homocysteine	0.00444	PON1,SLC17A3
Cancer,Connective Tissue Disorders,Organismal Injury and Abnormalities,Skeletal and Muscular Disorders	Giant cell tumor of bone	0.00444	FDPS,SERPINA3
Immunological Disease,Neurological Disease,Skeletal and Muscular Disorders	Myasthenia gravis	0.00445	AGRN,BCHE,CD74,SERPINA3
Cancer,Gastrointestinal Disease,Hepatic System Disease,Organismal Injury and Abnormalities	Liver cancer	0.00445	ABCF3,ACP1,ACVR1,ADAMDEC1,AGRN,ALB,ANGPTL6,APOL1,APPL2,BAX,BCHE,CAB39L,CADM2,CFB,CFHR3,COL17A1,COL18A1,COL1A1,COLEC10,CTSL,DSG3,EFEMP1,ENPP4,FAM174A,FCN3,FKBP2,GLTP,GP5,HNMT,HPX,HRNR,HS6ST2,HSPA9,ICAM3,IDS,INHBB,KPNB1,LPAL2,MAPRE1,MIA2,NCAM2,NECTIN3,NIBAN2,NME1,NOTCH1,NPM1,PLOD3,POSTN,PSMD6,PTPN13,SAT2,SBSN,SCN3B,SDC4,SERPING1,SLIT3,SRPX,TF,TFPI2,TFR2,TJP1,TNFRSF1B,TPT1,TXNRD1,VCAM1,YWHAH
Cardiovascular Disease,Organismal Injury and Abnormalities	Abnormality of heart ventricle	0.00475	APOL1,APOM,NOTCH1,TF,TJP1,VCAM1
Connective Tissue Disorders,Hereditary Disorder,Organismal Injury and Abnormalities	Hereditary connective tissue disorder	0.00477	ACVR1,ADGRG6,ADIPOQ,ALB,COL17A1,COL1A1,COLEC10,EFEMP1,FDPS,HRNR,IDS,MTAP,NOTCH1,PLOD3,POSTN,SLC17A3
Nutritional Disease	Body mass index	0.0048	ACP1,ADIPOQ,PON1,TNFRSF1B
Infectious Diseases	Infection by coronavirus	0.00497	ALB,APOL1,APOM,CD74,CFB,ITIH3,RAB5B,SERPINA3,TNFRSF1B,TPT1,VCAM1
Molecular Transport	Transport of heavy metal	0.00498	PON1,SLC39A14,TF,TFR2
Dermatological Diseases and Conditions,Infectious Diseases,Organismal Injury and Abnormalities	Lepromatous leprosy	0.00502	CFHR3,IGKV2-24,IGLL1/IGLL5
Cellular Development,Cellular Growth and Proliferation,Hematological System Development and Function,Hematopoiesis,Lymphoid Tissue Structure and Development,Tissue Development	Colony formation of antigen presenting cells	0.0051	ADIPOQ,EIF6
Cancer,Gastrointestinal Disease,Organismal Injury and Abnormalities	Colorectal carcinoma	0.00535	ABCF3,ACVR1,ADGRG6,AGRN,ALB,ALDH1L1,APPL2,ATP6V1H,BAX,BCHE,CAB39L,CADM2,CFB,COL17A1,COL18A1,COL1A1,CPNE1,CRIM1,DGCR2,DNER,DSG3,EFEMP1,FABP4,FLRT1,FSHB,G6PD,GP5,GPX3,HDGF,HNMT,HRNR,HS6ST2,HSPA9,ICAM3,IGLL1/IGLL5,INHBB,INHBC,ISM2,ITIH3,KPNB1,MIA2,MTAP,NCAM2,NECTIN3,NFASC,NHLRC2,NOTCH1,NPM1,PAK4,PDLIM1,PON1,POSTN,PRADC1,PTGR1,RAB5B,SBSN,SLC39A14,SLIT3,SNCG,SRPX,ST6GAL2,SUSD1,TF,TFPI2,TMEM132A,TMEM19…
Cellular Assembly and Organization	Organization of organelle	0.00562	AGRN,BAX,CADM2,COL1A1,MAPRE1,NECTIN3,NPM1,PLOD3,TMED9
Cell Morphology,Hair and Skin Development and Function	Morphology of epithelial cell lines	0.00563	APOL1,BAX,NOTCH1
Cellular Movement	Chemorepulsion	0.0058	NRP1,SLIT3
Cell-To-Cell Signaling and Interaction,Hair and Skin Development and Function	Adhesion of keratinocytes	0.0058	DSG3,PAK4
Neurological Disease,Organismal Injury and Abnormalities,Psychological Disorders	Parkinsonism	0.00587	ALB,BAX,BCHE,CD74,G6PD,SERPINA3,SNCG,TPT1
Neurological Disease	Progressive motor neuropathy	0.00592	ALB,BAX,BCHE,CD74,COL1A1,FDPS,NRCAM,PON1,SCN3B,SERPINA3,SERPING1,SNCG,SUSD1,TF,TPT1
Cell-To-Cell Signaling and Interaction,Embryonic Development	Adhesion of embryonic cells	0.00595	POSTN,TXNRD1,VCAM1
Carbohydrate Metabolism	Metabolism of polysaccharide	0.00603	AGRN,GYG1,HS6ST2,IDS,POSTN,SDC4
Cancer,Organismal Injury and Abnormalities	Invasive tumor	0.00614	ALB,COL18A1,EFEMP1,FABP4,FDPS,GPX3,IDS,LRRC15,MAPRE1,NME1,NOTCH1,NPM1,POSTN,SERPING1,SLIT3,SRPX,TF,TPT1,VCAM1
Cancer,Organismal Injury and Abnormalities,Reproductive System Disease	Prostatic intraepithelial tumor	0.00618	CD74,CFB,GPX3,SERPING1
Cellular Movement,Hair and Skin Development and Function	Cell movement of keratinocytes	0.00628	ADIPOQ,COL17A1,PAK4
Cancer,Organismal Injury and Abnormalities,Respiratory Disease	Lung cancer	0.00632	ABCF3,ADGRG6,AGRN,ALB,ALDH1L1,ANGPTL6,APOC1,ATP6V1H,BAX,BCHE,CFHR3,COL18A1,COL1A1,DNER,DSG3,EFEMP1,ENPP4,FABP4,FDPS,FSHB,GPX3,HNMT,HRNR,HS6ST2,HSPA9,ICAM3,ISM2,ITIH3,MIA2,MTAP,NCAM2,NECTIN3,NFASC,NME1,NOTCH1,NPM1,NRCAM,PLOD3,PON1,POSTN,PPP1R7,PRAP1,PTPN13,SBSN,SERPINA3,SERPING1,SLIT3,SLURP2,SNCG,SRPX,ST6GAL2,TF,TFPI2,TFR2,TJP1,TMEM132A,TPT1,TXNRD1,VCAM1,VIL1,WASL
Endocrine System Disorders,Gastrointestinal Disease,Metabolic Disease,Organismal Injury and Abnormalities	Diabetic complication	0.00636	BAX,COL17A1,COL18A1,COL1A1,CRIM1,CTSL,NOTCH1,SLIT3,VCAM1
Cancer,Organismal Injury and Abnormalities,Reproductive System Disease	Genital tumor	0.00639	ABCF3,ACVR1,ADAMDEC1,ADGRG6,AK2,ALB,ALDH1L1,APPL2,ARL8B,ATP6V1H,BAX,BCHE,CAB39L,CAPZA1,CCN4,CD74,CFB,CFHR3,COL17A1,COL18A1,COL1A1,CPNE1,CRIM1,CTSL,DCBLD1,DIRAS2,DNER,DSG3,EEF1D,EFEMP1,ENPP4,FABP4,FCN3,FDPS,FLRT1,FSHB,G6PD,GLTP,GP5,GPX3,GUCA2B,GYG1,HDGF,HNMT,HPR,HPX,HRNR,HS6ST2,HSPA9,HTRA3,ICAM3,IDS,IGLL1/IGLL5,INHBB,INHBC,KPNB1,LRRC15,MIA2,NCAM2,NFASC,NHLRC2,NIBAN2,NME1,NOTCH1,NPM1,NRCAM,NRG4,NRP…
Cancer,Organismal Injury and Abnormalities	Genitourinary tumor	0.0064	ABCF3,ACVR1,ADAMDEC1,ADGRG6,AGRN,AK2,ALB,ALDH1L1,ANGPTL6,APPL2,ARL8B,ATP6V1H,BAX,BCHE,CAB39L,CADM2,CAPZA1,CCN4,CD74,CFB,CFHR3,COL17A1,COL18A1,COL1A1,COLEC10,CPNE1,CRIM1,CTSL,DCBLD1,DIRAS2,DNER,DSG3,EEF1D,EFEMP1,EIF6,ENPP4,FABP4,FCN3,FDPS,FLRT1,FSHB,G6PD,GLTP,GP5,GPX3,GUCA2B,GYG1,HDGF,HNMT,HPR,HPX,HRNR,HS6ST2,HSPA9,HTRA3,ICAM3,IDS,IGLL1/IGLL5,INHBB,INHBC,ITIH3,KLRB1,KPNB1,LRRC15,MAPRE1,MIA2,MTAP,N…
Carbohydrate Metabolism	Metabolism of carbohydrate	0.00645	ADIPOQ,AGRN,CPNE1,G6PD,GYG1,HS6ST2,IDS,PON1,POSTN,PTPN13,SDC4,ST6GAL2
Antigen Presentation,Inflammatory Response	Antigen presentation	0.00655	ARL8B,CTSL
Hereditary Disorder,Neurological Disease,Organismal Injury and Abnormalities,Psychological Disorders,Skeletal and Muscular Disorders	Huntington Disease	0.00659	BAX,CRIM1,DIRAS2,NME1,NPM1,PDLIM1,PON1,SCN3B,SDC4,SERPINA3,SRPX,TPD52L2
Cancer,Organismal Injury and Abnormalities	Hematological or lymphatic system tumor	0.00684	ACVR1,ADAMDEC1,ADGRG6,ADIPOQ,AGRN,ALB,ATP6V1H,BAX,BCHE,CADM2,CD74,COL17A1,COL18A1,COL1A1,CORO1A,CPNE1,CTSL,DGCR2,DNER,DYNLL2,EEF1D,FDPS,GPX3,GYG1,HNRNPD,HRNR,HTRA3,ICAM3,IGLL1/IGLL5,MIA2,NFASC,NIBAN2,NME1,NOTCH1,NPM1,NRCAM,NRP1,POSTN,PPP1R7,PTPN13,SCN3B,SERPINA3,SLC39A14,SLIT3,SUSD1,TF,TFR2,TJP1,TMEM132A,TNFRSF1B,TXNRD1,VCAM1,VWA7
Amino Acid Metabolism,Post-Translational Modification,Small Molecule Biochemistry	Phosphorylation of L-tyrosine	0.00685	ACVR1,CD74,EFEMP1,NRP1
Cardiovascular System Development and Function	Morphogenesis of cardiovascular system	0.00685	COL18A1,NOTCH1,NRP1,VCAM1
Cancer,Gastrointestinal Disease,Hepatic System Disease,Organismal Injury and Abnormalities	Liver carcinoma	0.00711	ABCF3,ACP1,ACVR1,ADAMDEC1,AGRN,ALB,ANGPTL6,APOL1,APPL2,BAX,BCHE,CAB39L,CADM2,CFB,CFHR3,COL17A1,COL18A1,COL1A1,COLEC10,CTSL,DSG3,EFEMP1,ENPP4,FAM174A,FCN3,FKBP2,GLTP,GP5,HNMT,HPX,HRNR,HS6ST2,HSPA9,ICAM3,IDS,INHBB,KPNB1,LPAL2,MAPRE1,MIA2,NCAM2,NECTIN3,NIBAN2,NME1,NOTCH1,NPM1,PLOD3,POSTN,PSMD6,PTPN13,SAT2,SBSN,SCN3B,SDC4,SERPING1,SLIT3,SRPX,TF,TFR2,TJP1,TNFRSF1B,TXNRD1,VCAM1,YWHAH
Connective Tissue Disorders,Gastrointestinal Disease,Organismal Injury and Abnormalities,Skeletal and Muscular Disorders	Intrabony periodontal defect	0.00721	FDPS
Developmental Disorder,Hereditary Disorder,Metabolic Disease,Organismal Injury and Abnormalities	Mucopolysaccharidosis type IIB	0.00721	IDS
Cellular Assembly and Organization,Cellular Function and Maintenance	Focusing of microtubules	0.00721	MAPRE1
DNA Replication, Recombination, and Repair,Nucleic Acid Metabolism,Small Molecule Biochemistry	Catabolism of nebularine	0.00721	ENPP4
Lipid Metabolism,Molecular Transport,Small Molecule Biochemistry	Quantity of ketone body	0.00721	ALB
Cell Morphology,Hematological System Development and Function,Hypersensitivity Response	Morphology of eosinophils	0.00721	VCAM1
Developmental Disorder,Hereditary Disorder,Metabolic Disease,Organismal Injury and Abnormalities	Mucopolysaccharidosis type IIA	0.00721	IDS
Cell-To-Cell Signaling and Interaction,Cellular Movement,Hematological System Development and Function,Immune Cell Trafficking,Inflammatory Response	Recruitment of peripheral blood monocytes	0.00721	TNFRSF1B
Cellular Compromise,Hypersensitivity Response,Inflammatory Response	Degranulation of BMMC cells	0.00721	ALB
Lipid Metabolism,Small Molecule Biochemistry	Crystallization of cholesterol	0.00721	ALB
Neurological Disease,Organismal Injury and Abnormalities	Acute spinal cord injury	0.00721	FDPS
Developmental Disorder,Hematological Disease,Hereditary Disorder,Immunological Disease,Metabolic Disease,Organismal Injury and Abnormalities	Reticular dysgenesis	0.00721	AK2
Connective Tissue Development and Function,Skeletal and Muscular System Development and Function	Bone mineral density of femur	0.00721	FDPS
Cancer,Gastrointestinal Disease,Organismal Injury and Abnormalities	Grade 2 oral squamous cell carcinoma	0.00721	NPM1
Carbohydrate Metabolism,Lipid Metabolism,Small Molecule Biochemistry	Activation of 1-palmitoyl-2-glutaroyl-sn-glycero-3-phosphorylcholine	0.00721	PON1
Cell Morphology,Cell-To-Cell Signaling and Interaction,Cellular Assembly and Organization	Area of gap junctions	0.00721	TJP1
Cellular Development,Embryonic Development,Organismal Development	Delay in initiation of differentiation of multilineage progenitor cells	0.00721	NOTCH1
Infectious Diseases	Infectivity of Hepatitis C virus	0.00721	APOC1
Hereditary Disorder,Organismal Injury and Abnormalities	Hereditary angioedema type II	0.00721	SERPING1
Endocrine System Disorders,Hematological Disease,Organismal Injury and Abnormalities	Moderate hypercalcemia	0.00721	FDPS
Connective Tissue Disorders,Organismal Injury and Abnormalities,Skeletal and Muscular Disorders	Postmenopausal osteopenia	0.00721	FDPS
Cellular Assembly and Organization,Cellular Function and Maintenance	Stabilization of lamellipodia	0.00721	COL17A1
Developmental Disorder,Hereditary Disorder,Metabolic Disease,Organismal Injury and Abnormalities	Japanese type fluoride-resistant butyrylcholinesterase deficiency	0.00721	BCHE
Connective Tissue Disorders,Developmental Disorder,Hereditary Disorder,Metabolic Disease,Organismal Injury and Abnormalities	Lysyl hydroxylase 3 deficiency	0.00721	PLOD3
Cardiovascular System Development and Function,Organismal Development	Sprouting angiogenesis by microvascular endothelial cells	0.00721	TJP1
Cell Morphology	Polarity of membrane lipid core	0.00721	BAX
Connective Tissue Disorders,Dermatological Diseases and Conditions,Developmental Disorder,Hereditary Disorder,Metabolic Disease,Organismal Injury and Abnormalities,Skeletal and Muscular Disorders	Combined osteogenesis imperfecta and Ehlers-Danlos syndrome type I	0.00721	COL1A1
Connective Tissue Disorders,Developmental Disorder,Hereditary Disorder,Metabolic Disease,Organismal Injury and Abnormalities,Skeletal and Muscular Disorders	Osteogenesis imperfecta type 2 thin-bone variant	0.00721	COL1A1
Inflammatory Disease,Inflammatory Response,Organismal Injury and Abnormalities,Renal and Urological Disease	Idiopathic interstitial nephritis	0.00721	ALB
Connective Tissue Disorders,Developmental Disorder,Hereditary Disorder,Neurological Disease,Organismal Injury and Abnormalities,Skeletal and Muscular Disorders	Lethal congenital contracture syndrome type 9	0.00721	ADGRG6
Developmental Disorder,Hereditary Disorder,Metabolic Disease,Organismal Injury and Abnormalities,Skeletal and Muscular Disorders	Glycogen storage disease type XV	0.00721	GYG1
Endocrine System Development and Function,Organ Morphology,Tissue Morphology	Quantity of delta islet cells	0.00721	NRG4
Cardiovascular Disease,Endocrine System Disorders,Gastrointestinal Disease,Hereditary Disorder,Metabolic Disease,Organismal Injury and Abnormalities	Susceptibility to microvascular complications of diabetes type 5	0.00721	PON1
Cancer,Cardiovascular Disease,Hereditary Disorder,Neurological Disease,Organismal Injury and Abnormalities	Fibrosis, neurodegeneration and cerebral angiomatosis	0.00721	NHLRC2
Developmental Disorder,Hereditary Disorder,Immunological Disease,Organismal Injury and Abnormalities	Partial deficiency of complement component type 4	0.00721	SERPING1
Cancer,Connective Tissue Disorders,Developmental Disorder,Hereditary Disorder,Organismal Injury and Abnormalities,Skeletal and Muscular Disorders	Diaphyseal medullary stenosis with malignant fibrous histiocytoma	0.00721	MTAP
Endocrine System Disorders,Hematological Disease,Organismal Injury and Abnormalities	Severe hypercalcemia	0.00721	FDPS
Connective Tissue Disorders,Developmental Disorder,Hereditary Disorder,Organismal Injury and Abnormalities,Skeletal and Muscular Disorders	3MC syndrome type 3	0.00721	COLEC10
Cell-mediated Immune Response,Cellular Development,Cellular Function and Maintenance,Cellular Growth and Proliferation,Embryonic Development,Hematological System Development and Function,Hematopoiesis,Lymphoid Tissue Structure and Development,Organ Development,Organismal Development,Tissue Development	Differentiation of pro-T3 thymocytes	0.00721	NOTCH1
Cellular Development,Organismal Development	Epithelial-mesenchymal transformation of epithelial cell lines	0.00721	POSTN
Cardiovascular Disease,Cell Death and Survival,Connective Tissue Disorders,Hematological Disease,Organismal Injury and Abnormalities,Renal and Urological Disease	Susceptibility to atypical hemolytic uremic syndrome type 4	0.00721	CFB
Infectious Diseases	NS1 antigen positive dengue hemorrhagic fever	0.00721	ALB
Cellular Assembly and Organization	Dissociation of actin stress fibers	0.00721	COL18A1
Hereditary Disorder,Organismal Injury and Abnormalities	Autosomal recessive hereditary angioedema	0.00721	SERPING1
Hematological Disease,Hereditary Disorder,Metabolic Disease,Organismal Injury and Abnormalities	Analbuminemia Baghdad	0.00721	ALB
Auditory Disease,Hereditary Disorder,Neurological Disease,Ophthalmic Disease,Organismal Injury and Abnormalities	Usher syndrome type IIIB	0.00721	HARS1
Developmental Disorder,Endocrine System Disorders,Hereditary Disorder,Metabolic Disease,Organismal Injury and Abnormalities	Dysalbuminemic hyperthyroxinemia	0.00721	ALB
Connective Tissue Disorders,Developmental Disorder,Hereditary Disorder,Metabolic Disease,Organismal Injury and Abnormalities,Skeletal and Muscular Disorders	Mild osteogenesis imperfecta type I	0.00721	COL1A1
Cellular Compromise	Degradation of alpha-synuclein fibril	0.00721	CTSL
Infectious Diseases	Disassembly of Reoviridae	0.00721	CTSL
Endocrine System Development and Function	Insulin sensitivity index	0.00721	ADIPOQ
Cell Death and Survival,Connective Tissue Disorders,Organismal Injury and Abnormalities,Skeletal and Muscular Disorders	Symptomatic stage osteonecrosis	0.00721	ACP1
Cell-To-Cell Signaling and Interaction,Cellular Compromise	Oxidative stress response of sarcoma cell lines	0.00721	HSPA9
Connective Tissue Disorders,Dermatological Diseases and Conditions,Developmental Disorder,Hereditary Disorder,Organismal Injury and Abnormalities	Localisata variant junctional epidermolysis bullosa	0.00721	COL17A1
Carbohydrate Metabolism	Biosynthesis of pentose	0.00721	G6PD
Carbohydrate Metabolism	Biosynthesis of D-ribose-5-phosphate	0.00721	G6PD
Endocrine System Development and Function,Lipid Metabolism,Small Molecule Biochemistry,Vitamin and Mineral Metabolism	Catabolism of glucocorticoid	0.00721	YWHAH
Cancer,Hematological Disease,Immunological Disease,Organismal Injury and Abnormalities	FLT3-ITD mutation negative acute myeloid leukemia	0.00721	NPM1
Molecular Transport	Import of Fe2+	0.00721	SLC39A14
Cancer,Organismal Injury and Abnormalities	Angiogenesis of malignant tumor	0.00721	CCN4
Cardiovascular Disease,Developmental Disorder,Hematological Disease,Hereditary Disorder,Metabolic Disease,Organismal Injury and Abnormalities	Congenital atransferrinemia	0.00721	TF
Connective Tissue Disorders,Developmental Disorder,Hereditary Disorder,Inflammatory Disease,Inflammatory Response,Metabolic Disease,Organismal Injury and Abnormalities,Skeletal and Muscular Disorders	Gout susceptibility 4	0.00721	SLC17A3
Cancer,Hematological Disease,Immunological Disease,Organismal Injury and Abnormalities	Chronic lymphocytic leukemia subset 8	0.00721	NOTCH1
Small Molecule Biochemistry	Hydrolysis of olmesartan medoxomil	0.00721	ALB
Endocrine System Disorders,Organismal Injury and Abnormalities,Reproductive System Disease	Isolated follicle-stimulating hormone deficiency	0.00721	FSHB
RNA Post-Transcriptional Modification	Maturation of rRNA	0.00721	NPM1
Ophthalmic Disease,Organismal Injury and Abnormalities	Primary angle-closure glaucoma	0.00721	COL18A1
Cardiovascular Disease,Cell Death and Survival,Connective Tissue Disorders,Developmental Disorder,Hematological Disease,Hereditary Disorder,Metabolic Disease,Organismal Injury and Abnormalities	Nonspherocytic hemolytic anemia due to G6PD deficiency	0.00721	G6PD
Developmental Disorder,Hereditary Disorder,Metabolic Disease,Organismal Injury and Abnormalities,Skeletal and Muscular Disorders	Polyglucosan body myopathy type 2	0.00721	GYG1
Cellular Growth and Proliferation	Proliferation of heart cell lines	0.00721	AGRN
Molecular Transport,Protein Synthesis	Release of protein	0.00721	BAX
Cancer,Dermatological Diseases and Conditions,Organismal Injury and Abnormalities	Multiple types porokeratosis type 9	0.00721	FDPS
Dermatological Diseases and Conditions,Gastrointestinal Disease,Hereditary Disorder,Organismal Injury and Abnormalities,Respiratory Disease	Acantholytic blistering of oral and laryngeal mucosa	0.00721	DSG3
Drug Metabolism,Molecular Transport	Quantity of midazolam	0.00721	ALB
Cellular Development,Cellular Growth and Proliferation,Connective Tissue Development and Function,Tissue Development	Development of adipocytes	0.00721	ADIPOQ
Developmental Disorder,Hereditary Disorder,Neurological Disease,Ophthalmic Disease,Organismal Injury and Abnormalities	Paganini-Miozzo syndrome	0.00721	HS6ST2
Lipid Metabolism,Molecular Transport,Small Molecule Biochemistry	Quantity of saturated fatty acid	0.00721	PON1
Cell-To-Cell Signaling and Interaction,Cellular Assembly and Organization,Cellular Compromise	Disruption of desmosomes	0.00721	DSG3
Cardiovascular Disease,Hematological Disease,Organismal Injury and Abnormalities	Development of thrombus	0.00721	COL1A1
Cancer,Hematological Disease,Immunological Disease,Organismal Injury and Abnormalities,Tumor Morphology	Rapidly progressive chronic lymphocytic leukemia	0.00721	NOTCH1
Cell Morphology	Cell flattening of kidney cancer cell lines	0.00721	INHBB
Cell Cycle	Arrest in cell cycle progression of blood platelets	0.00721	COL1A1
Lipid Metabolism,Small Molecule Biochemistry	Hydrolysis of anandamide	0.00721	NAAA
Cell Cycle	Quiescence of nervous tissue cell lines	0.00721	NRP1
Cell-To-Cell Signaling and Interaction,Cellular Compromise,Cellular Function and Maintenance	Endoplasmic reticulum stress response of eye cell lines	0.00721	EFEMP1
Hereditary Disorder,Neurological Disease,Organismal Injury and Abnormalities,Skeletal and Muscular Disorders	Axonal Charcot-Marie-Tooth disease type 2W	0.00721	HARS1
Cancer,Organismal Injury and Abnormalities	Transformation of Schwann cells	0.00721	NOTCH1
Connective Tissue Disorders,Developmental Disorder,Hereditary Disorder,Metabolic Disease,Organismal Injury and Abnormalities,Skeletal and Muscular Disorders	Osteogenesis imperfecta type IIC	0.00721	COL1A1
Cellular Compromise	Damage of membrane lipid core	0.00721	BAX
Digestive System Development and Function,Gastrointestinal Disease,Hepatic System Development and Function,Hepatic System Disease,Inflammatory Disease,Inflammatory Response,Organ Development,Organismal Injury and Abnormalities	Necroinflammatory liver disease	0.00721	ADIPOQ
Cancer,Connective Tissue Disorders,Organismal Injury and Abnormalities,Skeletal and Muscular Disorders	Osteolytic bone metastasis	0.00721	FDPS
Carbohydrate Metabolism,Lipid Metabolism,Small Molecule Biochemistry	Activation of 1-palmitoyl-2-arachidonyl-sn-glycero-3-phosphorylcholine	0.00721	PON1
Respiratory Disease	Postanesthetic apnea	0.00721	BCHE
Developmental Disorder,Hematological Disease,Hereditary Disorder,Metabolic Disease,Nutritional Disease,Organismal Injury and Abnormalities	Hereditary hemochromatosis type 3	0.00721	TFR2
Developmental Disorder,Hereditary Disorder,Immunological Disease,Organismal Injury and Abnormalities	Complement factor B deficiency	0.00721	CFB
Hereditary Disorder,Organismal Injury and Abnormalities	Hereditary angioedema type I	0.00721	SERPING1
Cardiovascular Disease,Developmental Disorder,Hematological Disease,Hereditary Disorder,Organismal Injury and Abnormalities	Sideroblastic anemia type 4	0.00721	HSPA9
Developmental Disorder,Hereditary Disorder,Inflammatory Disease,Inflammatory Response,Ophthalmic Disease,Organismal Injury and Abnormalities	Epithelial recurrent erosion dystrophy	0.00721	COL17A1
Developmental Disorder,Hereditary Disorder,Metabolic Disease,Neurological Disease,Organismal Injury and Abnormalities	Hypermanganesemia with dystonia type 2	0.00721	SLC39A14
Amino Acid Metabolism,Energy Production,Post-Translational Modification,Small Molecule Biochemistry	Auto-oxidation of homocysteine	0.00721	ALB
Cancer,Dermatological Diseases and Conditions,Organismal Injury and Abnormalities	Metastasis of melanoma cells	0.00721	COL18A1
Cell Death and Survival	Cell death of peripheral myeloid dendritic cells	0.00721	TNFRSF1B
Cellular Compromise	Permeability transition of mitochondrial membrane	0.00721	BAX
Developmental Disorder,Hereditary Disorder,Immunological Disease,Neurological Disease,Organismal Injury and Abnormalities,Skeletal and Muscular Disorders	Congenital myasthenic syndrome type 8	0.00721	AGRN
Connective Tissue Disorders,Organismal Injury and Abnormalities,Skeletal and Muscular Disorders	Age-related bone loss	0.00721	FDPS
Metabolic Disease,Organismal Injury and Abnormalities	Hypovolemia	0.00721	ALB
Cardiovascular Disease,Organismal Injury and Abnormalities	Peripheral arterial occlusive disease type 1	0.00721	SERPINA3
Cardiovascular Disease,Developmental Disorder,Organismal Injury and Abnormalities	Shone complex	0.00721	NOTCH1
Cardiovascular Disease,Cell Death and Survival,Connective Tissue Disorders,Hematological Disease,Hereditary Disorder,Immunological Disease,Inflammatory Disease,Organismal Injury and Abnormalities	Chronic granulomatosis and hemolytic anemia	0.00721	G6PD
Connective Tissue Disorders,Developmental Disorder,Hereditary Disorder,Metabolic Disease,Organismal Injury and Abnormalities,Skeletal and Muscular Disorders	Osteogenesis imperfect type III/IV	0.00721	COL1A1
Cardiovascular System Development and Function	Thickness of tunica intima	0.00721	VCAM1
Hereditary Disorder,Organismal Injury and Abnormalities,Renal and Urological Disease	Susceptibility to focal segmental glomerulosclerosis type 4	0.00721	APOL1
Cellular Assembly and Organization	Anchoring of centrosome	0.00721	MAPRE1
Developmental Disorder,Hereditary Disorder,Neurological Disease,Organismal Injury and Abnormalities	Autosomal recessive mental retardation type 51	0.00721	HNMT
Lipid Metabolism,Molecular Transport,Small Molecule Biochemistry	Concentration of eicosapentenoic acid	0.00721	PON1
Developmental Disorder,Hereditary Disorder,Metabolic Disease,Organismal Injury and Abnormalities	Fluoride-resistant II butyrylcholinesterase deficiency	0.00721	BCHE
Developmental Disorder,Hereditary Disorder,Organismal Injury and Abnormalities	EVEN-plus syndrome	0.00721	HSPA9
Drug Metabolism,Small Molecule Biochemistry	Binding of ketoprofen	0.00721	ALB
Cellular Growth and Proliferation,Organismal Development	Growth of Bacteroides fragilis	0.00721	TF
Cellular Assembly and Organization	Assembly of phagolysosome	0.00721	CORO1A
Amino Acid Metabolism,Post-Translational Modification,Small Molecule Biochemistry	Hydroxylation of L-lysine	0.00721	PLOD3
Cell Cycle	Cell cycle progression of mesothelial cells	0.00721	NOTCH1
Cell Death and Survival	Complement-mediated lysis of red blood cells	0.00721	CFB
Skeletal and Muscular System Development and Function	Force generation by podocytes	0.00721	PDLIM1
Lipid Metabolism,Small Molecule Biochemistry,Vitamin and Mineral Metabolism	Hydrolysis of palmitoylethanolamide	0.00721	NAAA
Developmental Disorder,Hereditary Disorder,Neurological Disease,Organismal Injury and Abnormalities,Skeletal and Muscular Disorders	Neurodevelopmental disorder with central and peripheral motor dysfunction	0.00721	NFASC
Cardiovascular Disease,Organismal Injury and Abnormalities	Aortoiliac occlusive disease	0.00721	ALB
Amino Acid Metabolism,Protein Synthesis,Small Molecule Biochemistry	Incorporation of selenocysteine	0.00721	TXNRD1
Cell-To-Cell Signaling and Interaction,Cellular Compromise	Oxidative stress response of bone cancer cell lines	0.00721	HSPA9
Hematological Disease,Hereditary Disorder,Immunological Disease,Metabolic Disease,Organismal Injury and Abnormalities	Agammaglobulinemia type 2	0.00721	IGLL1/IGLL5
Endocrine System Disorders,Hematological Disease,Hereditary Disorder,Metabolic Disease,Organismal Injury and Abnormalities	Hypoadiponectinemia	0.00721	ADIPOQ
Cancer,Dermatological Diseases and Conditions,Organismal Injury and Abnormalities	Growth of cutaneous melanoma	0.00721	CCN4
Cell-To-Cell Signaling and Interaction,Molecular Transport,Small Molecule Biochemistry	Concentration of 5-hydroxytryptamine	0.00721	NOTCH1
Gastrointestinal Disease,Hereditary Disorder,Inflammatory Disease,Organismal Injury and Abnormalities	Autosomal recessive inflammatory bowel disease type 25	0.00721	IL10RB
Cardiovascular Disease,Organismal Injury and Abnormalities,Skeletal and Muscular Disorders	Reperfusion injury of myocardium	0.00721	SERPING1
Small Molecule Biochemistry	Catabolism of histamine	0.00721	HNMT
Dermatological Diseases and Conditions,Developmental Disorder,Hereditary Disorder,Organismal Injury and Abnormalities	Adams-Oliver syndrome type 5	0.00721	NOTCH1
Cellular Development,Cellular Growth and Proliferation,Nervous System Development and Function	Arrest in growth of nervous tissue cell lines	0.00721	NRP1
Connective Tissue Disorders,Developmental Disorder,Hereditary Disorder,Metabolic Disease,Organismal Injury and Abnormalities,Skeletal and Muscular Disorders	Autosomal dominant osteogenesis imperfecta type I	0.00721	COL1A1
Cell Death and Survival,Cell Morphology,Cellular Function and Maintenance	Autophagic cell death by adenocarcinoma cell lines	0.00721	APOL1
Cell Death and Survival,Organismal Survival	Survival of Escherichia coli 25922	0.00721	TFPI2
Lipid Metabolism,Small Molecule Biochemistry	Conversion of 5(S)-HETE	0.00721	ALB
Hereditary Disorder,Immunological Disease,Metabolic Disease,Organismal Injury and Abnormalities	Immunodeficiency due to ficolin 3 deficiency	0.00721	FCN3
Cell Death and Survival,Connective Tissue Disorders,Hematological Disease,Organismal Injury and Abnormalities	Acute hemolysis	0.00721	G6PD
Cell Morphology	Fluidity of membrane lipid core	0.00721	BAX
Cardiovascular Disease,Hereditary Disorder,Organismal Injury and Abnormalities,Skeletal and Muscular Disorders	Brugada syndrome type 7	0.00721	SCN3B
Organismal Injury and Abnormalities	Selenium toxicity	0.00721	TXNRD1
Metabolic Disease,Neurological Disease,Organismal Injury and Abnormalities,Psychological Disorders	Late-onset nonfamilial Alzheimer disease	0.00721	SERPINA3
Cardiovascular Disease,Cell Death and Survival,Connective Tissue Disorders,Hematological Disease,Organismal Injury and Abnormalities,Renal and Urological Disease	Atypical hemolytic uremic syndrome	0.00733	CFB,CFHR3
Cellular Development,Cellular Growth and Proliferation,Hematological System Development and Function,Hematopoiesis,Lymphoid Tissue Structure and Development,Tissue Development	Colony formation of phagocytes	0.00733	ADIPOQ,EIF6
Cell Cycle	Cell cycle progression of blood cells	0.00733	COL1A1,HSPA9
Ophthalmic Disease,Organismal Injury and Abnormalities	Primary glaucoma	0.00734	BCHE,COL18A1,TJP1
Dermatological Diseases and Conditions,Endocrine System Disorders,Gastrointestinal Disease,Metabolic Disease,Organismal Injury and Abnormalities,Skeletal and Muscular Disorders	Diabetic foot ulcer disorder	0.00734	COL17A1,COL18A1,COL1A1
Cancer,Gastrointestinal Disease,Organismal Injury and Abnormalities	Colorectal adenocarcinoma	0.00753	ABCF3,ACVR1,ADGRG6,AGRN,ALB,ALDH1L1,APPL2,ATP6V1H,BAX,BCHE,CAB39L,CADM2,CFB,COL17A1,COL18A1,COL1A1,CPNE1,CRIM1,DGCR2,DNER,DSG3,EFEMP1,FABP4,FLRT1,FSHB,G6PD,GP5,GPX3,HDGF,HNMT,HRNR,HS6ST2,HSPA9,ICAM3,IGLL1/IGLL5,INHBB,INHBC,ISM2,ITIH3,KPNB1,MIA2,MTAP,NCAM2,NECTIN3,NFASC,NHLRC2,NOTCH1,NPM1,PAK4,PDLIM1,PON1,POSTN,PRADC1,PTGR1,RAB5B,SBSN,SLIT3,SRPX,ST6GAL2,SUSD1,TF,TFPI2,TMEM132A,TMEM192,TMEM59,TXNRD…
Humoral Immune Response,Inflammatory Response	Complement activation	0.00781	CFB,COLEC10,FCN3,IGKV3-15
Inflammatory Disease,Inflammatory Response,Organismal Injury and Abnormalities,Respiratory Disease	Asthma	0.00787	COL1A1,FDPS,HNMT,ICAM3,POSTN,SERPING1,VCAM1
Hereditary Disorder,Ophthalmic Disease,Organismal Injury and Abnormalities	Familial glaucoma	0.0081	BCHE,COL18A1,TJP1
Carbohydrate Metabolism,Small Molecule Biochemistry	Catabolism of glycosaminoglycan	0.0081	AGRN,IDS,SDC4
Cancer,Hematological Disease,Immunological Disease,Organismal Injury and Abnormalities,Tumor Morphology	Progressive leukemia	0.00815	NOTCH1,TXNRD1
Developmental Disorder,Hereditary Disorder,Ophthalmic Disease,Organismal Injury and Abnormalities	Dominant corneal dystrophy	0.00815	COL17A1,POSTN
Cell Death and Survival,Cellular Compromise	Fragmentation of nucleus	0.00815	BAX,NPM1
Cancer,Hematological Disease,Immunological Disease,Organismal Injury and Abnormalities	Leukemia	0.00822	ALB,ATP6V1H,BAX,BCHE,CADM2,CD74,COL17A1,COL1A1,CORO1A,CPNE1,DGCR2,DNER,EEF1D,GPX3,GYG1,HNRNPD,HRNR,IGLL1/IGLL5,NFASC,NIBAN2,NOTCH1,NPM1,NRCAM,NRP1,POSTN,PPP1R7,PTPN13,SCN3B,SERPINA3,SLC39A14,SLIT3,SUSD1,TF,TFR2,TJP1,TMEM132A,TXNRD1
Endocrine System Disorders,Gastrointestinal Disease,Immunological Disease,Metabolic Disease,Organismal Injury and Abnormalities	Insulin-dependent diabetes mellitus	0.00827	ADIPOQ,ALB,APOM,CFB,RAB5B,SLC17A3,VWA7
Cancer,Organismal Injury and Abnormalities	Nonhematologic malignant neoplasm	0.00832	ABCF3,ACP1,ACVR1,ADAMDEC1,ADGRG6,ADIPOQ,AGRN,AK2,ALB,ALDH1L1,ANGPTL6,APOC1,APOL1,APPL2,ARL8B,ATP6V1H,BAX,BCHE,CAB39L,CADM2,CAPZA1,CCN4,CD74,CFB,CFHR3,COL17A1,COL18A1,COL1A1,COLEC10,CORO1A,CPNE1,CRIM1,CTSL,DCBLD1,DGCR2,DIRAS2,DNER,DSG3,DYNLL2,EEF1D,EFEMP1,EIF6,ENPP4,FABP4,FAM174A,FCN3,FDPS,FKBP2,FLRT1,FOLR2,FSHB,G6PD,GLTP,GP5,GPX3,GUCA2B,GYG1,HDGF,HNMT,HNRNPD,HPR,HPX,HRNR,HS6ST2,HSPA9,HSPB11,HTRA3…
Cancer,Hematological Disease,Organismal Injury and Abnormalities	Neoplasia of blood cells	0.00844	ACVR1,ADAMDEC1,ADIPOQ,AGRN,ALB,ATP6V1H,BAX,BCHE,CADM2,CD74,COL17A1,COL18A1,COL1A1,CORO1A,CPNE1,CTSL,DGCR2,DNER,DYNLL2,EEF1D,FDPS,GPX3,GYG1,HNRNPD,HRNR,ICAM3,IGLL1/IGLL5,MIA2,NFASC,NIBAN2,NME1,NOTCH1,NPM1,NRCAM,NRP1,POSTN,PPP1R7,PTPN13,SCN3B,SERPINA3,SLC39A14,SLIT3,SUSD1,TF,TFR2,TJP1,TMEM132A,TNFRSF1B,TXNRD1,VCAM1,VWA7
Molecular Transport	Export of molecule	0.00849	ADIPOQ,ALB,APOC1,APOL1,APOM,PON1
Cardiovascular Disease,Organismal Injury and Abnormalities	Ischemia of heart	0.00849	ADIPOQ,ALB,PON1,POSTN,TF,VCAM1
Hereditary Disorder,Neurological Disease,Organismal Injury and Abnormalities,Psychological Disorders	Familial tauopathy	0.0085	APOC1,SERPINA3,TF
Dermatological Diseases and Conditions,Immunological Disease,Inflammatory Disease,Inflammatory Response,Organismal Injury and Abnormalities	Atopic dermatitis	0.00855	ADIPOQ,CD74,CPNE1,CTSL,FABP4,HNMT,HRNR
Infectious Diseases	COVID-19	0.00858	ALB,APOL1,APOM,CD74,CFB,ITIH3,SERPINA3,TNFRSF1B,TPT1,VCAM1
Cellular Assembly and Organization,Cellular Function and Maintenance	Organization of filaments	0.00858	BAX,COL1A1,MAPRE1,PLOD3
Connective Tissue Disorders,Inflammatory Disease,Organismal Injury and Abnormalities,Skeletal and Muscular Disorders	Rheumatic disease of joint	0.00866	FDPS,POSTN,SCN3B,SDC4,TF
Cardiovascular Disease,Hereditary Disorder,Organismal Injury and Abnormalities	Familial vascular disease	0.00882	CFB,CFHR3,COL1A1,NHLRC2,NOTCH1,PON1
Cellular Function and Maintenance,Molecular Transport,Small Molecule Biochemistry	Homeostasis of transition metal ion	0.0089	SLC39A14,TF,TFR2
Dermatological Diseases and Conditions,Organismal Injury and Abnormalities	Abnormality of skin morphology	0.00896	BAX,CD74,COL1A1,CTSL,DSG3,FDPS,FOLR2,G6PD,TMEM59
Cell Cycle	Interphase of stomach cancer cell lines	0.00902	CAB39L,NPM1
Cellular Compromise	Dysfunction of mitochondria	0.00902	BAX,HSPA9
Cancer,Organismal Injury and Abnormalities	Multiple cancers	0.00907	ACVR1,ADAMDEC1,ADGRG6,ADIPOQ,AGRN,ALB,ALDH1L1,BAX,CAB39L,CCN4,CD74,CFB,CFHR3,COL18A1,COL1A1,DCBLD1,DIRAS2,EEF1D,EFEMP1,EIF6,FABP4,FDPS,FLRT1,FSHB,GPX3,GYG1,HPX,HRNR,HS6ST2,HSPA9,ICAM3,IDS,IGLL1/IGLL5,INHBC,ITIH3,KLRB1,KPNB1,LRRC15,MAPRE1,NME1,NOTCH1,NPM1,NRCAM,NRP1,PAK4,POSTN,PTPN13,SAT2,SBSN,SERPING1,SLIT3,SRPX,TF,TFPI2,TFR2,TMEM192,TNFRSF1B,TPD52L2,VCAM1,WASL
Cancer,Gastrointestinal Disease,Hepatic System Disease,Organismal Injury and Abnormalities	Hepatocellular carcinoma	0.00921	ALB,ANGPTL6,CADM2,CFHR3,COLEC10,ENPP4,FCN3,GP5,HSPA9,ICAM3,LPAL2,MAPRE1,NCAM2,NME1,NOTCH1,NPM1,POSTN,PTPN13,SBSN,SCN3B,SERPING1,SRPX,TF,TXNRD1
Vitamin and Mineral Metabolism	Metabolism of vitamin	0.00949	AGRN,ALDH1L1,APOM,FOLR2,SDC4
Cancer,Hematological Disease,Organismal Injury and Abnormalities	Hematopoietic neoplasm	0.0095	ACVR1,ADAMDEC1,ADIPOQ,AGRN,ALB,ATP6V1H,BAX,BCHE,CADM2,CD74,COL17A1,COL18A1,COL1A1,CORO1A,CPNE1,CTSL,DGCR2,DNER,DYNLL2,EEF1D,FDPS,GPX3,GYG1,HNRNPD,HRNR,HTRA3,ICAM3,IGLL1/IGLL5,MIA2,NFASC,NIBAN2,NME1,NOTCH1,NPM1,NRCAM,NRP1,POSTN,PPP1R7,PTPN13,SCN3B,SERPINA3,SLC39A14,SLIT3,SUSD1,TF,TFR2,TJP1,TMEM132A,TNFRSF1B,TXNRD1,VCAM1,VWA7
Cancer,Organismal Injury and Abnormalities	Stage I-II cancer	0.00968	ALB,BAX,EFEMP1,FDPS,TF,TPT1
Gene Expression,RNA Damage and Repair,RNA Post-Transcriptional Modification	Stabilization of mRNA	0.00969	HNRNPD,PSMA4,PSMD6,PSMF1
Infectious Diseases	Severe sepsis	0.00976	ALB,APOC1,BAX
Cancer,Organismal Injury and Abnormalities,Reproductive System Disease	Ductal carcinoma in situ	0.00976	EFEMP1,LRRC15,POSTN
Cancer,Organismal Injury and Abnormalities,Renal and Urological Disease	Papillary renal cell carcinoma	0.00986	FABP4,GPX3,HSPA9,PRADC1,SLIT3,SRPX
Amino Acid Metabolism,Drug Metabolism,Small Molecule Biochemistry,Vitamin and Mineral Metabolism	Metabolism of folic acid	0.00992	ALDH1L1,FOLR2
Developmental Disorder,Hereditary Disorder,Immunological Disease,Organismal Injury and Abnormalities	Complement component deficiency	0.00992	CFB,SERPING1
DNA Replication, Recombination, and Repair	Cleavage of DNA	0.00992	NME1,NPM1
Cellular Assembly and Organization,Cellular Function and Maintenance	Organization of collagen fibrils	0.00992	COL1A1,PLOD3
Molecular Transport	Transport of metal	0.01	APOL1,PON1,SCN3B,SLC39A14,TF,TFR2,YWHAH
Embryonic Development,Hair and Skin Development and Function,Organ Development,Organismal Development,Tissue Development	Formation of skin	0.0103	COL17A1,COL1A1,CTSL,DSG3,NME1,NOTCH1,PAK4
Cancer,Organismal Injury and Abnormalities	Carcinoma	0.0104	ABCF3,ACP1,ACVR1,ADAMDEC1,ADGRG6,ADIPOQ,AGRN,AK2,ALB,ALDH1L1,ANGPTL6,APOC1,APOL1,APPL2,ARL8B,ATP6V1H,BAX,BCHE,CAB39L,CADM2,CAPZA1,CCN4,CD74,CFB,CFHR3,COL17A1,COL18A1,COL1A1,COLEC10,CORO1A,CPNE1,CRIM1,CTSL,DCBLD1,DGCR2,DIRAS2,DNER,DSG3,DYNLL2,EEF1D,EFEMP1,EIF6,ENPP4,FABP4,FAM174A,FCN3,FDPS,FKBP2,FLRT1,FOLR2,FSHB,G6PD,GLTP,GP5,GPX3,GUCA2B,GYG1,HDGF,HNMT,HNRNPD,HPR,HPX,HRNR,HS6ST2,HSPA9,HSPB11,HTRA3…
Cellular Assembly and Organization	Organization of plasma membrane	0.0107	AGRN,CADM2,NECTIN3
Cancer,Organismal Injury and Abnormalities,Reproductive System Disease	Breast or ovarian cancer	0.0108	ACVR1,ADAMDEC1,ADGRG6,AGRN,ALB,ALDH1L1,BAX,CAB39L,CCN4,CD74,CFB,CFHR3,COL18A1,COL1A1,DCBLD1,DIRAS2,EEF1D,EFEMP1,EIF6,FABP4,FDPS,FLRT1,FSHB,GPX3,GYG1,HPX,HRNR,HS6ST2,HSPA9,IDS,IGLL1/IGLL5,INHBC,ITIH3,KLRB1,KPNB1,LRRC15,MAPRE1,NME1,NOTCH1,NPM1,NRCAM,NRP1,PAK4,POSTN,PTPN13,SAT2,SBSN,SERPING1,SLIT3,SRPX,TF,TFPI2,TFR2,TMEM192,TNFRSF1B,TPD52L2,VCAM1,WASL
Dermatological Diseases and Conditions,Organismal Injury and Abnormalities	Psoriasis	0.0108	ADAMDEC1,APOC1,APOL1,CTSL,DSG3,EIF6,HRNR,KPNB1,NRP1,POSTN,TF,VCAM1
Hereditary Disorder,Immunological Disease,Organismal Injury and Abnormalities	Autosomal recessive immunodeficiency	0.0108	AK2,CFB,CORO1A,FCN3,IGLL1/IGLL5
Cell Death and Survival	Cell viability of epithelial cells	0.0109	COL17A1,TF
Cancer,Organismal Injury and Abnormalities	Precancerous condition	0.0112	CTSL,FDPS,G6PD,MTAP
Cancer,Hematological Disease,Organismal Injury and Abnormalities	Hematologic cancer	0.0113	ACVR1,ADIPOQ,AGRN,ALB,ATP6V1H,BAX,BCHE,CADM2,CD74,COL17A1,COL18A1,COL1A1,CORO1A,CPNE1,CTSL,DGCR2,DNER,DYNLL2,EEF1D,FDPS,GPX3,GYG1,HNRNPD,HRNR,HTRA3,ICAM3,IGLL1/IGLL5,MIA2,NFASC,NIBAN2,NME1,NOTCH1,NPM1,NRCAM,NRP1,POSTN,PPP1R7,PTPN13,SCN3B,SERPINA3,SLC39A14,SLIT3,SUSD1,TF,TFR2,TJP1,TMEM132A,TNFRSF1B,TXNRD1,VCAM1,VWA7
Cancer,Organismal Injury and Abnormalities,Reproductive System Disease	Stage IIIC invasive breast cancer	0.0118	ALB,TF
Cellular Movement,Embryonic Development	Invasion of embryonic cell lines	0.0118	ADIPOQ,POSTN
Cancer,Organismal Injury and Abnormalities,Reproductive System Disease	Stage IIIA invasive breast cancer	0.0118	ALB,TF
Cancer,Organismal Injury and Abnormalities	Secondary neoplasm of peritoneum	0.0118	ALB,TF
Lipid Metabolism,Small Molecule Biochemistry,Vitamin and Mineral Metabolism	Synthesis of cholesterol	0.0121	FDPS,G6PD,KPNB1
Cellular Movement,Skeletal and Muscular System Development and Function	Migration of smooth muscle cells	0.0121	ADIPOQ,SDC4,TPT1
Cancer,Hematological Disease,Immunological Disease,Organismal Injury and Abnormalities	Neoplasia of leukocytes	0.0123	ACVR1,ADAMDEC1,ADIPOQ,AGRN,ALB,BAX,BCHE,CD74,COL17A1,COL18A1,COL1A1,CTSL,DGCR2,DNER,DYNLL2,FDPS,HRNR,ICAM3,IGLL1/IGLL5,MIA2,NFASC,NIBAN2,NME1,NOTCH1,NRCAM,NRP1,POSTN,PTPN13,SCN3B,SERPINA3,SLC39A14,SLIT3,SUSD1,TFR2,TJP1,TNFRSF1B,VCAM1,VWA7
Cell-To-Cell Signaling and Interaction	Aggregation of cells	0.0126	ALB,GP5,ICAM3,TXNRD1,VCAM1
Cancer,Gastrointestinal Disease,Hepatic System Disease,Organismal Injury and Abnormalities	Hepatobiliary system cancer	0.0126	ABCF3,ACP1,ACVR1,ADAMDEC1,AGRN,ALB,ANGPTL6,APOL1,APPL2,BAX,BCHE,CAB39L,CADM2,CFB,CFHR3,COL17A1,COL18A1,COL1A1,COLEC10,CTSL,DSG3,EFEMP1,ENPP4,FAM174A,FCN3,FKBP2,GLTP,GP5,HNMT,HPX,HRNR,HS6ST2,HSPA9,ICAM3,IDS,INHBB,KPNB1,LPAL2,MAPRE1,MIA2,NCAM2,NECTIN3,NIBAN2,NME1,NOTCH1,NPM1,PLOD3,POSTN,PSMD6,PTGR1,PTPN13,SAT2,SBSN,SCN3B,SDC4,SERPING1,SLIT3,SRPX,TF,TFPI2,TFR2,TJP1,TNFRSF1B,TPT1,TXNRD1,VCAM1,YWHAH
Cancer,Organismal Injury and Abnormalities,Reproductive System Disease	Stage IIIB invasive breast cancer	0.0129	ALB,TF
Cell Death and Survival,Connective Tissue Disorders,Organismal Injury and Abnormalities,Skeletal and Muscular Disorders	Necrosis of bone	0.0129	ACP1,FDPS
Cancer,Organismal Injury and Abnormalities,Respiratory Disease	KRAS mutation negative lung cancer	0.0129	ALB,TF
Cancer,Organismal Injury and Abnormalities	Pelvic tumor	0.0129	ABCF3,ACVR1,ADAMDEC1,ADGRG6,AK2,ALB,ALDH1L1,ANGPTL6,APPL2,ARL8B,ATP6V1H,BAX,BCHE,CAB39L,CAPZA1,CCN4,CD74,CFB,CFHR3,COL17A1,COL18A1,COL1A1,COLEC10,CPNE1,CRIM1,CTSL,DCBLD1,DIRAS2,DNER,DSG3,EEF1D,EFEMP1,ENPP4,FABP4,FCN3,FDPS,FLRT1,FSHB,G6PD,GLTP,GP5,GPX3,GUCA2B,GYG1,HDGF,HNMT,HPR,HPX,HRNR,HS6ST2,HSPA9,HTRA3,IDS,IGLL1/IGLL5,INHBB,INHBC,ITIH3,KPNB1,LRRC15,MIA2,MTAP,NCAM2,NFASC,NHLRC2,NIBAN2,NME1,NOTCH…
Ophthalmic Disease,Organismal Injury and Abnormalities	Retinal degeneration	0.0129	CFB,CFHR3,COL18A1,EFEMP1,HARS1,SERPING1,TF
Visual System Development and Function	Vision	0.0131	COL18A1,COL1A1,EFEMP1
Cell-To-Cell Signaling and Interaction,Renal and Urological System Development and Function	Adhesion of kidney cells	0.0131	ACP1,POSTN,TXNRD1
Developmental Disorder,Hereditary Disorder,Metabolic Disease,Organismal Injury and Abnormalities,Respiratory Disease	Cystic Fibrosis	0.0131	ALB,FDPS,TF
Cancer,Hematological Disease,Organismal Injury and Abnormalities	Myeloid or lymphoid neoplasm	0.0134	ACVR1,ADIPOQ,AGRN,ALB,ATP6V1H,BAX,BCHE,CADM2,CD74,COL17A1,COL18A1,COL1A1,CORO1A,CPNE1,CTSL,DGCR2,DNER,DYNLL2,EEF1D,FDPS,GPX3,GYG1,HNRNPD,HRNR,HTRA3,ICAM3,IGLL1/IGLL5,MIA2,NFASC,NIBAN2,NME1,NOTCH1,NPM1,NRCAM,NRP1,POSTN,PPP1R7,PTPN13,SCN3B,SERPINA3,SLC39A14,SLIT3,SUSD1,TF,TFR2,TJP1,TMEM132A,TNFRSF1B,TXNRD1,VCAM1,VWA7
Neurological Disease,Skeletal and Muscular Disorders	Progressive neuromuscular disease	0.0136	ALB,BAX,BCHE,CD74,FDPS,NRCAM,SERPINA3,SERPING1,SNCG,TPT1
Dermatological Diseases and Conditions,Inflammatory Disease,Inflammatory Response,Organismal Injury and Abnormalities	Dermatitis	0.0136	ADIPOQ,CD74,CPNE1,CTSL,DSG3,FABP4,HNMT,HRNR
Cancer,Neurological Disease,Organismal Injury and Abnormalities	Glioblastoma	0.0138	COL1A1,EFEMP1,ICAM3,IDS,LHPP,NPM1,SERPINA3,TF,TNFRSF1B,VCAM1
Cancer,Organismal Injury and Abnormalities,Respiratory Disease	Lung carcinoma	0.0138	ABCF3,ADGRG6,AGRN,ALB,ALDH1L1,ANGPTL6,APOC1,ATP6V1H,BCHE,CFHR3,COL18A1,COL1A1,DNER,DSG3,EFEMP1,ENPP4,FABP4,FDPS,FSHB,GPX3,HNMT,HRNR,HS6ST2,HSPA9,ISM2,ITIH3,MIA2,MTAP,NCAM2,NECTIN3,NFASC,NME1,NOTCH1,NPM1,NRCAM,PLOD3,PON1,POSTN,PPP1R7,PRAP1,PTPN13,SBSN,SERPINA3,SERPING1,SLIT3,SLURP2,SNCG,SRPX,ST6GAL2,TF,TFR2,TJP1,TMEM132A,TPT1,TXNRD1,VCAM1,VIL1,WASL
Neurological Disease,Organismal Injury and Abnormalities,Psychological Disorders,Skeletal and Muscular Disorders	Parkinson's disease	0.0139	ALB,BAX,BCHE,CD74,SERPINA3,SNCG,TPT1
Cardiovascular Disease,Organismal Injury and Abnormalities	Calcification of aortic valve	0.0139	APOL1,APOM
Cellular Compromise	Disassembly of actin filaments	0.0139	COL18A1,VIL1
Small Molecule Biochemistry	Metabolism of alkaloid	0.0139	BCHE,SLC17A3
Cancer,Neurological Disease,Organismal Injury and Abnormalities	Astrocytoma in brainstem	0.0139	ACVR1,SERPING1
Immunological Disease	Immunodeficiency	0.014	AK2,CD74,CFB,CORO1A,FCN3,G6PD,IGLL1/IGLL5,SERPING1
Cell Death and Survival,Connective Tissue Disorders,Hematological Disease,Organismal Injury and Abnormalities	Hemolysis	0.0143	ALB,CFB,CFHR3,G6PD
Developmental Disorder,Endocrine System Disorders,Hereditary Disorder,Metabolic Disease,Neurological Disease,Organismal Injury and Abnormalities,Psychological Disorders	Adrenomyeloneuropathy	0.0144	ALB
Cellular Assembly and Organization,Cellular Function and Maintenance,Tissue Development	Formation of actin tails	0.0144	WASL
Energy Production	Oxidation of guanine	0.0144	NUDT1
DNA Replication, Recombination, and Repair,Gene Expression	Generation of DNA	0.0144	BAX
Cellular Development,Cellular Growth and Proliferation,Embryonic Development,Hair and Skin Development and Function,Organ Development,Organismal Development,Tissue Development	Formation of keratinocytes	0.0144	NME1
Gastrointestinal Disease,Organismal Injury and Abnormalities	Oral cavity dysplasia	0.0144	NOTCH1
Cell Cycle,Cellular Movement	Cytokinesis of keratinocytes	0.0144	NME1
Gastrointestinal Disease,Hepatic System Disease,Organismal Injury and Abnormalities	Cholesterol gallstone disease	0.0144	ALB
DNA Replication, Recombination, and Repair,Nucleic Acid Metabolism,Small Molecule Biochemistry	Catabolism of dATP	0.0144	NUDT1
Cancer,Hematological Disease,Hereditary Disorder,Immunological Disease,Organismal Injury and Abnormalities	Hereditary T lymphoblastic leukemia/lymphoma	0.0144	NOTCH1
Cell-To-Cell Signaling and Interaction,Embryonic Development	Adhesion of bone marrow mesenchymal stem cells	0.0144	VCAM1
Cancer,Connective Tissue Disorders,Endocrine System Disorders,Gastrointestinal Disease,Organismal Injury and Abnormalities,Skeletal and Muscular Disorders	Giant cell tumor of bone in pancreas	0.0144	SERPINA3
Hematological System Development and Function,Organismal Development,Tissue Development	Formation of cord blood	0.0144	NRP1
Lipid Metabolism,Small Molecule Biochemistry	Conversion of 12(S)-hydroxyeicosatetraenoic acid	0.0144	ALB
Carbohydrate Metabolism,Nucleic Acid Metabolism,Small Molecule Biochemistry	Pentose shunt of glucose-6-phosphate	0.0144	G6PD
Connective Tissue Disorders,Developmental Disorder,Hereditary Disorder,Metabolic Disease,Organismal Injury and Abnormalities,Skeletal and Muscular Disorders	Autosomal dominant osteogenesis imperfecta with normal sclerae, dominant form	0.0144	COL1A1
Cancer,Organismal Injury and Abnormalities	Micrometastasis	0.0144	VCAM1
Cancer,Cellular Development,Cellular Growth and Proliferation,Organismal Injury and Abnormalities,Tumor Morphology	Proliferation of KU-CSLC cells	0.0144	NOTCH1
Cell Cycle,Gene Expression	Binding of hypoxia response element	0.0144	ALB
Neurological Disease,Organismal Injury and Abnormalities,Psychological Disorders	Corticobasal degeneration	0.0144	SERPINA3
DNA Replication, Recombination, and Repair,Nucleic Acid Metabolism,Small Molecule Biochemistry	DNA excision of nucleotide	0.0144	NME1
Cellular Growth and Proliferation,Organismal Development	Growth of Bacillus anthracis	0.0144	TF
Hematological System Development and Function	Hematocrit of blood	0.0144	G6PD
Hereditary Disorder,Ophthalmic Disease,Organismal Injury and Abnormalities	Age-related macular degeneration type 14	0.0144	CFB
Cell Morphology,Cellular Movement,Hematological System Development and Function,Immune Cell Trafficking,Inflammatory Response	Cell spreading of neutrophils	0.0144	ALB
Cell-mediated Immune Response,Cellular Development,Cellular Function and Maintenance,Cellular Growth and Proliferation,Embryonic Development,Hematological System Development and Function,Hematopoiesis,Lymphoid Tissue Structure and Development,Organ Development,Organismal Development,Tissue Development	Differentiation of gamma-delta T lymphocytes	0.0144	NOTCH1
DNA Replication, Recombination, and Repair	Cleavage of core promoter	0.0144	NME1
Connective Tissue Disorders,Dermatological Diseases and Conditions,Developmental Disorder,Hereditary Disorder,Metabolic Disease,Organismal Injury and Abnormalities,Skeletal and Muscular Disorders	Ehlers-Danlos syndrome type III	0.0144	NOTCH1
Cellular Movement,Hematological System Development and Function,Humoral Immune Response,Immune Cell Trafficking	Migration of memory B cells	0.0144	TNFRSF1B
Drug Metabolism,Small Molecule Biochemistry	Hydrolysis of cocaine	0.0144	BCHE
Organismal Injury and Abnormalities	Anticholinesterase overdose	0.0144	BCHE
Connective Tissue Disorders,Developmental Disorder,Hereditary Disorder,Metabolic Disease,Organismal Injury and Abnormalities,Skeletal and Muscular Disorders	Osteogenesis imperfecta type IVB	0.0144	COL1A1
Cell Cycle	G1 phase of skin cancer cell lines	0.0144	BAX
Cell Cycle	G2 phase of skin cancer cell lines	0.0144	BAX
Ophthalmic Disease,Organismal Injury and Abnormalities	Accommodative concomitant esotropia	0.0144	BCHE
Ophthalmic Disease,Organismal Injury and Abnormalities	Non-uveitic secondary glaucoma	0.0144	BCHE
Connective Tissue Disorders,Dermatological Diseases and Conditions,Developmental Disorder,Hereditary Disorder,Metabolic Disease,Organismal Injury and Abnormalities,Skeletal and Muscular Disorders	Ehlers-Danlos syndrome type VIIB	0.0144	COL1A1
Cancer,Cell Cycle	Aneuploidization of cervical cancer cell lines	0.0144	YWHAH
Cell-To-Cell Signaling and Interaction,Embryonic Development	Aggregation of embryonic cell lines	0.0144	TXNRD1
Cell Death and Survival	Internucleosomal DNA fragmentation of lymphoma cell lines	0.0144	BAX
Cell Morphology	Alignment of vascular endothelial cells	0.0144	SDC4
Cellular Movement	Migration of KU-CSLC cells	0.0144	NOTCH1
Cell-To-Cell Signaling and Interaction,Nervous System Development and Function	Contact repulsion of vascular endothelial cells	0.0144	NRP1
Cell-To-Cell Signaling and Interaction,Cellular Assembly and Organization	Cell-cell adhesion of keratinocyte cancer cell lines	0.0144	DSG3
Endocrine System Development and Function,Organ Morphology,Tissue Morphology	Quantity of alpha islet cells	0.0144	NRG4
Hereditary Disorder,Immunological Disease,Organismal Injury and Abnormalities	Immunodeficiency 8	0.0144	CORO1A
Ophthalmic Disease,Organismal Injury and Abnormalities	Chronic angle-closure glaucoma	0.0144	BCHE
Nucleic Acid Metabolism,Small Molecule Biochemistry	Metabolite regeneration of NADPH	0.0144	G6PD
Lipid Metabolism,Molecular Transport,Small Molecule Biochemistry	Exchange of cholesterol ester	0.0144	APOC1
Connective Tissue Disorders,Developmental Disorder,Hereditary Disorder,Organismal Injury and Abnormalities,Skeletal and Muscular Disorders	Congenital cortical hyperostosis	0.0144	COL1A1
Cell Death and Survival,Connective Tissue Development and Function,Reproductive System Development and Function	Cell viability of Sertoli cells	0.0144	TF
Connective Tissue Disorders,Developmental Disorder,Hereditary Disorder,Metabolic Disease,Organismal Injury and Abnormalities,Skeletal and Muscular Disorders	Autosomal dominant osteogenesis imperfecta type III	0.0144	COL1A1
Cell Cycle,Cell-To-Cell Signaling and Interaction,Cellular Growth and Proliferation	Contact growth inhibition of keratinocyte cancer cell lines	0.0144	NME1
Cellular Movement,Hematological System Development and Function,Humoral Immune Response,Immune Cell Trafficking	Migration of naive B cells	0.0144	TNFRSF1B
Cell-To-Cell Signaling and Interaction,Hematological System Development and Function	Interaction of dendritic cells	0.0144	VCAM1
Connective Tissue Disorders,Developmental Disorder,Hereditary Disorder,Metabolic Disease,Organismal Injury and Abnormalities,Skeletal and Muscular Disorders	Dominant perinatal lethal osteogenesis imperfecta	0.0144	COL1A1
Cellular Development	Delay in initiation of differentiation of leukemia cell lines	0.0144	NOTCH1
Cellular Function and Maintenance,Molecular Transport	Efflux of K+	0.0144	APOL1
Lipid Metabolism,Molecular Transport,Small Molecule Biochemistry	Accumulation of monounsaturated fatty acids	0.0144	BAX
Cancer,Neurological Disease,Organismal Injury and Abnormalities	Ependymoma in brain	0.0144	NOTCH1
Developmental Disorder,Hereditary Disorder,Ophthalmic Disease,Organismal Injury and Abnormalities	Malattia leventinese	0.0144	EFEMP1

## Sheet: Function-BC vs UTUC
Categories	Diseases or Functions Annotation	p-value	Molecules
Cellular Compromise,Inflammatory Response	Degranulation of cells	1.5e-26	A1BG,ACTR2,ADGRE5,AHSG,ALDOC,ANO6,APLP2,APP,APRT,B4GALT1,CALML5,CCT8,CD14,CD58,CD59,CD9,CEACAM8,CLU,CPNE3,CTSZ,DYNC1H1,ECM1,EEF2,EGF,FCGR3A/FCGR3B,FGB,GAA,GDI2,GM2A,GP1BA,GSTP1,HK3,HSPA8,IDH1,IST1,ITIH3,KPNB1,LRG1,NRAS,ORM1,ORM2,PAFAH1B2,PDGFB,PLAU,PRDX6,PRSS2,PSMA5,PVR,PYGL,QSOX1,RAB14,RAB3D,RALB,RAP1A,RHOF,RNASET2,SDCBP,SELP,SIRPB1,SLC2A5,SNAP23,TIMP2,TNFRSF1B,TTN,TUBB4B,VCP,XRCC6
Cellular Compromise,Inflammatory Response	Degranulation of neutrophils	1.18e-22	A1BG,ACTR2,ADGRE5,AHSG,ALDOC,ANO6,APRT,B4GALT1,CALML5,CCT8,CD14,CD58,CD59,CEACAM8,CPNE3,CTSZ,DYNC1H1,EEF2,FCGR3A/FCGR3B,GAA,GDI2,GM2A,GSTP1,HK3,HSPA8,IDH1,IST1,KPNB1,LRG1,NRAS,ORM1,ORM2,PAFAH1B2,PLAU,PRDX6,PRSS2,PSMA5,PYGL,QSOX1,RAB14,RAB3D,RAP1A,RHOF,RNASET2,SDCBP,SIRPB1,SLC2A5,SNAP23,TIMP2,TNFRSF1B,TUBB4B,VCP,XRCC6
Cellular Compromise,Inflammatory Response	Degranulation of leukocytes	2.41e-21	A1BG,ACTR2,ADGRE5,AHSG,ALDOC,ANO6,APRT,B4GALT1,CALML5,CCT8,CD14,CD58,CD59,CEACAM8,CPNE3,CTSZ,DYNC1H1,EEF2,FCGR3A/FCGR3B,GAA,GDI2,GM2A,GSTP1,HK3,HSPA8,IDH1,IST1,KPNB1,LRG1,NRAS,ORM1,ORM2,PAFAH1B2,PLAU,PRDX6,PRSS2,PSMA5,PVR,PYGL,QSOX1,RAB14,RAB3D,RAP1A,RHOF,RNASET2,SDCBP,SIRPB1,SLC2A5,SNAP23,TIMP2,TNFRSF1B,TUBB4B,VCP,XRCC6
Cancer,Organismal Injury and Abnormalities	Epithelial neoplasm	2.08e-17	A1BG,ABCB1,ACAN,ACO1,ACP2,ACTB,ACTR2,ACY1,ADAM19,ADAMTSL4,ADGRE5,ADGRL2,ADH1C,ADM,AGRN,AHNAK2,AHSG,AKR1C3,AKR7A3,ALDH7A1,ALDH9A1,ALDOC,ALPL,ANGPTL1,ANGPTL6,ANO6,ANXA11,ANXA13,APLP1,APLP2,APOA2,APOF,APOL1,APP,APRT,AQP1,ARF4,ARRDC1,ATP5F1B,ATP9A,AXL,AZGP1,B3GNT2,B4GALT1,BCAS1,BHMT,BLVRB,BMPR2,BROX,C11orf54,C4BPB,C6orf132,CA2,CA4,CADM4,CALCA,CALML5,CAPS,CARHSP1,CBR1,CC2D1A,CCT4,CCT8,CD14,CD163,CD200…
Infectious Diseases	Viral Infection	8.22e-17	ABCB1,ACAN,ACTB,ACTR2,ADGRE5,ADH1C,ADM,AHSG,ALDH9A1,ALPL,APOA2,APOL1,ARRDC1,ATP5F1B,AXL,B4GALT1,CA2,CALCA,CCT8,CD14,CD58,CD81,CD9,CDH1,CEACAM8,CFI,CFL1,CHMP1A,CHMP1B,CHMP2A,CHMP2B,CHMP3,CHMP4B,CHMP4C,CHMP5,CLTC,CLU,CTSZ,CXCL12,DBN1,DLST,DYNC1H1,EEF2,EGF,FBN1,FCGR3A/FCGR3B,FCN2,FCN3,FGFR2,FGFR4,FOLR1,GAA,GM2A,GSTM1,HNRNPA1,HPGD,HSPA8,IDH1,IL18BP,IL2RB,ITGB1,ITIH3,KIF5C,KPNB1,LAMTOR5,LDLR,MAN2B1,MA…
Cancer,Organismal Injury and Abnormalities	Carcinoma	9.5e-17	A1BG,ABCB1,ACAN,ACO1,ACP2,ACTB,ACTR2,ACY1,ADAM19,ADAMTSL4,ADGRE5,ADGRL2,ADH1C,ADM,AGRN,AHNAK2,AHSG,AKR1C3,AKR7A3,ALDH7A1,ALDH9A1,ALDOC,ALPL,ANGPTL1,ANGPTL6,ANO6,ANXA11,ANXA13,APLP1,APLP2,APOF,APOL1,APP,APRT,AQP1,ARF4,ARRDC1,ATP5F1B,ATP9A,AXL,AZGP1,B3GNT2,B4GALT1,BCAS1,BHMT,BLVRB,BMPR2,BROX,C11orf54,C4BPB,C6orf132,CA2,CA4,CADM4,CALCA,CALML5,CAPS,CARHSP1,CBR1,CC2D1A,CCT4,CCT8,CD14,CD163,CD200,CD300…
Cancer,Organismal Injury and Abnormalities	Nonhematologic malignant neoplasm	2.51e-16	A1BG,ABCB1,ACAN,ACO1,ACP2,ACTB,ACTR2,ACY1,ADAM19,ADAMTSL4,ADGRE5,ADGRL2,ADH1C,ADM,AGRN,AHNAK2,AHSG,AKR1C3,AKR7A3,ALDH7A1,ALDH9A1,ALDOC,ALPL,ANGPTL1,ANGPTL6,ANO6,ANXA11,ANXA13,APLP1,APLP2,APOA2,APOF,APOL1,APP,APRT,AQP1,ARF4,ARRDC1,ATP5F1B,ATP9A,AXL,AZGP1,B3GNT2,B4GALT1,BCAS1,BHMT,BLVRB,BMPR2,BROX,C11orf54,C4BPB,C6orf132,CA2,CA4,CADM4,CALCA,CALML5,CAPS,CARHSP1,CBR1,CC2D1A,CCT4,CCT8,CD14,CD163,CD200…
Cancer,Organismal Injury and Abnormalities	Non-melanoma solid tumor	3.99e-16	A1BG,ABCB1,ACAN,ACO1,ACP2,ACTB,ACTR2,ACY1,ADAM19,ADAMTSL4,ADGRE5,ADGRL2,ADH1C,ADM,AGRN,AHNAK2,AHSG,AKR1C3,AKR7A3,ALDH7A1,ALDH9A1,ALDOC,ALPL,ANGPTL1,ANGPTL6,ANO6,ANXA11,ANXA13,APLP1,APLP2,APOA2,APOF,APOL1,APP,APRT,AQP1,ARF4,ARRDC1,ATP5F1B,ATP9A,AXL,AZGP1,B3GNT2,B4GALT1,BCAS1,BHMT,BLVRB,BMPR2,BROX,C11orf54,C4BPB,C6orf132,CA2,CA4,CADM4,CALCA,CALML5,CAPS,CARHSP1,CBR1,CC2D1A,CCT4,CCT8,CD14,CD163,CD200…
Cancer,Organismal Injury and Abnormalities	Extrapancreatic malignant tumor	6.44e-15	A1BG,ABCB1,ACAN,ACO1,ACP2,ACTB,ACTR2,ACY1,ADAM19,ADAMTSL4,ADGRE5,ADGRL2,ADH1C,ADM,AGRN,AHNAK2,AHSG,AKR1C3,AKR7A3,ALDH7A1,ALDH9A1,ALDOC,ALPL,ANGPTL1,ANGPTL6,ANO6,ANXA11,ANXA13,APLP1,APLP2,APOA2,APOF,APOL1,APP,APRT,AQP1,ARF4,ARRDC1,ATP5F1B,ATP9A,AXL,AZGP1,B3GNT2,B4GALT1,BCAS1,BHMT,BLVRB,BMPR2,BROX,C11orf54,C4BPB,C6orf132,CA2,CA4,CADM4,CALCA,CALML5,CAPS,CARHSP1,CBR1,CC2D1A,CCT4,CCT8,CD14,CD163,CD200…
Cancer,Organismal Injury and Abnormalities	Malignant solid tumor	7.21e-15	A1BG,ABCB1,ACAN,ACO1,ACP2,ACTB,ACTR2,ACY1,ADAM19,ADAMTSL4,ADGRE5,ADGRL2,ADH1C,ADM,AGRN,AHNAK2,AHSG,AKR1C3,AKR7A3,ALDH7A1,ALDH9A1,ALDOC,ALPL,ANGPTL1,ANGPTL6,ANO6,ANXA11,ANXA13,APLP1,APLP2,APOA2,APOF,APOL1,APP,APRT,AQP1,ARF4,ARRDC1,ATP5F1B,ATP9A,AXL,AZGP1,B3GNT2,B4GALT1,BCAS1,BHMT,BLVRB,BMPR2,BROX,C11orf54,C4BPB,C6orf132,CA2,CA4,CADM4,CALCA,CALML5,CAPS,CARHSP1,CBR1,CC2D1A,CCT4,CCT8,CD14,CD163,CD200…
Cancer,Organismal Injury and Abnormalities	Extracranial solid tumor	1.43e-14	A1BG,ABCB1,ACAN,ACO1,ACP2,ACTB,ACTR2,ACY1,ADAM19,ADAMTSL4,ADGRE5,ADGRL2,ADH1C,ADM,AGRN,AHNAK2,AHSG,AKR1C3,AKR7A3,ALDH7A1,ALDH9A1,ALDOC,ALPL,ANGPTL1,ANGPTL6,ANO6,ANXA11,ANXA13,APLP1,APLP2,APOA2,APOF,APOL1,APP,APRT,AQP1,ARF4,ARRDC1,ATP5F1B,ATP9A,AXL,AZGP1,B3GNT2,B4GALT1,BCAS1,BHMT,BLVRB,BMPR2,BROX,C11orf54,C4BPB,C6orf132,CA2,CA4,CADM4,CALCA,CALML5,CAPS,CARHSP1,CBR1,CC2D1A,CCT4,CCT8,CD14,CD163,CD200…
Cellular Movement	Cell movement	3.26e-14	ACTB,ADGRE5,ADM,ANGPTL1,ANO6,APP,ATP5F1B,AXL,BMPR2,CALCA,CD58,CD81,CD9,CDH1,CDH13,CEACAM8,CHMP3,CLTC,CLU,CNDP2,COL1A2,COL4A2,COL6A1,CPNE3,CTSZ,CXCL12,DPEP1,ECM1,EFEMP1,EGF,ESAM,EZR,FBN1,FGFR2,FGFR3,FGFR4,FSTL1,GALNT2,GNA11,GNA13,GNAI2,GNAI3,GPNMB,HEBP1,HSPB1,IDH1,IGFBP7,IGLV6-57,IL18BP,ITGB1,LAMB3,LAMC2,LASP1,LRP1,LTBP3,LYVE1,MAP4,MELTF,MUC20,MYO1C,NCAM1,NDRG1,NGFR,NOTCH2,NOTCH3,NPM1,NRAS,OPCML,O…
Cellular Movement	Migration of cells	3.68e-14	ADGRE5,ADM,ANGPTL1,ANO6,APP,ATP5F1B,AXL,BMPR2,CALCA,CD58,CD81,CD9,CDH1,CDH13,CEACAM8,CLTC,CLU,CNDP2,COL1A2,COL4A2,COL6A1,CPNE3,CTSZ,CXCL12,DPEP1,ECM1,EFEMP1,EGF,ESAM,EZR,FGFR2,FGFR3,FGFR4,FSTL1,GALNT2,GNA11,GNA13,GNAI2,GNAI3,GPNMB,HEBP1,HSPB1,IDH1,IGFBP7,IGLV6-57,IL18BP,ITGB1,LAMB3,LAMC2,LASP1,LRP1,LYVE1,MAP4,MELTF,MUC20,MYO1C,NCAM1,NDRG1,NGFR,NOTCH2,NPM1,NRAS,OPCML,ORM1,PARK7,PDCD10,PDCD6,PDGFB,…
Tissue Development	Organization of extracellular matrix	1.85e-13	ACAN,ADAM19,AGRN,APP,CDH1,COL1A2,COL4A2,COL5A2,COL6A1,COL6A3,FBN1,FBN2,FGB,FGFR4,ITGB1,KLK2,LAMA4,LAMB3,LAMC2,LRP1,MADCAM1,PDGFB,PRSS2,SPP1,TIMP2,VCAM1
Organismal Survival	Organismal death	1.36e-12	ABCB1,ACTB,AGRN,AKR1C3,ALDOC,ARF4,AXL,CA2,CA4,CALCA,CD14,CD200,CFI,CFL1,CHMP2A,CXCL12,ECHS1,EFEMP1,EIF4A1,ERO1A,FGFR2,FOLR1,GAA,GPNMB,GSTM1,GSTP1,HNRNPA1,HSP90AB1,HSPB1,IDH1,MAP4,MDH1,MUC20,NCAM1,NOTCH2,PDGFRA,PDLIM1,PGK1,PLAU,POSTN,PROM1,PTPN13,PVR,RBP1,RNASET2,RPL4,SCNN1G,SELENBP1,SEMA7A,SEZ6L2,SLC12A3,SMAD2,SPP1,SRSF2,TGFBR3,TIMP2,TNFRSF1B,TREML1,VGF,VTA1
Cancer,Organismal Injury and Abnormalities	Benign Tumors	2e-11	ABCB1,ADGRE5,AGRN,ANGPTL1,APP,AXL,CA2,CDH1,CLU,COL15A1,COL1A2,COL4A2,COL5A2,COL6A1,COL6A3,CXCL12,DBN1,EFEMP1,EGF,FBN1,FGFR2,FGFR3,FGFR4,GNA11,GNAI2,GSTP1,HSP90AB1,IDH1,IGFBP7,ITGB1,IVL,KRT20,LYVE1,MDH1,MXRA5,NCAM1,NDRG1,NOTCH2,NOTCH3,NRAS,NRCAM,NRXN3,PARK7,PCDHGC3,PDCD10,PDGFRA,PLXDC1,POSTN,PRDX2,PRDX6,RBP1,RPS25,SERPINI1,SLC2A5,SMAD2,SMO,SORD,SRC,STAMBP,TGFBR3,THY1,TMEM59,TUBB4B,VCAM1,VCP
Organismal Injury and Abnormalities	Benign lesion	2.87e-11	ABCB1,ADGRE5,AGRN,ANGPTL1,APP,AXL,CA2,CDH1,CLU,COL15A1,COL1A2,COL4A2,COL5A2,COL6A1,COL6A3,CXCL12,DBN1,EFEMP1,EGF,FBN1,FGFR2,FGFR3,FGFR4,GNA11,GNAI2,GSTP1,HSP90AB1,IDH1,IGFBP7,ITGB1,IVL,KRT20,LYVE1,MDH1,MXRA5,NCAM1,NDRG1,NOTCH2,NOTCH3,NRAS,NRCAM,NRXN3,PARK7,PCDHGC3,PDCD10,PDGFRA,PLAU,PLXDC1,POSTN,PRDX2,PRDX6,PSCA,RBP1,RPS25,SERPINI1,SLC2A5,SMAD2,SMO,SORD,SRC,STAMBP,TGFBR3,THY1,TMEM59,TUBB4B,VCAM1,…
Cancer,Hematological Disease,Immunological Disease,Organismal Injury and Abnormalities	T-cell malignant neoplasm	4.22e-11	ACAN,ADAM19,AGRN,AHNAK2,CD14,CD163,CD200,CD58,CD7,CDH1,CILP2,CLTC,CLU,COL15A1,COL1A2,COL4A2,COL6A1,CPXM2,CXCL12,ECHS1,ENPEP,FBN1,FBN2,FCER2,FGFR2,FGFR3,FLG,FREM2,GP1BA,GSR,HSP90AB1,HSPA8,IDH1,IGFBP7,IL2RB,ITGB1,KIAA0100,KIAA1549,LAMB3,LAMC2,LDLR,NCAM1,NOTCH2,NOTCH3,NRAS,NRCAM,NRXN3,NTM,PCDH19,PDGFB,PDGFRA,PI16,PKLR,PSMB2,PTPN13,PTPRM,ROBO4,RPL22,SELP,SMO,SRC,THY1,TIMP2,TNFRSF1B,TNFRSF21,TNXB,TUBB…
Cancer,Organismal Injury and Abnormalities	Abdominal neoplasm	4.62e-11	A1BG,ABCB1,ACAN,ACO1,ACP2,ACTB,ACTR2,ACY1,ADAM19,ADAMTSL4,ADGRE5,ADGRL2,ADH1C,ADM,AGRN,AHNAK2,AHSG,AKR1C3,AKR7A3,ALDH7A1,ALDH9A1,ALPL,ANGPTL1,ANGPTL6,ANO6,ANXA11,ANXA13,APLP1,APLP2,APOA2,APOF,APOL1,APP,AQP1,ARRDC1,ATP5F1B,ATP9A,AXL,AZGP1,B3GNT2,B4GALT1,BCAS1,BHMT,BLVRB,BMPR2,BROX,C11orf54,C4BPB,C6orf132,CA2,CA4,CADM4,CALCA,CALML5,CAPS,CARHSP1,CBR1,CC2D1A,CCT4,CCT8,CD14,CD163,CD200,CD300E,CD300LG,…
Cancer,Organismal Injury and Abnormalities	Intraabdominal organ tumor	6.34e-11	A1BG,ABCB1,ACAN,ACO1,ACP2,ACTB,ACTR2,ACY1,ADAM19,ADAMTSL4,ADGRE5,ADGRL2,ADM,AGRN,AHNAK2,AHSG,AKR1C3,AKR7A3,ALDH7A1,ALDH9A1,ALPL,ANGPTL1,ANGPTL6,ANO6,ANXA11,ANXA13,APLP1,APLP2,APOA2,APOF,APOL1,APP,AQP1,ARRDC1,ATP5F1B,ATP9A,AXL,AZGP1,B3GNT2,B4GALT1,BCAS1,BHMT,BLVRB,BMPR2,BROX,C11orf54,C4BPB,C6orf132,CA2,CA4,CADM4,CALCA,CALML5,CAPS,CARHSP1,CBR1,CC2D1A,CCT4,CCT8,CD163,CD200,CD300E,CD300LG,CD320,CD58,…
Protein Synthesis	Metabolism of protein	6.41e-11	AHSG,APLP2,APOA2,APOL1,APP,ARRDC1,C4BPB,CALCA,CCT4,CCT8,CD81,CLU,CNDP1,CTSZ,DPP3,EEF2,EGF,EIF4A1,FBN1,FGFR4,FSTL1,GOLM1,HABP2,HRC,HSP90AB1,HSPA8,HSPB1,IGFBP7,IST1,ITGB1,LTBP4,MELTF,MSLN,MXRA8,NPM1,NUCB1,PARK7,PDCD10,PLAU,PRSS2,QSOX1,RNASET2,RPL12,RPL13,RPL22,RPL23A,RPL30,RPL4,RPS14,RPS25,RPS28,SEMG1,SHISA5,SORL1,SPP1,SPPL2A,ST14,TUFM,UBE2L3,UCHL3,USP14,VCP,VGF,VPS28,WFDC2,XPNPEP1
Cancer,Gastrointestinal Disease,Organismal Injury and Abnormalities	Digestive organ tumor	6.42e-11	A1BG,ABCB1,ACAN,ACO1,ACP2,ACTB,ACTR2,ACY1,ADAM19,ADAMTSL4,ADGRE5,ADGRL2,ADH1C,ADM,AGRN,AHNAK2,AHSG,AKR1C3,AKR7A3,ALDH7A1,ALDH9A1,ALPL,ANGPTL1,ANGPTL6,ANO6,ANXA11,ANXA13,APLP1,APLP2,APOA2,APOF,APOL1,APP,AQP1,ARRDC1,ATP5F1B,ATP9A,AXL,AZGP1,B3GNT2,B4GALT1,BCAS1,BHMT,BLVRB,BMPR2,BROX,C11orf54,C4BPB,C6orf132,CA2,CA4,CADM4,CALCA,CALML5,CAPS,CBR1,CC2D1A,CCT4,CCT8,CD14,CD163,CD200,CD300LG,CD320,CD58,CD59…
Cancer,Organismal Injury and Abnormalities	Benign solid tumor	8.59e-11	ABCB1,ADGRE5,AGRN,ANGPTL1,APP,AXL,CA2,CDH1,CLU,COL15A1,COL1A2,COL4A2,COL5A2,COL6A1,COL6A3,CXCL12,DBN1,EFEMP1,FBN1,FGFR2,FGFR3,FGFR4,GNA11,GNAI2,GSTP1,HSP90AB1,IDH1,IGFBP7,ITGB1,KRT20,LYVE1,MDH1,MXRA5,NCAM1,NDRG1,NOTCH2,NOTCH3,NRAS,NRCAM,NRXN3,PARK7,PCDHGC3,PDCD10,PDGFRA,PLXDC1,POSTN,PRDX2,PRDX6,RBP1,RPS25,SERPINI1,SLC2A5,SMAD2,SMO,SORD,SRC,STAMBP,TGFBR3,THY1,TMEM59,TUBB4B,VCAM1,VCP
Cancer,Endocrine System Disorders,Organismal Injury and Abnormalities	Nonpituitary endocrine tumor	1.05e-10	A1BG,ABCB1,ACAN,ACO1,ACP2,ACTR2,ACY1,ADAM19,ADAMTSL4,ADGRE5,ADGRL2,AGRN,AHNAK2,AHSG,AKR1C3,AKR7A3,ALDH7A1,ALDH9A1,ALDOC,ALPL,ANGPTL6,ANO6,ANXA11,ANXA13,APLP1,APLP2,APP,APRT,AQP1,ARF4,ARRDC1,ATP5F1B,ATP9A,AXL,AZGP1,B4GALT1,BCAS1,BHMT,BLVRB,BMPR2,C11orf54,C4BPB,C6orf132,CA2,CA4,CALCA,CALML5,CAPS,CBR1,CC2D1A,CCT4,CCT8,CD163,CD200,CD320,CD58,CD7,CD81,CD83,CDH1,CDH13,CDHR5,CEACAM8,CFI,CFL1,CHMP1A,CHMP…
Cancer,Organismal Injury and Abnormalities	Neck neoplasm	1.53e-10	A1BG,ABCB1,ACAN,ACO1,ACP2,ACTR2,ACY1,ADAM19,ADAMTSL4,ADGRE5,ADGRL2,AGRN,AHNAK2,AHSG,AKR1C3,AKR7A3,ALDH7A1,ALDH9A1,ALDOC,ANO6,ANXA11,ANXA13,APLP1,APLP2,APP,APRT,AQP1,ARF4,ARRDC1,ATP5F1B,ATP9A,AXL,AZGP1,B4GALT1,BCAS1,BHMT,BLVRB,BMPR2,C11orf54,C4BPB,C6orf132,CA2,CA4,CALCA,CALML5,CAPS,CBR1,CC2D1A,CCT4,CCT8,CD163,CD200,CD320,CD58,CD7,CD81,CDH1,CDH13,CDHR5,CEACAM8,CFI,CFL1,CHMP1A,CHMP2A,CHMP2B,CHMP4C,C…
Cancer,Hematological Disease,Immunological Disease,Organismal Injury and Abnormalities	T-cell non-Hodgkin lymphoma	1.55e-10	ACAN,ADAM19,AGRN,AHNAK2,CD163,CD200,CD58,CD7,CDH1,CILP2,CLU,COL15A1,COL1A2,COL4A2,COL6A1,CPXM2,CXCL12,ENPEP,FBN1,FBN2,FCER2,FGFR2,FGFR3,FLG,GP1BA,GSR,HSP90AB1,HSPA8,IDH1,IGFBP7,IL2RB,ITGB1,KIAA0100,LAMB3,LAMC2,NCAM1,NRAS,NRXN3,NTM,PCDH19,PDGFB,PDGFRA,PI16,PSMB2,PTPRM,ROBO4,SELP,SRC,THY1,TIMP2,TNFRSF1B,TNFRSF21,TNXB,TUBB4B,VCAM1
Cancer,Organismal Injury and Abnormalities	Advanced stage tumor	1.55e-10	ABCB1,AKR1C3,ALPL,AXL,BMPR2,CD9,CDH1,CLU,COL15A1,COL4A2,COL6A3,CRYZ,CXCL12,EFEMP1,EGF,EIF4A1,ENPEP,FBN2,FCGR3A/FCGR3B,FGFR2,FGFR3,FGFR4,FOLR1,GSR,GSTP1,HSP90AB1,IDH1,IGFBP7,IL2RB,ITGB1,KRT20,LAMB3,LRP1,LRRN4,MAP4,MSLN,NCAM1,NOTCH2,NOTCH3,NPM1,NRAS,PDGFB,PDGFRA,PLAU,PLEC,PSMB2,RECK,ROBO4,SKP1,SMAD2,SMO,SORT1,SPP1,SRC,SRSF2,TACSTD2,TFPI,TGFBR3,TNFRSF14,TUBB4B,TYRO3,VCAM1,WFDC2,YWHAE
Cancer,Organismal Injury and Abnormalities	Advanced extracranial solid tumor	1.58e-10	ABCB1,AKR1C3,AXL,CD9,CLU,COL15A1,COL4A2,COL6A3,CRYZ,CXCL12,EFEMP1,EIF4A1,ENPEP,FBN2,FCGR3A/FCGR3B,FGFR2,FGFR3,FGFR4,FOLR1,GSTP1,HSP90AB1,IDH1,IGFBP7,IL2RB,KRT20,LRRN4,MAP4,MSLN,NRAS,PDGFB,PDGFRA,PLAU,PLEC,PSMB2,RECK,SKP1,SMAD2,SMO,SORT1,SPP1,SRC,TACSTD2,TFPI,TGFBR3,TUBB4B,TYRO3,VCAM1,WFDC2,YWHAE
Cancer,Endocrine System Disorders,Organismal Injury and Abnormalities	Thyroid carcinoma	1.61e-10	A1BG,ABCB1,ACAN,ACO1,ACP2,ACTR2,ACY1,ADAM19,ADAMTSL4,ADGRE5,ADGRL2,AGRN,AHNAK2,AHSG,AKR1C3,AKR7A3,ALDH7A1,ALDH9A1,ALDOC,ANO6,ANXA11,ANXA13,APLP1,APLP2,APRT,AQP1,ARF4,ARRDC1,ATP5F1B,ATP9A,AXL,AZGP1,B4GALT1,BCAS1,BHMT,BLVRB,BMPR2,C11orf54,C4BPB,C6orf132,CA2,CA4,CALCA,CALML5,CAPS,CBR1,CC2D1A,CCT4,CCT8,CD163,CD200,CD320,CD58,CD7,CD81,CDH1,CDH13,CDHR5,CEACAM8,CFI,CFL1,CHMP1A,CHMP2A,CHMP2B,CHMP4C,CHMP5…
Cellular Movement	Migration of tumor cell lines	2.11e-10	ADGRE5,AXL,BMPR2,CD81,CD9,CDH1,CDH13,CLTC,CLU,CNDP2,CPNE3,CTSZ,CXCL12,ECM1,EFEMP1,EGF,EZR,FGFR2,FGFR3,FGFR4,FSTL1,GALNT2,GNA11,GNA13,GNAI3,IDH1,IGFBP7,ITGB1,LAMB3,LAMC2,LASP1,LRP1,LYVE1,MAP4,MELTF,MUC20,NCAM1,NDRG1,NOTCH2,NPM1,NRAS,OPCML,PDGFRA,PDLIM1,PLAU,PLEC,PODXL,POSTN,PRDX2,PROM1,PTPRM,PVR,RALB,RAP1A,SCNN1G,SDCBP,SEMA5A,SERPINA5,SMO,SORT1,SPINT1,SPP1,SRC,TACSTD2,TFPI,TGFBR3,TIMP2,TNFRSF21,US…
Cancer,Gastrointestinal Disease,Organismal Injury and Abnormalities	Hepatobiliary neoplasm	2.29e-10	A1BG,ACAN,ACO1,ACTB,ACTR2,ACY1,ADAM19,ADAMTSL4,ADGRL2,ADH1C,AGRN,AHNAK2,AHSG,AKR1C3,AKR7A3,ALDH7A1,ALDH9A1,ALPL,ANGPTL1,ANGPTL6,ANO6,APLP1,APLP2,APOA2,APOF,APOL1,APP,AQP1,ATP5F1B,ATP9A,AXL,B4GALT1,BHMT,BMPR2,C4BPB,CA2,CA4,CC2D1A,CCT8,CD14,CD163,CD200,CD58,CDH1,CDH13,CEACAM8,CHMP4C,CILP2,CLTC,CNDP1,CNDP2,CNTN1,COL15A1,COL1A2,COL4A2,COL5A2,COL6A1,COL6A3,CPNE3,CPXM2,CRB2,CRIP2,CTSZ,CUTA,CXCL12,CYB5A…
Cancer,Gastrointestinal Disease,Hepatic System Disease,Organismal Injury and Abnormalities	Hepatocellular carcinoma	2.41e-10	ACAN,ACY1,AHNAK2,AKR7A3,ANGPTL6,APOF,ATP9A,AXL,BHMT,CA2,CA4,CD163,CDH1,CNDP1,CNTN1,COL15A1,COL4A2,COL5A2,CXCL12,CYB5A,DBN1,DCHS1,DPP3,ECHS1,EEF2,FBP1,FCN2,FCN3,FGB,FGFR2,FGFR3,FGFR4,FLG,FREM2,FTCD,GAA,HAAO,HSP90AB1,HSPA8,IDH1,IL2RB,ITGB1,KIAA1549,KIR2DL1/KIR2DL3,KRT20,LAMA4,LAMB3,LAP3,LRP1,LTBP3,LYVE1,MFAP4,MT1H,MYO6,NAPA,NPM1,NRAS,ORM1,PDCD10,PDGFB,PDGFRA,PGK1,PLAU,POSTN,PROM1,PROZ,PTGFRN,PTPN13…
Cancer,Organismal Injury and Abnormalities	Formation of solid tumor	2.44e-10	A1BG,ABCB1,ACAN,ACO1,ACP2,ACTB,ACTR2,ACY1,ADAM19,ADAMTSL4,ADGRE5,ADGRL2,ADH1C,ADM,AGRN,AHNAK2,AHSG,AKR7A3,ALDH7A1,ALDH9A1,ALDOC,ALPL,ANGPTL1,ANO6,ANXA11,ANXA13,APLP1,APLP2,APOA2,APOF,APP,APRT,AQP1,ARF4,ARRDC1,ATP5F1B,ATP9A,AXL,AZGP1,B3GNT2,B4GALT1,BCAS1,BHMT,BLVRB,BMPR2,BROX,C11orf54,C6orf132,CA2,CA4,CADM4,CALCA,CAPS,CARHSP1,CC2D1A,CCT4,CCT8,CD14,CD163,CD200,CD300E,CD300LG,CD320,CD58,CD59,CD7,CD8…
Cancer,Cardiovascular Disease,Organismal Injury and Abnormalities	Hemangioma	2.49e-10	AGRN,ANGPTL1,AXL,CDH1,CLU,CXCL12,DBN1,FGFR2,FGFR4,GNA11,HSP90AB1,IDH1,IGFBP7,MXRA5,NOTCH2,NRCAM,NRXN3,PDCD10,PDGFRA,PLXDC1,SERPINI1,SMO,TGFBR3,THY1,VCAM1
Cancer,Organismal Injury and Abnormalities	Advanced malignant solid tumor	2.77e-10	ABCB1,AKR1C3,ALPL,AXL,CD9,CLU,COL15A1,COL4A2,COL6A3,CRYZ,CXCL12,EFEMP1,EIF4A1,ENPEP,FBN2,FCGR3A/FCGR3B,FGFR2,FGFR3,FGFR4,FOLR1,GSR,GSTP1,HSP90AB1,IDH1,IGFBP7,IL2RB,KRT20,LRP1,LRRN4,MAP4,MSLN,NCAM1,NOTCH2,NOTCH3,NRAS,PDGFB,PDGFRA,PLAU,PLEC,PSMB2,RECK,SKP1,SMAD2,SMO,SORT1,SPP1,SRC,TACSTD2,TFPI,TGFBR3,TNFRSF14,TUBB4B,TYRO3,VCAM1,WFDC2,YWHAE
Infectious Diseases	Infection by RNA virus	2.82e-10	ABCB1,ACTB,ACTR2,ADGRE5,ADH1C,ADM,AHSG,ALDH9A1,ALPL,APOA2,APOL1,ATP5F1B,AXL,B4GALT1,CA2,CALCA,CD14,CD81,CDH1,CFI,CFL1,CHMP5,CLTC,CLU,CTSZ,CXCL12,DBN1,DLST,DYNC1H1,EEF2,EGF,FCGR3A/FCGR3B,FCN2,FOLR1,GAA,GM2A,GSTM1,HSPA8,IDH1,IL2RB,ITGB1,ITIH3,KPNB1,MAP4,MXRA8,NCKAP1,ORM1,ORM2,PACSIN3,PDGFRA,PLBD1,PSMA1,PSMA3,PSMA5,PSMA7,PVR,RAB2A,RAB3D,RAB5A,RALB,RPL12,SAA4,SDF4,SELENBP1,SEZ6L2,SMAD2,SNRPD3,SPAST,S…
Cancer,Cardiovascular Disease,Organismal Injury and Abnormalities	Vascular tumor	3.02e-10	AGRN,ANGPTL1,AXL,CDH1,CLU,CXCL12,DBN1,FGFR2,FGFR3,FGFR4,GNA11,HSP90AB1,IDH1,IGFBP7,MXRA5,NOTCH2,NRCAM,NRXN3,PDCD10,PDGFB,PDGFRA,PLXDC1,SERPINI1,SMO,TGFBR3,THY1,TUBB4B,VCAM1
Cancer,Neurological Disease,Organismal Injury and Abnormalities	Glioblastoma	3.35e-10	ADGRE5,ARF4,BCAS1,CD14,CD200,CDH1,CFI,CHMP2A,CLU,COL1A2,COL4A2,EFEMP1,FGFR2,FGFR3,GPNMB,GSR,HNRNPA1,HSP90AB1,IDH1,MOG,NCAM1,NPM1,NRAS,PARK7,PDGFB,PDGFRA,PGK1,PROM1,RBP1,RECK,RNASET2,RPL22,SERPINI1,SEZ6L2,SPP1,SRC,ST13,TNFRSF1B,TUBB4B,VCAM1,VGF
Cellular Assembly and Organization,DNA Replication, Recombination, and Repair	Quantity of centrosome	3.42e-10	CHMP1A,CHMP1B,CHMP2A,CHMP2B,CHMP3,CHMP4B,CHMP4C,CHMP5,NPM1,VPS4B
Cancer,Organismal Injury and Abnormalities	Advanced malignant tumor	3.65e-10	ABCB1,AKR1C3,ALPL,AXL,CD9,CDH1,CLU,COL15A1,COL4A2,COL6A3,CRYZ,CXCL12,EFEMP1,EGF,EIF4A1,ENPEP,FBN2,FCGR3A/FCGR3B,FGFR2,FGFR3,FGFR4,FOLR1,GSR,GSTP1,HSP90AB1,IDH1,IGFBP7,IL2RB,ITGB1,KRT20,LAMB3,LRP1,LRRN4,MAP4,MSLN,NCAM1,NOTCH2,NOTCH3,NPM1,NRAS,PDGFB,PDGFRA,PLAU,PLEC,PSMB2,RECK,ROBO4,SKP1,SMAD2,SMO,SORT1,SPP1,SRC,SRSF2,TACSTD2,TFPI,TGFBR3,TNFRSF14,TUBB4B,TYRO3,VCAM1,WFDC2,YWHAE
Cancer,Endocrine System Disorders,Organismal Injury and Abnormalities	Follicular thyroid tumor	4.4e-10	CDH1,FGFR2,FGFR3,FGFR4,GSTP1,HSP90AB1,IDH1,IGFBP7,KRT20,NRAS,PARK7,PDGFB,PDGFRA,PRDX2,PRDX6,SPP1
Cancer,Gastrointestinal Disease,Hepatic System Disease,Organismal Injury and Abnormalities	Hepatobiliary system cancer	4.47e-10	A1BG,ACAN,ACO1,ACTB,ACY1,ADAM19,ADAMTSL4,ADH1C,AGRN,AHNAK2,AHSG,AKR7A3,ALDH7A1,ALDH9A1,ALPL,ANGPTL1,ANGPTL6,ANO6,APLP2,APOA2,APOF,APOL1,AQP1,ATP5F1B,ATP9A,AXL,B4GALT1,BHMT,BMPR2,CA2,CA4,CC2D1A,CCT8,CD14,CD163,CD200,CD58,CDH1,CDH13,CEACAM8,CHMP4C,CLTC,CNDP1,CNDP2,CNTN1,COL15A1,COL1A2,COL4A2,COL5A2,COL6A1,CPNE3,CPXM2,CRB2,CRIP2,CUTA,CXCL12,CYB5A,DBI,DBN1,DCHS1,DDAH1,DLST,DNASE1,DPP3,DYNC1H1,ECHS1,E…
Endocrine System Disorders,Organismal Injury and Abnormalities	Benign thyroid nodule	5.15e-10	AHSG,APP,GSTP1,HSP90AB1,HSPA8,HSPB1,PARK7,PRDX2,PRDX6,PSMA3,SELENBP1
Cancer,Organismal Injury and Abnormalities	Blastoma	5.24e-10	ADGRE5,ARF4,BCAS1,CD14,CD200,CDH1,CFI,CHMP2A,CLU,COL1A2,COL4A2,EFEMP1,FGFR2,FGFR3,GPNMB,GSR,HNRNPA1,HSP90AB1,IDH1,MOG,NCAM1,NPM1,NRAS,PARK7,PDGFB,PDGFRA,PGK1,PROM1,RBP1,RECK,RNASET2,RPL22,SEMA4B,SERPINI1,SEZ6L2,SPP1,SRC,ST13,TNFRSF1B,TUBB4B,VCAM1,VGF
Cancer,Endocrine System Disorders,Organismal Injury and Abnormalities	Endocrine carcinoma	5.73e-10	A1BG,ABCB1,ACAN,ACO1,ACP2,ACTR2,ACY1,ADAM19,ADAMTSL4,ADGRE5,ADGRL2,AGRN,AHNAK2,AHSG,AKR1C3,AKR7A3,ALDH7A1,ALDH9A1,ALDOC,ALPL,ANGPTL1,ANGPTL6,ANO6,ANXA11,ANXA13,APLP1,APLP2,APRT,AQP1,ARF4,ARRDC1,ATP5F1B,ATP9A,AXL,AZGP1,B4GALT1,BCAS1,BHMT,BLVRB,BMPR2,BROX,C11orf54,C4BPB,C6orf132,CA2,CA4,CALCA,CALML5,CAPS,CBR1,CC2D1A,CCT4,CCT8,CD163,CD200,CD320,CD58,CD7,CD81,CD83,CDH1,CDH13,CDHR5,CEACAM8,CFI,CFL1,CH…
Infectious Diseases	Release of HIV-1	5.83e-10	CHMP1A,CHMP1B,CHMP2A,CHMP2B,CHMP3,CHMP4B,CHMP4C,CHMP5
Cancer,Gastrointestinal Disease,Organismal Injury and Abnormalities	Digestive system cancer	5.85e-10	A1BG,ABCB1,ACAN,ACO1,ACP2,ACTB,ACY1,ADAM19,ADAMTSL4,ADGRE5,ADGRL2,ADH1C,ADM,AGRN,AHNAK2,AHSG,AKR1C3,AKR7A3,ALDH7A1,ALDH9A1,ALPL,ANGPTL1,ANGPTL6,ANO6,ANXA11,ANXA13,APLP1,APLP2,APOA2,APOF,APOL1,APP,AQP1,ARRDC1,ATP5F1B,ATP9A,AXL,AZGP1,B3GNT2,B4GALT1,BCAS1,BHMT,BLVRB,BMPR2,BROX,C11orf54,C4BPB,C6orf132,CA2,CA4,CADM4,CALCA,CALML5,CAPS,CBR1,CC2D1A,CCT4,CCT8,CD14,CD163,CD200,CD300LG,CD320,CD58,CD59,CD7,C…
Cancer,Organismal Injury and Abnormalities	Cancer of secretory structure	6.01e-10	A1BG,ABCB1,ACAN,ACO1,ACP2,ACTR2,ACY1,ADAM19,ADAMTSL4,ADGRE5,ADGRL2,AGRN,AHNAK2,AHSG,AKR1C3,AKR7A3,ALDH7A1,ALDH9A1,ALDOC,ALPL,ANGPTL1,ANO6,ANXA11,ANXA13,APLP1,APLP2,APOA2,APRT,AQP1,ARF4,ARRDC1,ATP5F1B,ATP9A,AXL,AZGP1,B4GALT1,BCAS1,BHMT,BLVRB,BMPR2,BROX,C11orf54,C4BPB,C6orf132,CA2,CA4,CALCA,CALML5,CAPS,CBR1,CC2D1A,CCT4,CCT8,CD14,CD163,CD200,CD320,CD58,CD59,CD7,CD81,CDH1,CDH13,CDHR5,CEACAM8,CFI,CFL1…
Connective Tissue Disorders,Inflammatory Disease,Inflammatory Response,Organismal Injury and Abnormalities,Skeletal and Muscular Disorders	Inflammation of joint	6.48e-10	A1BG,ABCB1,ACAN,ACO1,ADGRE5,ADM,AHSG,ALPL,APLP2,BHMT,CA2,CD163,CD81,CD83,CDH1,CLU,CPE,CXCL12,DPEP1,DPYS,EEF2,EHD4,FCGR3A/FCGR3B,FCN2,FCN3,FGB,FGFR3,FRZB,GALNT2,GNAI2,GP1BA,GSR,HNRNPA1,HSPA8,IL18BP,IL1R2,IL2RB,KRT20,LAP3,LDHB,LRP1,LTBP3,MTAP,MYO1C,NGFR,PDGFRA,PGK1,PON1,POSTN,PRDX1,PRDX2,RAB2A,RALB,RECK,RNF149,SELENBP1,SORL1,SPOCK1,SPP1,SRC,TIMP2,TNFRSF1B,TNXB,TUBB4B,VCAM1,XYLT1
Cancer,Hematological Disease,Organismal Injury and Abnormalities	Mature T-cell or NK-cell neoplasm	6.8e-10	ACAN,ADAM19,AGRN,AHNAK2,CD163,CD200,CD58,CD7,CDH1,CILP2,CLU,COL15A1,COL1A2,COL4A2,COL6A1,CPXM2,CXCL12,ENPEP,FBN1,FBN2,FCER2,FGFR2,FGFR3,FLG,GP1BA,GSR,HSP90AB1,HSPA8,IDH1,IGFBP7,IL2RB,ITGB1,KIAA0100,LAMB3,LAMC2,NAPA,NCAM1,NRAS,NRCAM,NRXN3,NTM,PCDH19,PDGFB,PDGFRA,PI16,PSMB2,PTPRM,ROBO4,SELP,THY1,TIMP2,TNFRSF1B,TNFRSF21,TNXB,TUBB4B,VCAM1
Cancer,Hematological Disease,Immunological Disease,Organismal Injury and Abnormalities	Mature T-cell neoplasm	7.82e-10	ACAN,ADAM19,AGRN,AHNAK2,CD163,CD200,CD58,CD7,CDH1,CILP2,CLU,COL15A1,COL1A2,COL4A2,COL6A1,CPXM2,CXCL12,ENPEP,FBN1,FBN2,FCER2,FGFR2,FGFR3,FLG,GP1BA,GSR,HSP90AB1,HSPA8,IDH1,IGFBP7,IL2RB,ITGB1,KIAA0100,LAMB3,LAMC2,NCAM1,NRAS,NRCAM,NRXN3,NTM,PCDH19,PDGFB,PDGFRA,PI16,PSMB2,PTPRM,ROBO4,SELP,THY1,TIMP2,TNFRSF1B,TNFRSF21,TNXB,TUBB4B,VCAM1
Gastrointestinal Disease,Hepatic System Disease,Organismal Injury and Abnormalities	Liver lesion	8.48e-10	A1BG,ACAN,ACO1,ACTB,ACTR2,ACY1,ADAM19,ADAMTSL4,ADGRL2,AGRN,AHNAK2,AHSG,AKR1C3,AKR7A3,ALDH7A1,ALDH9A1,ALPL,ANGPTL1,ANGPTL6,ANO6,APLP1,APOA2,APOF,APOL1,APP,AQP1,ATP5F1B,ATP9A,AXL,B4GALT1,BHMT,BMPR2,C4BPB,CA2,CA4,CC2D1A,CCT8,CD163,CD200,CD58,CD81,CDH1,CDH13,CEACAM8,CHMP4C,CILP2,CLTC,CNDP1,CNDP2,CNTN1,COL15A1,COL1A2,COL4A2,COL5A2,COL6A1,COL6A3,CPNE3,CPXM2,CRB2,CRIP2,CTSZ,CUTA,CXCL12,CYB5A,DBI,DBN1,DC…
Cancer,Gastrointestinal Disease,Hepatic System Disease,Organismal Injury and Abnormalities	Cholangiocarcinoma	8.53e-10	A1BG,ACY1,ADH1C,CD14,CDH1,FGFR2,FGFR3,FGFR4,HSP90AB1,IDH1,KRT20,NOTCH3,NRAS,PGK1,PLAU,PSMB2,RPL4,TUBB4B
Cancer,Organismal Injury and Abnormalities	Head and neck tumor	8.61e-10	A1BG,ABCB1,ACAN,ACO1,ACP2,ACTB,ACTR2,ACY1,ADAM19,ADAMTSL4,ADGRE5,ADGRL2,ADM,AGRN,AHNAK2,AHSG,AKR1C3,AKR7A3,ALDH7A1,ALDH9A1,ALDOC,ALPL,ANGPTL1,ANO6,ANXA11,ANXA13,APLP1,APLP2,APOA2,APOF,APP,APRT,AQP1,ARF4,ARRDC1,ATP5F1B,ATP9A,AXL,AZGP1,B3GNT2,B4GALT1,BCAS1,BHMT,BLVRB,BMPR2,BROX,C11orf54,C4BPB,C6orf132,CA2,CA4,CADM4,CALCA,CALML5,CAPS,CBR1,CC2D1A,CCT4,CCT8,CD163,CD200,CD300LG,CD320,CD58,CD59,CD7,CD81…
Cancer,Organismal Injury and Abnormalities	Advanced stage carcinoma	9.07e-10	ABCB1,AXL,CLU,COL15A1,EIF4A1,ENPEP,FGFR2,FGFR3,FGFR4,FOLR1,GSTP1,HSP90AB1,IDH1,IL2RB,KRT20,LRRN4,MAP4,MSLN,PDGFB,PDGFRA,PLEC,PSMB2,RECK,SKP1,SMO,SORT1,SPP1,SRC,TACSTD2,TUBB4B,TYRO3,WFDC2,YWHAE
Cancer,Hematological Disease,Immunological Disease,Organismal Injury and Abnormalities	Lymphoma	1e-09	ACAN,ADAM19,AGRN,AHNAK2,ANXA11,APP,AXL,CD163,CD200,CD58,CD7,CD83,CDH1,CDHR5,CILP2,CLU,COL15A1,COL1A2,COL4A2,COL6A1,COL6A3,CPXM2,CXCL12,DCHS1,EGF,EIF4A1,ENPEP,FBN1,FBN2,FCER2,FCGR3A/FCGR3B,FGFR2,FGFR3,FLG,FRZB,FTCD,FZD9,GNA11,GNA13,GNAI2,GP1BA,GSR,GSTM1,HSP90AB1,HSPA8,IDH1,IGFBP7,IGLV6-57,IL2RB,ITGB1,KIAA0100,KRT20,LAMB3,LAMC2,LDLR,MMRN2,NAPA,NCAM1,NOTCH2,NRAS,NRXN3,NTM,PCDH19,PDGFB,PDGFRA,PGK1,PI…
Neurological Disease	Progressive neurological disorder	1.07e-09	ABCB1,ACTB,ADGRL2,ADH1C,AGRN,ANXA11,APLP2,APOA2,APP,AQP1,AXL,BCAS1,CD14,CFL1,CHMP2B,CLU,COL1A2,CXCL12,DBI,EEF2,EIF4A1,EZR,FBP2,FCGR3A/FCGR3B,FGFR2,FGFR3,FGFR4,GM2A,GPNMB,GSR,GSTP1,HNRNPA1,HSP90AB1,HSPB1,IL1R2,IL2RB,KRT20,LDHB,LDLR,LRG1,LRP1,LRP3,MDH1,MELTF,MOG,NGFR,NRCAM,NRXN3,ORM2,PARK7,PDGFB,PDGFRA,PIK3IP1,PLAU,PLTP,PODXL,PON1,PRDX1,PRDX2,PRDX6,RAB14,REG1A,RNASET2,RPL13,SELENBP1,SELENOF,SELP,SE…
Infectious Diseases	Infection by coronavirus	1.09e-09	ABCB1,ACTB,ACTR2,ADH1C,ADM,AHSG,ALDH9A1,ALPL,APOA2,APOL1,CALCA,CFI,CFL1,CHMP5,CLTC,CLU,DBN1,DYNC1H1,EEF2,FCGR3A/FCGR3B,FCN2,GSTM1,HSPA8,ITIH3,NCKAP1,ORM1,ORM2,PDGFRA,PLBD1,RAB5A,SAA4,SELENBP1,SEZ6L2,TFPI,TNFRSF1B,TUBB4B,VCAM1,VCP,WFDC2,YWHAE
Connective Tissue Disorders,Inflammatory Disease,Organismal Injury and Abnormalities,Skeletal and Muscular Disorders	Rheumatic Disease	1.41e-09	A1BG,ABCB1,ACAN,ACO1,ADGRE5,ADM,AHSG,ALPL,APLP2,BHMT,CA2,CD163,CD81,CD83,CD9,CDH1,CEACAM8,CLU,COL1A2,CPE,CXCL12,DNASE1,DPEP1,DPYS,EEF2,EHD4,FBN1,FCGR3A/FCGR3B,FCN2,FCN3,FGB,FGFR2,FGFR3,FRZB,GALNT2,GNAI2,GP1BA,GSR,GSTM1,GSTP1,HNRNPA1,HSPA8,IL18BP,IL1R2,IL2RB,KRT20,LAP3,LDHB,LRP1,LTBP3,MT1H,MTAP,MYO1C,MYO6,NGFR,PDGFRA,PGK1,PLTP,PON1,POSTN,PRDX1,PRDX2,RAB2A,RAB5A,RALB,RECK,RNF149,SELENBP1,SELP,SLC12…
Cellular Compromise,Inflammatory Response	Degranulation of blood platelets	1.59e-09	A1BG,AHSG,APLP2,APP,CD9,CLU,ECM1,EGF,FGB,GP1BA,ITIH3,ORM1,ORM2,PDGFB,QSOX1,SELP,TTN
Cancer,Endocrine System Disorders,Organismal Injury and Abnormalities	Endocrine gland tumor	1.7e-09	A1BG,ABCB1,ACAN,ACO1,ACP2,ACTR2,ACY1,ADAM19,ADAMTSL4,ADGRE5,ADGRL2,AGRN,AHNAK2,AHSG,AKR1C3,AKR7A3,ALDH7A1,ALDH9A1,ALDOC,ALPL,ANGPTL1,ANGPTL6,ANO6,ANXA11,ANXA13,APLP1,APLP2,APP,APRT,AQP1,ARF4,ARRDC1,ATP5F1B,ATP9A,AXL,AZGP1,B4GALT1,BCAS1,BHMT,BLVRB,BMPR2,BROX,C11orf54,C4BPB,C6orf132,CA2,CA4,CALCA,CALML5,CAPS,CBR1,CC2D1A,CCT4,CCT8,CD163,CD200,CD320,CD58,CD7,CD81,CD83,CDH1,CDH13,CDHR5,CEACAM8,CFI,CFL…
Cancer,Organismal Injury and Abnormalities	Abdominal cancer	1.96e-09	A1BG,ABCB1,ACAN,ACO1,ACP2,ACTB,ACTR2,ACY1,ADAM19,ADAMTSL4,ADGRE5,ADGRL2,ADH1C,ADM,AGRN,AHNAK2,AHSG,AKR1C3,AKR7A3,ALDH7A1,ALDH9A1,ALPL,ANGPTL1,ANGPTL6,ANO6,ANXA11,ANXA13,APLP1,APLP2,APOA2,APOF,APOL1,APP,AQP1,ARRDC1,ATP5F1B,ATP9A,AXL,AZGP1,B3GNT2,B4GALT1,BCAS1,BHMT,BLVRB,BMPR2,BROX,C11orf54,C4BPB,C6orf132,CA2,CA4,CADM4,CALCA,CALML5,CAPS,CARHSP1,CBR1,CC2D1A,CCT4,CCT8,CD14,CD163,CD200,CD300E,CD300LG,…
Cancer,Organismal Injury and Abnormalities,Reproductive System Disease	Breast or ovarian cancer	2.39e-09	A1BG,ABCB1,ACAN,ACP2,ACTR2,ADAM19,ADGRL2,AGRN,AHNAK2,AKR1C3,ALDH7A1,ALDOC,ALPL,ANXA11,APLP1,APP,AQP1,ARF4,ARRDC1,AXL,AZGP1,B3GNT2,BMPR2,BROX,CADM4,CC2D1A,CD14,CD300E,CD300LG,CD9,CDH1,CLTC,CLU,CNDP1,CNDP2,CNTN1,COL15A1,COL1A2,COL4A2,COL5A2,COL6A1,COL6A3,CPE,CPXM2,CRB2,CTSZ,CUTA,CXCL12,DCHS1,DPEP1,DYNC1H1,ECM1,EFEMP1,EGF,EIF4A1,ENPEP,ERO1A,EZR,FBN1,FBN2,FBP2,FCER1A,FGFR2,FGFR3,FGFR4,FLG,FOLR1,FRZB,…
Organismal Injury and Abnormalities,Reproductive System Disease	Benign pelvic disease	2.97e-09	ACTB,ADGRE5,APLP1,CD163,CNTN1,COL15A1,COL1A2,COL5A2,COL6A1,COL6A3,EFEMP1,EZR,FBN1,FGFR2,FGFR4,GSTA1,GSTP1,HSP90AB1,HSPB1,IL1R2,IL2RB,ITGB1,LAMA4,LYVE1,MDH1,MT1H,NDRG1,NOTCH2,ORM2,PDGFRA,PON1,POSTN,PSMA1,QSOX1,RALB,RBP1,RPL12,RPS25,SLC2A5,SPP1,STAMBP,STC1,THY1,TIMP2,TMEM59,TNFRSF1B,VCP,WFDC2,XRCC6
Cancer,Organismal Injury and Abnormalities	Head and neck carcinoma	3.24e-09	A1BG,ABCB1,ACAN,ACO1,ACP2,ACTB,ACTR2,ACY1,ADAM19,ADAMTSL4,ADGRE5,ADGRL2,AGRN,AHNAK2,AHSG,AKR1C3,AKR7A3,ALDH7A1,ALDH9A1,ALDOC,ANO6,ANXA11,ANXA13,APLP1,APLP2,APP,APRT,AQP1,ARF4,ARRDC1,ATP5F1B,ATP9A,AXL,AZGP1,B4GALT1,BCAS1,BHMT,BLVRB,BMPR2,BROX,C11orf54,C4BPB,C6orf132,CA2,CA4,CALCA,CALML5,CAPS,CBR1,CC2D1A,CCT4,CCT8,CD163,CD200,CD320,CD58,CD7,CD81,CD83,CDH1,CDH13,CDHR5,CEACAM8,CFI,CFL1,CHMP1A,CHMP2A,…
Cancer,Gastrointestinal Disease,Hepatic System Disease,Organismal Injury and Abnormalities	Liver tumor	3.56e-09	A1BG,ACAN,ACO1,ACTB,ACTR2,ACY1,ADAM19,ADAMTSL4,ADGRL2,AGRN,AHNAK2,AHSG,AKR1C3,AKR7A3,ALDH7A1,ALDH9A1,ALPL,ANGPTL1,ANGPTL6,ANO6,APLP1,APOA2,APOF,APOL1,APP,AQP1,ATP5F1B,ATP9A,AXL,B4GALT1,BHMT,BMPR2,C4BPB,CA2,CA4,CC2D1A,CCT8,CD163,CD200,CD58,CDH1,CDH13,CEACAM8,CHMP4C,CILP2,CLTC,CNDP1,CNDP2,CNTN1,COL15A1,COL1A2,COL4A2,COL5A2,COL6A1,COL6A3,CPNE3,CPXM2,CRB2,CRIP2,CTSZ,CUTA,CXCL12,CYB5A,DBI,DBN1,DCHS1,D…
Cancer,Organismal Injury and Abnormalities	Head and neck cancer	4.25e-09	A1BG,ABCB1,ACAN,ACO1,ACP2,ACTB,ACTR2,ACY1,ADAM19,ADAMTSL4,ADGRE5,ADGRL2,ADM,AGRN,AHNAK2,AHSG,AKR1C3,AKR7A3,ALDH7A1,ALDH9A1,ALDOC,ALPL,ANO6,ANXA11,ANXA13,APLP1,APLP2,APP,APRT,AQP1,ARF4,ARRDC1,ATP5F1B,ATP9A,AXL,AZGP1,B4GALT1,BCAS1,BHMT,BLVRB,BMPR2,BROX,C11orf54,C4BPB,C6orf132,CA2,CA4,CALCA,CALML5,CAPS,CBR1,CC2D1A,CCT4,CCT8,CD163,CD200,CD320,CD58,CD59,CD7,CD81,CD83,CDH1,CDH13,CDHR5,CEACAM8,CFI,CFL1,…
Cellular Movement	Cell movement of tumor cell lines	5.19e-09	ADGRE5,AXL,BMPR2,CD81,CD9,CDH1,CDH13,CLTC,CLU,CNDP2,CPNE3,CTSZ,CXCL12,ECM1,EFEMP1,EGF,EZR,FGFR2,FGFR3,FGFR4,FSTL1,GALNT2,GNA11,GNA13,GNAI3,IDH1,IGFBP7,ITGB1,LAMB3,LAMC2,LASP1,LRP1,LYVE1,MAP4,MELTF,MUC20,NCAM1,NDRG1,NOTCH2,NOTCH3,NPM1,NRAS,OPCML,PDGFRA,PDLIM1,PLAU,PLEC,PODXL,POSTN,PRDX2,PROM1,PTPRM,PVR,RAB5A,RALB,RAP1A,SCNN1G,SDCBP,SELP,SEMA5A,SERPINA5,SMO,SORT1,SPINT1,SPP1,SRC,TACSTD2,TFPI,TGFBR3…
Cancer,Organismal Injury and Abnormalities	Lymphatic system tumor	6.25e-09	ABCB1,ACAN,ACTB,ADAM19,ADGRL2,AGRN,AHNAK2,AKR7A3,ALPL,ANXA11,APP,AXL,CA2,CD14,CD163,CD200,CD300E,CD58,CD7,CD83,CDH1,CDHR5,CFL1,CILP2,CLTC,CLU,CNDP1,COL15A1,COL1A2,COL4A2,COL6A1,COL6A3,CPXM2,CXCL12,DCHS1,DNER,ECHS1,EGF,EIF4A1,ENPEP,FAM3B,FBN1,FBN2,FCER2,FCGR3A/FCGR3B,FGFR2,FGFR3,FGFR4,FLG,FREM2,FRZB,FTCD,FZD9,GNA11,GNA13,GNAI2,GP1BA,GSR,GSTM1,HSP90AB1,HSPA8,HSPB1,IDH1,IGFBP7,IGLV6-57,IL2RB,ITGB1,I…
Cancer,Organismal Injury and Abnormalities,Reproductive System Disease	Breast cancer	6.25e-09	ABCB1,ACP2,ADGRL2,AGRN,AKR1C3,ALDOC,ALPL,ANXA11,APLP1,APP,AQP1,ARF4,AXL,B3GNT2,BMPR2,CADM4,CD14,CD300LG,CD9,CDH1,CLTC,CLU,CNDP1,CNDP2,CNTN1,COL1A2,COL4A2,COL5A2,COL6A1,COL6A3,CPE,CPXM2,CRB2,CTSZ,CXCL12,DCHS1,DPEP1,DYNC1H1,ECM1,EFEMP1,EGF,EIF4A1,EZR,FBN1,FBN2,FCER1A,FGFR2,FGFR3,FGFR4,FLG,FOLR1,FRZB,GLO1,GNA13,GNAI3,GOLIM4,GSR,GSTM1,GSTP1,HNRNPA1,HRC,HSP90AB1,HSPB1,IDH1,IL1R2,IL2RB,ITGB1,ITIH3,KIAA…
Cell Cycle,Cellular Assembly and Organization,Cellular Function and Maintenance,DNA Replication, Recombination, and Repair	Duplication of centrosome	6.75e-09	CHMP1A,CHMP1B,CHMP2A,CHMP2B,CHMP3,CHMP4B,CHMP4C,CHMP5,NPM1,VPS4B
Cancer,Gastrointestinal Disease,Hepatic System Disease,Organismal Injury and Abnormalities	Liver cancer	7.27e-09	A1BG,ACAN,ACO1,ACTB,ACY1,ADAM19,ADAMTSL4,AGRN,AHNAK2,AHSG,AKR7A3,ALDH7A1,ALDH9A1,ALPL,ANGPTL1,ANGPTL6,ANO6,APOA2,APOF,APOL1,AQP1,ATP5F1B,ATP9A,AXL,B4GALT1,BHMT,BMPR2,CA2,CA4,CC2D1A,CCT8,CD163,CD200,CD58,CDH1,CDH13,CEACAM8,CHMP4C,CLTC,CNDP1,CNDP2,CNTN1,COL15A1,COL1A2,COL4A2,COL5A2,COL6A1,CPNE3,CPXM2,CRB2,CRIP2,CUTA,CXCL12,CYB5A,DBI,DBN1,DCHS1,DDAH1,DNASE1,DPP3,DYNC1H1,ECHS1,ECM1,EEF2,EFEMP1,EGF,EH…
Cancer,Organismal Injury and Abnormalities	Multiple cancers	7.66e-09	A1BG,ABCB1,ACAN,ACP2,ACTR2,ADAM19,ADGRL2,AGRN,AHNAK2,AKR1C3,ALDH7A1,ALDOC,ALPL,ANXA11,APLP1,APP,AQP1,ARF4,ARRDC1,AXL,AZGP1,B3GNT2,BMPR2,BROX,CA2,CADM4,CC2D1A,CD14,CD300E,CD300LG,CD9,CDH1,CLTC,CLU,CNDP1,CNDP2,CNTN1,COL15A1,COL1A2,COL4A2,COL5A2,COL6A1,COL6A3,CPE,CPXM2,CRB2,CTSZ,CUTA,CXCL12,DCHS1,DPEP1,DYNC1H1,ECM1,EFEMP1,EGF,EIF4A1,ENPEP,ERO1A,EZR,FBN1,FBN2,FBP2,FCER1A,FGFR2,FGFR3,FGFR4,FLG,FOLR1,F…
Cellular Assembly and Organization,Cellular Function and Maintenance	Assembly of multivesicular bodies	8.36e-09	CHMP2A,CHMP2B,CHMP3,CHMP4B,CHMP4C,VPS28,VPS37B,VPS37D
Cancer,Gastrointestinal Disease,Hepatic System Disease,Organismal Injury and Abnormalities	Bile duct adenocarcinoma	9.75e-09	A1BG,ACY1,ADH1C,AHNAK2,ALDH7A1,APLP2,CD14,CDH1,EPS8L2,FGFR2,FGFR3,FGFR4,GSTP1,HRC,HSP90AB1,IDH1,KRT20,LRP1,NOTCH3,NRAS,PDGFRA,PGK1,PLAU,PSMB2,RPL4,SLC12A3,TUBB4B
Neurological Disease,Organismal Injury and Abnormalities	Progressive encephalopathy	9.79e-09	ABCB1,ACTB,ADGRL2,ADH1C,AGRN,ANXA11,APLP2,APOA2,APP,AQP1,BCAS1,CD14,CFL1,CHMP2B,CLU,COL1A2,CXCL12,DBI,EEF2,EIF4A1,EZR,FBP2,FCGR3A/FCGR3B,FGFR3,GM2A,GPNMB,GSR,GSTP1,HNRNPA1,HSPB1,IL1R2,IL2RB,LDHB,LDLR,LRG1,LRP1,LRP3,MDH1,MELTF,MOG,NGFR,NRXN3,ORM2,PARK7,PIK3IP1,PLAU,PLTP,PODXL,PON1,PRDX1,PRDX2,PRDX6,RAB14,REG1A,RNASET2,RPL13,SELENBP1,SELENOF,SELP,SEMA5A,SORL1,SORT1,SPP1,TGFBR3,THY1,TUBA1B,TUBB4B,VC…
Inflammatory Disease	Chronic inflammatory disorder	1.07e-08	A1BG,ABCB1,ACAN,ACO1,ADGRE5,ADM,AHSG,ALPL,APLP2,APOA2,APP,BHMT,CA2,CA4,CD59,CD83,CDH1,CLU,COL1A2,CXCL12,DNASE1,ECM1,EEF2,EGF,EHD4,FCGR3A/FCGR3B,FGB,FGFR2,FGFR3,FRZB,GAA,GALNT2,GP1BA,GSR,HNRNPA1,HPGD,HSPA8,IL18BP,IL1R2,IL2RB,KRT20,LAIR2,LAP3,LDHB,LFNG,MADCAM1,MTAP,MYO1C,NGFR,NOTCH2,PDGFRA,PDLIM1,PGK1,PON1,PRDX1,PRDX2,PRSS2,PSMB2,PTGFRN,RAB2A,RALB,RECK,REG1A,RNF149,SELP,SMO,SORL1,SPOCK1,SPP1,SRC,ST…
Connective Tissue Disorders,Organismal Injury and Abnormalities,Skeletal and Muscular Disorders	Non-traumatic arthropathy	1.1e-08	A1BG,ABCB1,ACAN,ACO1,ADGRE5,ADM,AHSG,ALPL,APLP2,BHMT,CA2,CD163,CD83,CDH1,CLU,CXCL12,DPEP1,EEF2,EHD4,FCGR3A/FCGR3B,FCN2,FCN3,FGB,FGFR3,FRZB,GALNT2,GP1BA,GSR,HNRNPA1,HSPA8,IL18BP,IL1R2,IL2RB,KRT20,LAP3,LDHB,LRP1,LTBP3,MTAP,MYO1C,NGFR,PGK1,PON1,POSTN,PRDX1,PRDX2,RAB2A,RALB,RECK,RNF149,SORL1,SPOCK1,SPP1,SRC,TIMP2,TNFRSF1B,TNXB,TUBB4B,VCAM1,XYLT1
Cancer,Organismal Injury and Abnormalities	Lymphoid cancer	1.14e-08	ABCB1,ACAN,ACTB,ADAM19,ADGRL2,AGRN,AHNAK2,AKR7A3,ALPL,ANXA11,APP,AXL,CA2,CD14,CD163,CD200,CD300E,CD58,CD7,CD83,CDH1,CDHR5,CFL1,CILP2,CLTC,CLU,CNDP1,COL15A1,COL1A2,COL4A2,COL6A1,COL6A3,CPXM2,CXCL12,DCHS1,DNER,ECHS1,EGF,EIF4A1,ENPEP,FAM3B,FBN1,FBN2,FCER2,FCGR3A/FCGR3B,FGFR2,FGFR3,FGFR4,FLG,FREM2,FRZB,FTCD,FZD9,GNA11,GNA13,GNAI2,GP1BA,GSR,GSTM1,HSP90AB1,HSPA8,HSPB1,IDH1,IGFBP7,IGLV6-57,IL2RB,ITGB1,K…
Cellular Movement	Invasion of cells	1.18e-08	ADGRE5,ADM,APP,AXL,AZGP1,CD14,CD81,CD9,CDH1,CDH13,CLU,CNDP2,CNTN1,CTSZ,CXCL12,DBN1,DLK1,ECM1,EFEMP1,EGF,EIF4A1,EZR,FBN2,FGFR2,FGFR4,FSTL1,GALNT2,GNA13,GNAI3,HSP90AB1,ITGB1,LAMB3,LASP1,LRP1,MAP4,MUC20,NCKAP1,NDRG1,NGFR,NPM1,NRCAM,NUCB1,PDGFRA,PDLIM1,PLAU,PLEC,PLS1,PODXL,POSTN,RALB,RAP1A,RECK,SDCBP,SEMA5A,SEMA7A,SMAD2,SMO,SNAP23,SORT1,SPP1,SRC,ST14,TFPI,TGFBR3,TIMP2,VCAM1,VCP
Cellular Movement	Invasion of tumor cell lines	1.25e-08	ADGRE5,ADM,APP,AXL,AZGP1,CD81,CD9,CDH1,CDH13,CLU,CNDP2,CNTN1,CTSZ,CXCL12,DBN1,DLK1,ECM1,EFEMP1,EGF,EIF4A1,EZR,FGFR2,FGFR4,FSTL1,GALNT2,GNAI3,HSP90AB1,ITGB1,LAMB3,LASP1,LRP1,MAP4,MUC20,NCKAP1,NDRG1,NGFR,NPM1,NRCAM,NUCB1,PDGFRA,PDLIM1,PLAU,PLEC,PLS1,PODXL,POSTN,RALB,RAP1A,RECK,SDCBP,SEMA5A,SMAD2,SMO,SNAP23,SORT1,SPP1,SRC,ST14,TFPI,TGFBR3,TIMP2,VCAM1,VCP
Cancer,Organismal Injury and Abnormalities	Advanced adenocarcinoma	1.47e-08	ABCB1,AXL,COL15A1,EIF4A1,ENPEP,FGFR2,FGFR3,FGFR4,HSP90AB1,IDH1,IL2RB,KRT20,LRRN4,MSLN,PDGFB,PDGFRA,PLEC,PSMB2,RECK,SKP1,SORT1,SPP1,SRC,TUBB4B,TYRO3,WFDC2
Cardiovascular System Development and Function,Organismal Development	Angiogenesis	1.54e-08	ADM,ANGPTL1,APP,AQP1,ATP5F1B,AXL,BMPR2,CALCA,CD81,CD9,CDH1,CDH13,COL1A2,COL4A2,CXCL12,DLK1,ECM1,EGF,ERO1A,FGFR3,GSTM1,HABP2,HSPB1,IGFBP7,ITGB1,LTBP3,NRAS,ORM1,PDCD10,PDCD6,PDGFB,PGK1,PLXDC1,PTPRM,RAP1A,ROBO4,SPP1,SRC,STAB2,STC1,TGFBR3,THY1,TIMP2,VCAM1
Cellular Assembly and Organization	Transport of endosomes	1.61e-08	CHMP2A,CHMP2B,CHMP3,CHMP4B,CHMP4C,CHMP5,SNX18,VPS28,VPS37B,VPS37D,VPS4B,VTA1
Cancer,Organismal Injury and Abnormalities,Reproductive System Disease	Mammary tumor	1.85e-08	ABCB1,ACP2,ADGRL2,AGRN,AKR1C3,ALDOC,ALPL,ANXA11,APLP1,APP,AQP1,ARF4,AXL,B3GNT2,BMPR2,CADM4,CD14,CD300LG,CD9,CDH1,CLTC,CLU,CNDP1,CNDP2,CNTN1,COL1A2,COL4A2,COL5A2,COL6A1,COL6A3,CPE,CPNE3,CPXM2,CRB2,CTSZ,CXCL12,DCHS1,DPEP1,DYNC1H1,ECM1,EFEMP1,EGF,EIF4A1,EZR,FBN1,FBN2,FCER1A,FGFR2,FGFR3,FGFR4,FLG,FOLR1,FRZB,GLO1,GNA13,GNAI3,GOLIM4,GSR,GSTM1,GSTP1,HNRNPA1,HRC,HSP90AB1,HSPB1,IDH1,IL1R2,IL2RB,ITGB1,ITIH…
Cancer,Gastrointestinal Disease,Organismal Injury and Abnormalities	Metastatic malignant neoplasm of digestive system	1.89e-08	AKR1C3,AXL,CD9,CLU,COL4A2,COL6A3,CRYZ,CXCL12,EFEMP1,FBN2,FCGR3A/FCGR3B,FGFR2,FGFR3,FGFR4,GSTP1,HSP90AB1,IDH1,IGFBP7,KRT20,MAP4,NRAS,PDGFB,PDGFRA,PLAU,PLEC,SMAD2,SRC,TFPI,TGFBR3,TUBB4B,TYRO3,VCAM1
Protein Synthesis	Metabolism of cellular protein	1.93e-08	AHSG,APLP2,APOA2,APOL1,APP,CALCA,FBN1,FSTL1,GOLM1,HRC,IGFBP7,MELTF,MSLN,MXRA8,NUCB1,QSOX1,SEMG1,SHISA5,SORL1,SPP1,VGF
Cancer,Hematological Disease,Organismal Injury and Abnormalities	Hematologic cancer of cells	2.21e-08	ACAN,ACTB,ADAM19,ADGRL2,AGRN,AHNAK2,AKR7A3,ANXA11,APP,AXL,CD14,CD163,CD200,CD300E,CD58,CD7,CD83,CDH1,CDHR5,CFL1,CILP2,CLU,CNDP1,COL15A1,COL1A2,COL4A2,COL6A1,COL6A3,CPXM2,CXCL12,DCHS1,DNER,EGF,EIF4A1,ENPEP,FAM3B,FBN1,FBN2,FCER2,FCGR3A/FCGR3B,FGFR2,FGFR3,FLG,FRZB,FTCD,FZD9,GNA11,GNA13,GNAI2,GP1BA,GSR,GSTM1,HSP90AB1,HSPA8,HSPB1,IDH1,IGFBP7,IGLV6-57,IL2RB,ITGB1,KIAA0100,KIF5C,KRT20,LAMB3,LAMC2,LDLR,L…
Cancer,Organismal Injury and Abnormalities	Embryonal tumor	2.35e-08	ADGRE5,ARF4,BCAS1,CD14,CD200,CDH1,CFI,CHMP2A,CLU,COL1A2,COL4A2,EFEMP1,FBN2,FCGR3A/FCGR3B,FGFR2,FGFR3,GPNMB,GSR,GSTP1,HNRNPA1,HSP90AB1,IDH1,IL2RB,MAP4,MOG,NCAM1,NPM1,NRAS,PARK7,PDGFB,PDGFRA,PGK1,PROM1,PVALB,RBP1,RECK,RNASET2,RPL22,SEMA4B,SERPINI1,SEZ6L2,SMO,SPP1,SRC,ST13,TNFRSF1B,TNFRSF21,TNXB,TTN,TUBB4B,VCAM1,VGF
Immunological Disease	Systemic autoimmune syndrome	2.96e-08	A1BG,ABCB1,ACAN,ACO1,ADGRE5,ADH1C,ADM,AHSG,ALPL,APLP2,BHMT,CA2,CD14,CD163,CD81,CD83,CD9,CDH1,CEACAM8,CLU,COL1A2,COL5A2,COL6A1,COL6A3,CXCL12,DNASE1,EEF2,EHD4,FCER1A,FCGR3A/FCGR3B,FGB,FGFR3,FRZB,GAA,GALNT2,GP1BA,GSR,GSTM1,HNRNPA1,HSPA8,IGFBP7,IL18BP,IL1R2,IL2RB,KRT20,LAP3,LDHB,MOG,MSRA,MT1H,MTAP,MYO1C,MYO6,NGFR,NRAS,PGK1,PLTP,PON1,PRDX1,PRDX2,PTPRF,RAB2A,RAB5A,RALB,RECK,RNF149,SELP,SLC12A3,SOD3,SOR…
Cancer,Hematological Disease,Immunological Disease,Organismal Injury and Abnormalities	Non-Hodgkin lymphoma	3.61e-08	ACAN,ADAM19,AGRN,AHNAK2,ANXA11,APP,AXL,CD163,CD200,CD58,CD7,CD83,CDH1,CDHR5,CILP2,CLU,COL15A1,COL1A2,COL4A2,COL6A1,CPXM2,CXCL12,DCHS1,EGF,EIF4A1,ENPEP,FBN1,FBN2,FCER2,FCGR3A/FCGR3B,FGFR2,FGFR3,FLG,FRZB,FTCD,FZD9,GNA11,GNA13,GNAI2,GP1BA,GSR,HSP90AB1,HSPA8,IDH1,IGFBP7,IL2RB,ITGB1,KIAA0100,KRT20,LAMB3,LAMC2,NCAM1,NOTCH2,NRAS,NRXN3,NTM,PCDH19,PDGFB,PDGFRA,PGK1,PI16,PLTP,POSTN,PSMB2,PTPN13,PTPRF,PTPRM…
Connective Tissue Disorders,Hereditary Disorder,Organismal Injury and Abnormalities	Hereditary connective tissue disorder	3.72e-08	ACAN,ACTB,ADAMTSL4,ADH1C,ALDOC,ALPL,BMPR2,CA2,CDH1,CLTC,CLU,COL1A2,COL5A2,COL6A1,COL6A3,DCHS1,DNASE1,EFEMP1,FBN1,FBN2,FGFR2,FGFR3,FREM2,FRZB,GNAI3,HAAO,HNRNPA1,HPGD,IDH1,LAMB3,LAMC2,LFNG,LTBP3,LTBP4,MAN2B1,MFAP4,MTAP,NOTCH2,NRAS,PDGFRA,PLEC,POSTN,PTPRF,RPL13,RPS28,SMAD2,SOD3,STAMBP,TMEM256,TNXB,VCP,XYLT1,XYLT2
Cancer,Hematological Disease,Organismal Injury and Abnormalities	Mature lymphocytic neoplasm	4.34e-08	ABCB1,ACAN,ADAM19,ADGRL2,AGRN,AHNAK2,ALPL,ANXA11,APP,CA2,CD163,CD200,CD300E,CD58,CD7,CD83,CDH1,CDHR5,CFL1,CILP2,CLU,CNDP1,COL15A1,COL1A2,COL4A2,COL6A1,CPXM2,CXCL12,DCHS1,DNER,EGF,EIF4A1,ENPEP,FAM3B,FBN1,FBN2,FCER2,FCGR3A/FCGR3B,FGFR2,FGFR3,FLG,FRZB,FTCD,FZD9,GNA11,GNA13,GNAI2,GP1BA,GSR,HSP90AB1,HSPA8,IDH1,IGFBP7,IL2RB,ITGB1,KIAA0100,KRT20,LAMB3,LAMC2,NAPA,NCAM1,NOTCH2,NRAS,NRCAM,NRXN3,NTM,PCDH19,…
Cancer,Organismal Injury and Abnormalities	Metastasis	4.38e-08	ABCB1,AKR1C3,ALPL,AXL,CD9,CDH1,CLU,COL4A2,COL6A3,CRYZ,CXCL12,EFEMP1,EGF,EIF4A1,FBN2,FCGR3A/FCGR3B,FGFR2,FGFR3,FGFR4,GSR,GSTP1,HSP90AB1,IDH1,IGFBP7,IL2RB,ITGB1,KRT20,LAMB3,LRP1,MAP4,NCAM1,NOTCH3,NPM1,NRAS,PDGFB,PDGFRA,PLAU,PLEC,PSMB2,ROBO4,SMAD2,SMO,SPP1,SRC,SRSF2,TACSTD2,TFPI,TGFBR3,TUBB4B,TYRO3,VCAM1,YWHAE
Cancer,Organismal Injury and Abnormalities	Abdominal carcinoma	4.52e-08	A1BG,ABCB1,ACAN,ACO1,ACP2,ACTB,ACTR2,ACY1,ADAM19,ADAMTSL4,ADGRE5,ADGRL2,ADH1C,ADM,AGRN,AHNAK2,AHSG,AKR1C3,AKR7A3,ALDH7A1,ALDH9A1,ALPL,ANGPTL1,ANGPTL6,ANO6,ANXA11,ANXA13,APLP1,APLP2,APOF,APOL1,APP,AQP1,ARRDC1,ATP5F1B,ATP9A,AXL,AZGP1,B3GNT2,BCAS1,BHMT,BLVRB,BMPR2,BROX,C11orf54,C4BPB,C6orf132,CA2,CA4,CADM4,CALML5,CAPS,CARHSP1,CBR1,CC2D1A,CCT4,CCT8,CD14,CD163,CD200,CD300E,CD300LG,CD320,CD58,CD59,CD7,…
Cancer,Organismal Injury and Abnormalities	Hematological or lymphatic system tumor	4.98e-08	ABCB1,ACAN,ACTB,ADAM19,ADGRL2,AGRN,AHNAK2,AKR7A3,ALDH7A1,ALPL,ANXA11,APLP1,APP,AXL,BMPR2,CA2,CD14,CD163,CD200,CD300E,CD58,CD7,CD83,CD9,CDH1,CDHR5,CEACAM8,CFL1,CILP2,CLTC,CLU,CNDP1,COL15A1,COL1A2,COL4A2,COL5A2,COL6A1,COL6A3,CPXM2,CXCL12,DBN1,DCHS1,DNER,DPEP1,DPP3,DYNC1H1,ECHS1,EEF2,EGF,EIF4A1,ENPEP,FAM3B,FBN1,FBN2,FCER1A,FCER2,FCGR3A/FCGR3B,FGFR2,FGFR3,FGFR4,FLG,FREM2,FRZB,FTCD,FZD9,GAA,GDI2,GNA11…
Cancer,Hematological Disease,Immunological Disease,Organismal Injury and Abnormalities	Lymphocytic cancer	5.03e-08	ABCB1,ACAN,ACTB,ADAM19,ADGRL2,AGRN,AHNAK2,AKR7A3,ALPL,ANXA11,APP,AXL,CA2,CD14,CD163,CD200,CD300E,CD58,CD7,CD83,CDH1,CDHR5,CFL1,CILP2,CLTC,CLU,CNDP1,COL15A1,COL1A2,COL4A2,COL6A1,COL6A3,CPXM2,CXCL12,DCHS1,DNER,ECHS1,EGF,EIF4A1,ENPEP,FAM3B,FBN1,FBN2,FCER2,FCGR3A/FCGR3B,FGFR2,FGFR3,FLG,FREM2,FRZB,FTCD,FZD9,GNA11,GNA13,GNAI2,GP1BA,GSR,GSTM1,HSP90AB1,HSPA8,HSPB1,IDH1,IGFBP7,IGLV6-57,IL2RB,ITGB1,KIAA010…
Cancer,Hematological Disease,Organismal Injury and Abnormalities	Lymphocytic neoplasm	5.36e-08	ABCB1,ACAN,ACTB,ADAM19,ADGRL2,AGRN,AHNAK2,AKR7A3,ALPL,ANXA11,APP,AXL,CA2,CD14,CD163,CD200,CD300E,CD58,CD7,CD83,CDH1,CDHR5,CFL1,CILP2,CLTC,CLU,CNDP1,COL15A1,COL1A2,COL4A2,COL6A1,COL6A3,CPXM2,CXCL12,DCHS1,DNER,ECHS1,EGF,EIF4A1,ENPEP,FAM3B,FBN1,FBN2,FCER2,FCGR3A/FCGR3B,FGFR2,FGFR3,FLG,FREM2,FRZB,FTCD,FZD9,GNA11,GNA13,GNAI2,GP1BA,GSR,GSTM1,HSP90AB1,HSPA8,HSPB1,IDH1,IGFBP7,IGLV6-57,IL2RB,ITGB1,KIAA010…
Cancer,Gastrointestinal Disease,Hepatic System Disease,Organismal Injury and Abnormalities	Biliary tract adenocarcinoma	6.39e-08	A1BG,ACY1,ADH1C,AHNAK2,ALDH7A1,APLP2,CD14,CDH1,EPS8L2,FBN2,FGFR2,FGFR3,FGFR4,GSTP1,HRC,HSP90AB1,IDH1,KRT20,LRP1,NOTCH3,NRAS,PDGFRA,PGK1,PLAU,PSMB2,RPL4,SLC12A3,TUBB4B
Cancer,Gastrointestinal Disease,Organismal Injury and Abnormalities	Hepatobiliary carcinoma	6.71e-08	A1BG,ACAN,ACO1,ACTB,ACY1,ADAM19,ADAMTSL4,ADH1C,AGRN,AHNAK2,AKR7A3,ALDH7A1,ALDH9A1,ALPL,ANGPTL1,ANGPTL6,ANO6,APLP2,APOF,APOL1,AQP1,ATP5F1B,ATP9A,AXL,BHMT,BMPR2,CA2,CA4,CC2D1A,CCT8,CD14,CD163,CD200,CD58,CDH1,CDH13,CEACAM8,CHMP4C,CLTC,CNDP1,CNDP2,CNTN1,COL15A1,COL1A2,COL4A2,COL5A2,COL6A1,CPNE3,CPXM2,CRB2,CRIP2,CUTA,CXCL12,CYB5A,DBI,DBN1,DCHS1,DDAH1,DLST,DNASE1,DPP3,DYNC1H1,ECHS1,ECM1,EEF2,EFEMP1,EGF…
Cancer,Hematological Disease,Immunological Disease,Organismal Injury and Abnormalities	Tumorigenesis of lymphocytes	6.71e-08	ABCB1,ACAN,ADAM19,ADGRL2,AGRN,AHNAK2,AKR7A3,ALPL,ANXA11,APP,AXL,CA2,CD163,CD200,CD300E,CD58,CD7,CD83,CDH1,CDHR5,CFL1,CILP2,CLU,CNDP1,COL15A1,COL1A2,COL4A2,COL6A1,COL6A3,CPXM2,CXCL12,DCHS1,DNER,EGF,EIF4A1,ENPEP,FAM3B,FBN1,FBN2,FCER2,FCGR3A/FCGR3B,FGFR2,FGFR3,FLG,FRZB,FTCD,FZD9,GNA11,GNA13,GNAI2,GP1BA,GSR,GSTM1,HSP90AB1,HSPA8,HSPB1,IDH1,IGFBP7,IGLV6-57,IL2RB,ITGB1,KIAA0100,KIF5C,KRT20,LAMB3,LAMC2,L…
Cancer,Hematological Disease,Immunological Disease,Organismal Injury and Abnormalities	Neoplasia of leukocytes	7.31e-08	ABCB1,ACAN,ACTB,ADAM19,ADGRL2,AGRN,AHNAK2,AKR7A3,ALPL,ANXA11,APP,AXL,CA2,CD14,CD163,CD200,CD300E,CD58,CD7,CD83,CDH1,CDHR5,CFL1,CILP2,CLU,CNDP1,COL15A1,COL1A2,COL4A2,COL6A1,COL6A3,CPXM2,CXCL12,DCHS1,DNER,EGF,EIF4A1,ENPEP,FAM3B,FBN1,FBN2,FCER1A,FCER2,FCGR3A/FCGR3B,FGFR2,FGFR3,FLG,FRZB,FTCD,FZD9,GNA11,GNA13,GNAI2,GP1BA,GSR,GSTM1,HSP90AB1,HSPA8,HSPB1,IDH1,IGFBP7,IGLV6-57,IL2RB,ITGB1,KIAA0100,KIF5C,KR…
Infectious Diseases	Infection by SARS coronavirus	7.33e-08	ABCB1,ACTB,ADH1C,ADM,AHSG,ALDH9A1,ALPL,APOA2,APOL1,CALCA,CFI,CFL1,CHMP5,CLU,DBN1,EEF2,FCGR3A/FCGR3B,FCN2,GSTM1,HSPA8,ITIH3,NCKAP1,ORM1,ORM2,PDGFRA,PLBD1,SAA4,SELENBP1,SEZ6L2,TFPI,TNFRSF1B,TUBB4B,VCAM1,WFDC2,YWHAE
Cardiovascular Disease,Hereditary Disorder,Organismal Injury and Abnormalities	Familial cardiovascular disease	7.54e-08	APOA2,APP,AQP1,BMPR2,CA2,CFI,COL1A2,COL5A2,DCHS1,FBN1,FBN2,GAA,GNA11,GNAI2,GP1BA,HAAO,HABP2,IGFBP7,LAMA4,LDLR,NOTCH3,NRAS,PDCD10,PDGFB,PLEC,PON1,PRDX6,PSMB2,ROBO4,RPS14,SCNN1G,SELP,SLC12A3,SLC26A4,SMAD2,SORT1,STAMBP,TGFBR3,TTN
Cancer,Gastrointestinal Disease,Organismal Injury and Abnormalities	Advanced gastrointestinal tumor	8.67e-08	ABCB1,AKR1C3,AXL,CD9,CLU,COL4A2,COL6A3,CRYZ,CXCL12,EFEMP1,FBN2,FCGR3A/FCGR3B,FGFR2,FGFR3,FGFR4,GSTP1,HSP90AB1,IGFBP7,KRT20,MAP4,NRAS,PDGFB,PDGFRA,PLAU,SMAD2,SRC,TFPI,TGFBR3,TUBB4B,TYRO3,VCAM1
Cell-To-Cell Signaling and Interaction	Adhesion of blood cells	9.04e-08	ADGRE5,APP,CD14,CD58,CD81,CD83,CDH1,CXCL12,EZR,FBN1,FCGR3A/FCGR3B,GP1BA,ITGB1,ORM1,PLAU,PLTP,PRDX2,SELP,SPP1,SRC,THY1,VCAM1
Cancer,Organismal Injury and Abnormalities	Lymphohematopoietic neoplasia	1.04e-07	ABCB1,ACAN,ACTB,ADAM19,ADGRL2,AGRN,AHNAK2,AKR7A3,ALDH7A1,ALPL,ANXA11,APLP1,APP,AXL,BMPR2,CA2,CD14,CD163,CD200,CD300E,CD58,CD7,CD83,CD9,CDH1,CDHR5,CEACAM8,CFL1,CILP2,CLTC,CLU,CNDP1,COL15A1,COL1A2,COL4A2,COL5A2,COL6A1,COL6A3,CPXM2,CXCL12,DBN1,DCHS1,DNER,DPEP1,DPP3,DYNC1H1,ECHS1,EEF2,EGF,EIF4A1,ENPEP,FAM3B,FBN1,FBN2,FCER1A,FCER2,FCGR3A/FCGR3B,FGFR2,FGFR3,FGFR4,FLG,FREM2,FRZB,FTCD,FZD9,GAA,GDI2,GNA11…
Cancer,Gastrointestinal Disease,Organismal Injury and Abnormalities	Metastatic gastrointestinal tumor	1.07e-07	AKR1C3,AXL,CD9,CLU,COL4A2,COL6A3,CRYZ,CXCL12,EFEMP1,FBN2,FCGR3A/FCGR3B,FGFR2,FGFR3,FGFR4,GSTP1,HSP90AB1,IGFBP7,KRT20,MAP4,NRAS,PDGFB,PDGFRA,PLAU,SMAD2,SRC,TFPI,TGFBR3,TUBB4B,TYRO3,VCAM1
Cancer,Organismal Injury and Abnormalities,Reproductive System Disease	Female genital tract serous carcinoma	1.11e-07	ABCB1,AQP1,CA2,CDH1,CDH13,CLU,COL15A1,CXCL12,ENPEP,FGFR3,FLG,FOLR1,FRZB,GNA13,HSP90AB1,KRT20,LAMA4,LAMB3,LAMC2,LRRN4,MFAP4,MSLN,NOTCH3,NRAS,PDGFRA,POSTN,RECK,SKP1,SORT1,SPP1,TGFBR3,TNXB,TUBB4B,WFDC2
Cancer,Organismal Injury and Abnormalities	Pelvic serous carcinoma	1.11e-07	ABCB1,AQP1,CA2,CDH1,CDH13,CLU,COL15A1,CXCL12,ENPEP,FGFR3,FLG,FOLR1,FRZB,GNA13,HSP90AB1,KRT20,LAMA4,LAMB3,LAMC2,LRRN4,MFAP4,MSLN,NOTCH3,NRAS,PDGFRA,POSTN,RECK,SKP1,SORT1,SPP1,TGFBR3,TNXB,TUBB4B,WFDC2
Cardiovascular System Development and Function,Cellular Movement	Migration of endothelial cells	1.31e-07	ADM,ANGPTL1,ATP5F1B,AXL,BMPR2,CD81,CD9,CDH13,COL4A2,CXCL12,EGF,GNA11,HSPB1,ITGB1,ORM1,PDCD6,PDGFB,RAP1A,RECK,SPP1,SRC,STAB2,STC1,THY1,TIMP2,VCAM1
Cardiovascular Disease,Hereditary Disorder,Organismal Injury and Abnormalities	Familial vascular disease	1.34e-07	APP,AQP1,BMPR2,CA2,CFI,COL5A2,FBN1,FBN2,GNA11,HABP2,IGFBP7,LDLR,NOTCH3,PDCD10,PDGFB,PON1,PSMB2,SELP,SMAD2,STAMBP,TGFBR3
Neurological Disease,Organismal Injury and Abnormalities,Psychological Disorders	Dementia	1.48e-07	ACTB,ADGRL2,AGRN,APLP2,APOA2,APP,AQP1,CA2,CA4,CD14,CFL1,CHMP2B,CLU,COL4A2,CXCL12,EEF2,FCGR3A/FCGR3B,FGFR3,GM2A,HNRNPA1,LDLR,LRG1,LRP1,LRP3,MELTF,MOG,NGFR,NOTCH3,NRXN3,ORM2,PARK7,PIK3IP1,PLAU,PLTP,PON1,PRDX1,PRDX6,RAB14,REG1A,RNASET2,SELENBP1,SELP,SLC12A3,SORL1,SORT1,TGFBR3,THY1,VCP,VDAC3
Cellular Function and Maintenance	Endocytosis	1.53e-07	ACTR2,APLP1,APOL1,APP,AXL,CD14,CD163,CDH13,CLTC,CLU,DBN1,EGF,EZR,FCER2,FCGR3A/FCGR3B,FOLR1,GNAI2,IDH1,IGLV6-57,LDLR,LRP1,LRP3,MYO6,NPM1,RAB5A,SNAP23,SNX18,SORL1,SORT1,SRC,STAB2,UBE2L3,VCP
Cancer,Organismal Injury and Abnormalities	Metastatic solid tumor	1.56e-07	ABCB1,AKR1C3,ALPL,AXL,CD9,CLU,COL4A2,COL6A3,CRYZ,CXCL12,EFEMP1,EIF4A1,FBN2,FCGR3A/FCGR3B,FGFR2,FGFR3,FGFR4,GSR,GSTP1,HSP90AB1,IDH1,IGFBP7,IL2RB,KRT20,LRP1,MAP4,NCAM1,NOTCH3,NRAS,PDGFB,PDGFRA,PLAU,PLEC,SMAD2,SMO,SPP1,SRC,TACSTD2,TFPI,TGFBR3,TUBB4B,TYRO3,VCAM1,YWHAE
Infectious Diseases	Release of virus	1.71e-07	CHMP1A,CHMP1B,CHMP2A,CHMP2B,CHMP3,CHMP4B,CHMP4C,CHMP5,VCP
Infectious Diseases	COVID-19	1.82e-07	ABCB1,ACTB,ADH1C,ADM,AHSG,ALDH9A1,ALPL,APOA2,APOL1,CALCA,CFI,CFL1,CHMP5,CLU,DBN1,EEF2,FCGR3A/FCGR3B,FCN2,GSTM1,HSPA8,ITIH3,NCKAP1,ORM1,ORM2,PDGFRA,PLBD1,SAA4,SELENBP1,SEZ6L2,TNFRSF1B,TUBB4B,VCAM1,WFDC2,YWHAE
Cancer,Organismal Injury and Abnormalities	Lymphoreticular neoplasm	2.11e-07	ABCB1,ACAN,ACTB,ADAM19,AGRN,AHNAK2,ALDH7A1,ANXA11,APLP1,APP,AXL,BMPR2,CD14,CD163,CD200,CD58,CD7,CD83,CD9,CDH1,CDHR5,CEACAM8,CILP2,CLU,CNDP1,COL15A1,COL1A2,COL4A2,COL5A2,COL6A1,COL6A3,CPXM2,CXCL12,DBN1,DCHS1,DPEP1,DPP3,DYNC1H1,EGF,EIF4A1,ENPEP,FBN1,FBN2,FCER2,FCGR3A/FCGR3B,FGFR2,FGFR3,FGFR4,FLG,FRZB,FTCD,FZD9,GAA,GDI2,GNA11,GNA13,GNAI2,GOLM1,GP1BA,GSR,GSTM1,GSTP1,HK3,HSP90AB1,HSPA8,IDH1,IGFBP7,IGL…
Cellular Movement	Migration of carcinoma cell lines	2.17e-07	AXL,BMPR2,CDH1,CLU,CXCL12,EGF,EZR,FGFR2,GALNT2,GNAI3,IGFBP7,ITGB1,LAMC2,LRP1,MAP4,NCAM1,OPCML,PODXL,POSTN,SDCBP,SMO,SPINT1,SPP1,SRC,TGFBR3,VCAM1,VPS28
Cancer,Organismal Injury and Abnormalities,Renal and Urological Disease	Urinary tract tumor	2.37e-07	ABCB1,ACAN,ACTB,ADAM19,ADAMTSL4,ADGRL2,ADM,AHNAK2,ALDH7A1,ALPL,ANGPTL6,ANO6,APLP1,APP,ATP9A,AXL,BLVRB,CA2,CALCA,CCT8,CD83,CD9,CDH1,CDHR5,CEACAM8,CFI,CILP2,CLTC,CLU,CNDP1,COL1A2,COL6A3,CPXM2,CXCL12,DCHS1,DLST,DYNC1H1,ECHS1,ECM1,EGF,ENPEP,EPS8L2,EZR,FBN1,FBN2,FGFR2,FGFR3,FGFR4,FLG,FREM2,GLO1,GNA11,GNA13,GNG12,GP1BA,GPNMB,GSTA1,GSTM1,GSTP1,HEG1,HNRNPA1,HRC,HSP90AB1,HSPB1,IDH1,IGFBP7,IL2RB,ITGB1,ITIH…
Cell Morphology,Cellular Function and Maintenance	Macroautophagy of cells	2.49e-07	CHMP2A,CHMP2B,CHMP3,CHMP4B,CHMP4C,GAA,GNAI3,PAFAH1B2,QSOX1,SRC,VCP,VPS28,VPS37B,VPS37D
Cancer,Hematological Disease,Organismal Injury and Abnormalities	Hematopoietic neoplasm	2.52e-07	ABCB1,ACAN,ACTB,ADAM19,ADGRL2,AGRN,AHNAK2,AKR7A3,ALDH7A1,ALPL,ANXA11,APLP1,APP,AXL,BMPR2,CA2,CD14,CD163,CD200,CD300E,CD58,CD7,CD83,CD9,CDH1,CDHR5,CEACAM8,CFL1,CILP2,CLTC,CLU,CNDP1,COL15A1,COL1A2,COL4A2,COL5A2,COL6A1,COL6A3,CPXM2,CXCL12,DBN1,DCHS1,DNER,DPEP1,DPP3,DYNC1H1,ECHS1,EEF2,EGF,EIF4A1,ENPEP,FAM3B,FBN1,FBN2,FCER1A,FCER2,FCGR3A/FCGR3B,FGFR2,FGFR3,FLG,FREM2,FRZB,FTCD,FZD9,GAA,GDI2,GNA11,GNA13…
Cancer,Neurological Disease,Organismal Injury and Abnormalities	Nervous system neoplasm	2.6e-07	ABCB1,ACAN,ACP2,ACTB,ACY1,ADAM19,ADAMTSL4,ADGRE5,ADGRL2,ADM,AGRN,AHNAK2,ALDH9A1,ALDOC,ALPL,ANGPTL1,ANO6,ANXA11,APLP1,APOA2,APOF,APP,APRT,AQP1,ARF4,ATP5F1B,ATP9A,AXL,B3GNT2,B4GALT1,BCAS1,BHMT,BLVRB,BMPR2,CA2,CA4,CADM4,CAPS,CC2D1A,CCT4,CD14,CD163,CD200,CD300LG,CD320,CD58,CD59,CDH1,CDH13,CDHR5,CEACAM8,CFI,CHMP2A,CHMP4C,CILP2,CLU,CNDP1,CNDP2,CNTN1,COL15A1,COL1A2,COL4A2,COL5A2,COL6A1,COL6A3,CPE,CPNE3,…
Cancer,Gastrointestinal Disease,Hepatic System Disease,Organismal Injury and Abnormalities	Hepatitis B surface antigen-negative hepatitis C virus negative hepatocellular carcinoma	2.67e-07	AKR7A3,BHMT,CYB5A,EEF2,FGB,HSPA8,NPM1,VCP
Cancer,Organismal Injury and Abnormalities	Adenocarcinoma	2.75e-07	A1BG,ABCB1,ACAN,ACO1,ACP2,ACTB,ACTR2,ACY1,ADAM19,ADAMTSL4,ADGRE5,ADGRL2,ADH1C,ADM,AGRN,AHNAK2,AHSG,AKR1C3,AKR7A3,ALDH7A1,ALDH9A1,ALDOC,ALPL,ANGPTL1,ANO6,ANXA11,ANXA13,APLP1,APLP2,APOL1,APP,AQP1,ARRDC1,ATP5F1B,ATP9A,AXL,AZGP1,B3GNT2,BLVRB,BMPR2,BROX,C11orf54,C4BPB,C6orf132,CA2,CADM4,CALCA,CALML5,CAPS,CARHSP1,CBR1,CC2D1A,CCT4,CCT8,CD14,CD163,CD300E,CD300LG,CD320,CD58,CD59,CD7,CD81,CD9,CDH1,CDH13,CD…
Cancer,Hematological Disease,Organismal Injury and Abnormalities	Myeloid or lymphoid neoplasm	2.78e-07	ABCB1,ACAN,ACTB,ADAM19,ADGRL2,AGRN,AHNAK2,AKR7A3,ALDH7A1,ALPL,ANXA11,APLP1,APP,AXL,BMPR2,CA2,CD14,CD163,CD200,CD300E,CD58,CD7,CD83,CD9,CDH1,CDHR5,CEACAM8,CFL1,CILP2,CLTC,CLU,CNDP1,COL15A1,COL1A2,COL4A2,COL5A2,COL6A1,COL6A3,CPXM2,CXCL12,DBN1,DCHS1,DNER,DPEP1,DPP3,DYNC1H1,ECHS1,EEF2,EGF,EIF4A1,ENPEP,FAM3B,FBN1,FBN2,FCER1A,FCER2,FCGR3A/FCGR3B,FGFR2,FGFR3,FLG,FREM2,FRZB,FTCD,FZD9,GAA,GDI2,GNA11,GNA13…
Cellular Movement	Migration of prostate cancer cell lines	2.83e-07	AXL,CDH1,CDH13,CLU,CPNE3,CTSZ,CXCL12,EGF,ITGB1,LAMB3,NDRG1,NOTCH2,PLEC,RALB,SDCBP,SORT1,TACSTD2
Cancer,Organismal Injury and Abnormalities,Renal and Urological Disease	Metastatic renal cell carcinoma	2.99e-07	ABCB1,AXL,FGFR2,FGFR3,FGFR4,HSP90AB1,IL2RB,PDGFB,PDGFRA,TYRO3
Cancer,Organismal Injury and Abnormalities,Renal and Urological Disease	Urinary tract cancer	3.04e-07	ABCB1,ACAN,ACTB,ADAM19,ADAMTSL4,ADGRL2,ADM,AHNAK2,ALDH7A1,ALPL,ANGPTL6,ANO6,APLP1,APP,ATP9A,AXL,BLVRB,CA2,CALCA,CCT8,CD83,CD9,CDH1,CDHR5,CEACAM8,CFI,CILP2,CLTC,CLU,CNDP1,COL1A2,COL6A3,CPXM2,CXCL12,DCHS1,DLST,DYNC1H1,ECHS1,ECM1,EGF,ENPEP,EPS8L2,EZR,FBN1,FBN2,FGFR2,FGFR3,FGFR4,FLG,FREM2,GLO1,GNA13,GNG12,GP1BA,GPNMB,GSTA1,GSTM1,GSTP1,HEG1,HNRNPA1,HRC,HSP90AB1,HSPB1,IDH1,IGFBP7,IL2RB,ITGB1,ITIH3,IVL,…
Cancer,Organismal Injury and Abnormalities	Metastatic carcinoma	3.06e-07	ABCB1,AXL,CLU,EIF4A1,FGFR2,FGFR3,FGFR4,HSP90AB1,IDH1,IL2RB,KRT20,MAP4,PDGFB,PDGFRA,PLAU,PLEC,SMO,SPP1,SRC,TACSTD2,TUBB4B,TYRO3,YWHAE
Connective Tissue Disorders,Immunological Disease,Inflammatory Disease,Inflammatory Response,Organismal Injury and Abnormalities,Skeletal and Muscular Disorders	Rheumatoid arthritis	3.09e-07	A1BG,ABCB1,ACAN,ACO1,ADGRE5,ADM,AHSG,ALPL,APLP2,BHMT,CA2,CD83,CDH1,CLU,CXCL12,EEF2,EHD4,FCGR3A/FCGR3B,FGB,FGFR3,FRZB,GALNT2,GP1BA,GSR,HNRNPA1,HSPA8,IL18BP,IL1R2,IL2RB,KRT20,LAP3,LDHB,MTAP,MYO1C,NGFR,PGK1,PON1,PRDX1,PRDX2,RAB2A,RALB,RECK,RNF149,SORL1,SPOCK1,SPP1,SRC,TNFRSF1B,TNXB,VCAM1
Connective Tissue Disorders,Developmental Disorder,Hereditary Disorder,Organismal Injury and Abnormalities,Skeletal and Muscular Disorders	Autosomal dominant skeletal dysplasia	3.1e-07	ACAN,BMPR2,COL1A2,COL5A2,FBN1,FGFR2,FGFR3,LTBP3,MTAP,NOTCH2,RPL13,RPS28
Cancer,Neurological Disease,Organismal Injury and Abnormalities	Astrocytoma	3.18e-07	ABCB1,ACAN,ACP2,ADAM19,ADAMTSL4,ADGRE5,ADGRL2,AGRN,AHNAK2,ALDH9A1,ALDOC,ALPL,ANO6,APLP1,APOA2,APRT,AQP1,ARF4,ATP5F1B,ATP9A,AXL,B3GNT2,B4GALT1,BCAS1,BHMT,BLVRB,BMPR2,CA4,CADM4,CAPS,CC2D1A,CD14,CD163,CD200,CD300LG,CD320,CD58,CDH1,CDH13,CDHR5,CFI,CHMP2A,CHMP4C,CILP2,CLU,CNDP1,CNDP2,CNTN1,COL15A1,COL1A2,COL4A2,COL6A1,COL6A3,CPE,CPNE3,CRB2,CTSZ,DCHS1,DDAH1,DLK2,DLST,DNASE1,DNER,DPEP1,DPP3,DYNC1H1,ECM1…
Cancer,Organismal Injury and Abnormalities	Lymphohematopoietic cancer	3.18e-07	ABCB1,ACAN,ACTB,ADAM19,ADGRL2,AGRN,AHNAK2,AKR7A3,ALDH7A1,ALPL,ANXA11,APLP1,APP,AXL,CA2,CD14,CD163,CD200,CD300E,CD58,CD7,CD83,CDH1,CDHR5,CFL1,CILP2,CLTC,CLU,CNDP1,COL15A1,COL1A2,COL4A2,COL5A2,COL6A1,COL6A3,CPXM2,CXCL12,DBN1,DCHS1,DNER,DPEP1,DPP3,DYNC1H1,ECHS1,EEF2,EGF,EIF4A1,ENPEP,FAM3B,FBN1,FBN2,FCER2,FCGR3A/FCGR3B,FGFR2,FGFR3,FGFR4,FLG,FREM2,FRZB,FTCD,FZD9,GAA,GDI2,GNA11,GNA13,GNAI2,GOLM1,GP1BA,…
Cancer,Organismal Injury and Abnormalities	Invasive tumor	3.24e-07	ABCB1,AKR1C3,ALPL,AXL,CD83,CD9,CDH1,CLU,COL1A2,COL4A2,COL6A3,CRYZ,CXCL12,EFEMP1,EGF,EIF4A1,FBN2,FCGR3A/FCGR3B,FGFR2,FGFR3,FGFR4,GSR,GSTP1,HSP90AB1,IDH1,IGFBP7,IL2RB,ITGB1,KRT20,LAMB3,LRP1,LTBP4,MAP4,MYO6,NCAM1,NOTCH3,NPM1,NRAS,PDGFB,PDGFRA,PLAU,PLEC,POSTN,PSCA,PSMB2,PTPRF,ROBO4,SEMA7A,SMAD2,SMO,SPP1,SRC,SRSF2,TACSTD2,TFPI,TGFBR3,TTN,TUBB4B,TYRO3,VCAM1,YWHAE
Cell-To-Cell Signaling and Interaction	Binding of blood cells	3.24e-07	ADGRE5,APP,CALCA,CD14,CD58,CD81,CD83,CDH1,CXCL12,EZR,FBN1,FCGR3A/FCGR3B,GP1BA,ITGB1,ORM1,PLAU,PLTP,PRDX2,SELP,SPP1,SRC,THY1,VCAM1
Carbohydrate Metabolism	Metabolism of carbohydrate	3.25e-07	ACAN,AGRN,AKR1C3,ALDOC,APOA2,B3GNT2,B4GALT1,CBR1,CLTC,CPNE3,CYB5A,DBI,EGF,FBP1,GAA,IDH1,IL1R2,ITGB1,LYVE1,MAN2B1,NUDT4,NUDT5,PDGFB,PLAU,PON1,POSTN,PRDX2,PRDX6,PTPN13,PYGL,RAB14,RAB5A,SLC2A5,SORD,SPP1,ST6GAL2,STAB2,XYLT1,XYLT2
Cancer,Endocrine System Disorders,Organismal Injury and Abnormalities,Reproductive System Disease	Gonadal tumor	3.59e-07	A1BG,ABCB1,ACAN,ACTR2,ADAM19,AHNAK2,ALDH7A1,ALPL,ARRDC1,AXL,AZGP1,BROX,CC2D1A,CD300E,CDH1,CHMP2A,CLU,COL15A1,COL1A2,COL4A2,COL6A3,CPE,CPNE3,CUTA,CXCL12,DCHS1,EGF,ENPEP,ERO1A,FBN2,FBP2,FGFR2,FGFR3,FGFR4,FLG,FOLR1,GDI2,GM2A,GNA13,GNAI2,GPRC5C,GSTA1,GSTM1,GSTP1,HSP90AB1,HSPB1,IDH1,KLK2,KRT20,LASP1,LDLR,LRP1,LRP3,LRRN4,LTBP3,LTBP4,MAP4,MSLN,MYO1A,NCAM1,NOTCH2,NOTCH3,NRAS,NRCAM,NRXN3,NTM,NUCB1,OPCML,P…
Cardiovascular System Development and Function,Organismal Development	Vasculogenesis	3.65e-07	ADM,ANGPTL1,APP,AXL,BMPR2,CALCA,CD81,CD9,CDH1,CDH13,COL4A2,CXCL12,DLK1,ECM1,EGF,ERO1A,FGFR3,GSTM1,HABP2,IGFBP7,ITGB1,NRAS,ORM1,PDCD6,PDGFB,PLXDC1,PTPRM,RAP1A,SPP1,SRC,STC1,TGFBR3,THY1,TIMP2,VCAM1
Cancer,Organismal Injury and Abnormalities,Renal and Urological Disease	Metastatic renal clear cell adenocarcinoma	4.1e-07	ABCB1,AXL,FGFR2,FGFR3,FGFR4,IL2RB,PDGFB,PDGFRA,TYRO3
Cell-To-Cell Signaling and Interaction	Interaction of tumor cell lines	4.13e-07	APP,B4GALT1,CD14,CD9,CDH1,CTSZ,CXCL12,EFEMP1,EGF,EZR,FBN1,FCER2,FGFR2,FGFR4,GALNT2,GNA13,GP1BA,GPNMB,IL1R2,ITGB1,LAMC2,LASP1,LRP1,MYO6,PLAU,PTPRM,RAP1A,SELP,SERPINA5,SPP1,SRC,THY1,VCAM1
Inflammatory Response,Organismal Injury and Abnormalities	Inflammation of organ	4.16e-07	ABCB1,ALPL,ANGPTL6,APOA2,APOL1,CA2,CA4,CALCA,CBR1,CD7,CD81,CDH1,CFI,CFL1,CLU,COL1A2,DPEP1,ECM1,EGF,FCER1A,FCER2,FCGR3A/FCGR3B,FCN2,FGFR2,FGFR3,FLG,GAA,GSR,GSTM1,GSTP1,HPGD,IL18BP,IL2RB,IVL,MADCAM1,MOG,NAPA,NOTCH2,PDGFRA,PDLIM1,POSTN,PRDX2,PROM1,PRSS2,PSMB2,RALB,REG1A,SELP,SLC26A4,SMO,SPP1,SRC,ST14,TUBB4B,VCAM1,VCP,XRCC6
Cancer,Endocrine System Disorders,Organismal Injury and Abnormalities,Reproductive System Disease	Advanced ovarian tumor	4.17e-07	AXL,COL15A1,ENPEP,FGFR2,FGFR3,FOLR1,HSP90AB1,LRRN4,MSLN,PDGFRA,RECK,SKP1,SORT1,SPP1,TUBB4B,WFDC2
Cancer,Endocrine System Disorders,Organismal Injury and Abnormalities,Reproductive System Disease	Ovarian tumor	4.31e-07	A1BG,ABCB1,ACAN,ACTR2,ADAM19,AHNAK2,ALDH7A1,ALPL,ARRDC1,AXL,AZGP1,BROX,CC2D1A,CD300E,CDH1,CLU,COL15A1,COL1A2,COL4A2,COL6A3,CPE,CPNE3,CUTA,CXCL12,DCHS1,EGF,ENPEP,ERO1A,FBN2,FBP2,FGFR2,FGFR3,FGFR4,FLG,FOLR1,GDI2,GM2A,GNA13,GNAI2,GSTA1,GSTM1,GSTP1,HSP90AB1,HSPB1,IDH1,KLK2,KRT20,LASP1,LDLR,LRP1,LRP3,LRRN4,LTBP3,LTBP4,MAP4,MSLN,MYO1A,NCAM1,NOTCH2,NOTCH3,NRAS,NRXN3,NTM,NUCB1,OPCML,PDGFRA,PLAU,PODXL,POS…
Cancer,Organismal Injury and Abnormalities	Breast or pancreatic cancer	4.56e-07	A1BG,ABCB1,ACAN,ACO1,ACP2,ACTR2,ADAM19,ADGRL2,AGRN,AHNAK2,AKR1C3,AKR7A3,ALDH7A1,ALDOC,ALPL,ANXA11,APLP1,APP,AQP1,ARF4,ARRDC1,AXL,AZGP1,B3GNT2,BMPR2,BROX,CADM4,CC2D1A,CD14,CD163,CD300E,CD300LG,CD59,CD7,CD9,CDH1,CDHR5,CFI,CHMP2B,CILP2,CLTC,CLU,CNDP1,CNDP2,CNTN1,COL15A1,COL1A2,COL4A2,COL5A2,COL6A1,COL6A3,CPE,CPXM2,CRB2,CRYM,CTSZ,CUTA,CXCL12,DCHS1,DNER,DPEP1,DYNC1H1,ECM1,EFEMP1,EGF,EIF4A1,ENPEP,ERO1A…
Cancer,Neurological Disease,Organismal Injury and Abnormalities	High grade astrocytoma	4.74e-07	ABCB1,ACAN,ACP2,ADAM19,ADAMTSL4,ADGRE5,ADGRL2,AGRN,AHNAK2,ALDH9A1,ALDOC,ALPL,ANO6,APLP1,APOA2,APRT,AQP1,ARF4,ATP5F1B,ATP9A,AXL,B3GNT2,B4GALT1,BCAS1,BHMT,BLVRB,BMPR2,CA4,CADM4,CAPS,CC2D1A,CD14,CD163,CD200,CD300LG,CD320,CD58,CDH1,CDH13,CDHR5,CFI,CHMP2A,CHMP4C,CILP2,CLU,CNDP1,CNDP2,CNTN1,COL15A1,COL1A2,COL4A2,COL6A1,COL6A3,CPE,CPNE3,CRB2,CTSZ,DCHS1,DDAH1,DLK2,DLST,DNASE1,DNER,DPEP1,DPP3,DYNC1H1,ECM1…
Cancer,Gastrointestinal Disease,Organismal Injury and Abnormalities	Secondary neoplasm of large intestine	4.78e-07	AKR1C3,CD9,CLU,COL4A2,COL6A3,CRYZ,CXCL12,EFEMP1,FBN2,FCGR3A/FCGR3B,FGFR2,FGFR3,FGFR4,GSTP1,HSP90AB1,IGFBP7,KRT20,NRAS,PDGFB,PDGFRA,PLAU,SMAD2,SRC,TFPI,TGFBR3,TUBB4B,VCAM1
Cancer,Organismal Injury and Abnormalities,Respiratory Disease	Non-small cell lung carcinoma	5.47e-07	ABCB1,ACAN,ACO1,ACTB,ADAM19,ADGRL2,ADH1C,AGRN,AHNAK2,AKR7A3,ALDOC,ANXA13,APLP2,ATP5F1B,AXL,CALCA,CD9,CDH1,CDH13,CHMP4B,CLTC,CLU,CNDP1,CNDP2,CNTN1,COL1A2,COL5A2,COL6A3,CPE,CRYZ,DBI,DLK1,DNER,DPP3,DPYS,EIF4A1,ERO1A,EZR,FBN1,FBN2,FBP1,FCER1A,FCGR3A/FCGR3B,FGB,FGFR2,FGFR3,FGFR4,FLG,FRZB,GM2A,GPNMB,GSTM1,GSTP1,HEG1,HNRNPA1,HPGD,HSP90AB1,HSPA8,IDH1,ITGB1,IVL,KIRREL1,KRT20,LAMA4,LDHB,LRP1,LRP3,MADCAM1,M…
Cancer,Gastrointestinal Disease,Organismal Injury and Abnormalities	Advanced malignant gastrointestinal neoplasm	5.83e-07	ABCB1,AKR1C3,CD9,CLU,COL4A2,COL6A3,CRYZ,CXCL12,EFEMP1,FBN2,FCGR3A/FCGR3B,FGFR2,FGFR3,FGFR4,GSTP1,HSP90AB1,IGFBP7,KRT20,MAP4,NRAS,PDGFB,PDGFRA,PLAU,SMAD2,SRC,TFPI,TGFBR3,TUBB4B,VCAM1
Cell Morphology,Infectious Diseases,Organismal Development	Budding of virus	6.08e-07	ARRDC1,CHMP2A,CHMP4B,CHMP5,VPS28,VPS4B,VTA1
Cellular Movement,Hematological System Development and Function,Immune Cell Trafficking	Cell movement of leukocytes	6.13e-07	ANO6,APP,AXL,BMPR2,CALCA,CD58,CD81,CLTC,CTSZ,CXCL12,EZR,GNA11,GNA13,GNAI2,GNAI3,HEBP1,IL18BP,ITGB1,LRP1,NPM1,PDGFB,PLAU,SELP,SPP1,THY1,TIMP2,TNFRSF1B,VCAM1
Cell-To-Cell Signaling and Interaction	Binding of tumor cell lines	6.48e-07	APP,B4GALT1,CD14,CD9,CDH1,CTSZ,CXCL12,EFEMP1,EGF,FBN1,FCER2,FGFR2,FGFR4,GALNT2,GNA13,GP1BA,GPNMB,IL1R2,ITGB1,LAMC2,LASP1,LRP1,MYO6,PLAU,PTPRM,RAP1A,SELP,SERPINA5,SPP1,SRC,THY1,VCAM1
Gastrointestinal Disease,Organismal Injury and Abnormalities	Esophageal lesion	6.6e-07	ABCB1,ACO1,ADGRE5,ADGRL2,AHNAK2,ATP5F1B,AXL,CA2,CDH1,CFI,CLU,COL1A2,CPE,EZR,FAM3B,FBN2,FCER1A,FCER2,FGFR2,FGFR3,FGFR4,FLG,GNA11,GNA13,GPNMB,GPRC5B,GSTP1,HSP90AB1,IDH1,IGFLR1,KRT20,LTBP4,MAP4,NGFR,NOTCH3,NRXN3,PDGFRA,POSTN,PSCA,PTPN13,RBP1,SEMG2,SLC26A4,SPP1,TACSTD2,THY1,TTN,TUBB4B,YWHAB
Cancer,Organismal Injury and Abnormalities,Respiratory Disease	EGFR mutation negative lung cancer	7.36e-07	AXL,CLU,FGFR2,FGFR3,FGFR4,HSP90AB1,PDGFRA,SRC,TACSTD2,TUBB4B,TYRO3
Endocrine System Disorders,Organismal Injury and Abnormalities	Benign cold thyroid nodule	7.41e-07	APP,GSTP1,HSP90AB1,PARK7,PRDX2,PRDX6
Cancer,Hematological Disease,Organismal Injury and Abnormalities	Neoplasia of blood cells	7.57e-07	ABCB1,ACAN,ACTB,ADAM19,ADGRL2,AGRN,AHNAK2,AKR7A3,ALDH7A1,ALPL,ANXA11,APLP1,APP,AXL,BMPR2,CA2,CD14,CD163,CD200,CD300E,CD58,CD7,CD83,CD9,CDH1,CDHR5,CEACAM8,CFL1,CILP2,CLU,CNDP1,COL15A1,COL1A2,COL4A2,COL5A2,COL6A1,COL6A3,CPXM2,CXCL12,DBN1,DCHS1,DNER,DPEP1,DPP3,DYNC1H1,EEF2,EGF,EIF4A1,ENPEP,FAM3B,FBN1,FBN2,FCER1A,FCER2,FCGR3A/FCGR3B,FGFR2,FGFR3,FLG,FRZB,FTCD,FZD9,GAA,GDI2,GNA11,GNA13,GNAI2,GOLM1,GP1B…
Cellular Movement	Cell movement of carcinoma cell lines	7.67e-07	AXL,BMPR2,CD9,CDH1,CLU,CXCL12,EGF,EZR,FGFR2,GALNT2,GNAI3,IGFBP7,ITGB1,LAMC2,LRP1,MAP4,NCAM1,OPCML,PODXL,POSTN,SDCBP,SMO,SPINT1,SPP1,SRC,TGFBR3,VCAM1,VPS28
Cancer,Neurological Disease,Organismal Injury and Abnormalities	Central nervous system solid tumor	7.79e-07	ABCB1,ACAN,ACP2,ACTB,ACY1,ADAM19,ADAMTSL4,ADGRE5,ADGRL2,ADM,AGRN,AHNAK2,ALDH9A1,ALDOC,ALPL,ANGPTL1,ANO6,ANXA11,APLP1,APOA2,APOF,APP,APRT,AQP1,ARF4,ATP5F1B,ATP9A,AXL,B3GNT2,B4GALT1,BCAS1,BHMT,BLVRB,BMPR2,CA2,CA4,CADM4,CAPS,CC2D1A,CCT4,CD14,CD163,CD200,CD300LG,CD320,CD58,CD59,CDH1,CDH13,CDHR5,CEACAM8,CFI,CHMP2A,CHMP4C,CILP2,CLU,CNDP1,CNDP2,CNTN1,COL15A1,COL1A2,COL4A2,COL5A2,COL6A1,COL6A3,CPE,CPNE3,…
Metabolic Disease,Organismal Injury and Abnormalities	Amyloidosis	7.8e-07	ACTB,ADGRL2,AGRN,APLP2,APOA2,APP,AQP1,CD14,CFL1,CLU,CXCL12,EEF2,FCGR3A/FCGR3B,FGFR2,FGFR3,GM2A,GPNMB,HNRNPA1,LDLR,LRP1,LRP3,MELTF,MOG,NGFR,NRXN3,ORM2,PIK3IP1,PLAU,PLTP,PON1,PRDX1,PRDX6,PSMB2,RAB14,REG1A,RNASET2,SELENBP1,SELP,SORL1,SORT1,TACSTD2,TGFBR3,THY1,VCP,VDAC3
Cell Death and Survival	Cell survival	7.9e-07	ABCB1,ACTR2,APP,ATP5F1B,AXL,CA2,CBR1,CC2D1A,CD200,CDH1,CLU,CNDP2,CXCL12,DPP3,ECM1,EGF,EIF4A1,FGFR2,FGFR3,FGFR4,GNA13,GSR,GSTM1,GSTP1,HK3,HSP90AB1,HSPA8,IDH1,IL2RB,ITGB1,KPNB1,LAMB3,LRP1,MUC20,NCAM1,NDRG1,NGFR,NOTCH2,NRAS,PARK7,PCSK1N,PDGFRA,PLAU,POSTN,PPM1L,PRDX2,PRDX6,PROM1,PSMA1,PSMA3,PSMA5,PSMA7,PTPN13,PTPRM,RAB5A,RBP1,SDCBP,SKP1,SLC28A1,SMAD2,SMO,SNAP23,SOD3,SPP1,SRC,SRSF2,STC1,TIMP2,TUBA1B,T…
Cancer,Organismal Injury and Abnormalities	Unresectable malignant tumor	7.96e-07	AXL,CA2,CA4,CLU,FGFR2,FGFR3,FGFR4,HSP90AB1,IDH1,IL2RB,PDGFB,PDGFRA,SMO,SRC,TACSTD2,TUBB4B,TYRO3
Neurological Disease,Organismal Injury and Abnormalities,Psychological Disorders	Tauopathy	8.26e-07	ACTB,ADGRL2,AGRN,APLP2,APOA2,APP,AQP1,CD14,CFL1,CHMP2B,CLU,CXCL12,EEF2,FCGR3A/FCGR3B,FGFR3,GM2A,HNRNPA1,LDLR,LRG1,LRP1,LRP3,MELTF,MOG,NGFR,NRXN3,ORM2,PARK7,PIK3IP1,PLAU,PLTP,PON1,PRDX1,PRDX6,RAB14,REG1A,RNASET2,SELENBP1,SELP,SORL1,SORT1,TGFBR3,THY1,TUBB4B,VCP,VDAC3
Cancer,Endocrine System Disorders,Organismal Injury and Abnormalities,Tumor Morphology	Progressive differentiated thyroid cancer	8.29e-07	AXL,FGFR2,FGFR3,FGFR4,PDGFB,PDGFRA,TYRO3
Cancer,Organismal Injury and Abnormalities	Mesenchymal tumor	8.59e-07	ABCB1,ADGRE5,COL15A1,COL1A2,COL4A2,COL5A2,COL6A1,COL6A3,FGFR2,FGFR3,HSP90AB1,NOTCH3,PDGFB,PDGFRA,PLAU,TGFBR3,TUBB4B
Cellular Movement	Invasion of ovarian cancer cell lines	8.96e-07	AXL,CDH1,CLU,CXCL12,EGF,PLAU,SRC,ST14,TGFBR3
Cancer,Organismal Injury and Abnormalities,Respiratory Disease	Malignant neoplasm of respiratory system	9.28e-07	A1BG,ABCB1,ACAN,ACO1,ACTB,ADAM19,ADGRE5,ADGRL2,ADH1C,AGRN,AHNAK2,AKR1C3,AKR7A3,ALDOC,ANGPTL1,ANGPTL6,ANO6,ANXA13,APLP2,ATP5F1B,ATP9A,AXL,BROX,CALCA,CCT4,CD163,CD200,CD81,CD83,CD9,CDH1,CDH13,CFI,CHMP4B,CILP2,CLTC,CLU,CNDP1,CNDP2,CNTN1,COL15A1,COL1A2,COL4A2,COL5A2,COL6A3,CPE,CPXM2,CRIP2,CRYZ,DBI,DBN1,DCHS1,DLK1,DNER,DPEP1,DPP3,DPYS,EEF2,EFEMP1,EGF,EIF4A1,ENPEP,ERO1A,EZR,FAM3B,FBN1,FBN2,FBP1,FCER1A,…
Cellular Movement,Hematological System Development and Function,Immune Cell Trafficking	Cell movement of mononuclear leukocytes	9.36e-07	ANO6,APP,CALCA,CD58,CD81,CLTC,CXCL12,EZR,GNA11,GNA13,GNAI2,HEBP1,IL18BP,ITGB1,LRP1,PDGFB,PLAU,SELP,SPP1,TIMP2,TNFRSF1B,VCAM1
Cancer,Organismal Injury and Abnormalities,Respiratory Disease	Respiratory system tumor	9.41e-07	A1BG,ABCB1,ACAN,ACO1,ACTB,ADAM19,ADGRE5,ADGRL2,ADH1C,AGRN,AHNAK2,AKR1C3,AKR7A3,ALDOC,ANGPTL1,ANGPTL6,ANO6,ANXA13,APLP2,ATP5F1B,ATP9A,AXL,BROX,CALCA,CCT4,CD163,CD200,CD81,CD83,CD9,CDH1,CDH13,CFI,CHMP4B,CILP2,CLTC,CLU,CNDP1,CNDP2,CNTN1,COL15A1,COL1A2,COL4A2,COL5A2,COL6A3,CPE,CPXM2,CRIP2,CRYZ,DBI,DBN1,DCHS1,DLK1,DNER,DPEP1,DPP3,DPYS,EEF2,EFEMP1,EGF,EIF4A1,ENPEP,ERO1A,EZR,FAM3B,FBN1,FBN2,FBP1,FCER1A,…
Cancer,Neurological Disease,Organismal Injury and Abnormalities	Central nervous system cancer	9.74e-07	ABCB1,ACAN,ACP2,ACTB,ACY1,ADAM19,ADAMTSL4,ADGRE5,ADGRL2,ADM,AGRN,AHNAK2,ALDH9A1,ALDOC,ALPL,ANGPTL1,ANO6,ANXA11,APLP1,APOA2,APOF,APP,APRT,AQP1,ARF4,ATP5F1B,ATP9A,AXL,B3GNT2,B4GALT1,BCAS1,BHMT,BLVRB,BMPR2,CA2,CA4,CADM4,CAPS,CC2D1A,CCT4,CD14,CD163,CD200,CD300LG,CD320,CD58,CD59,CDH1,CDH13,CDHR5,CEACAM8,CFI,CHMP2A,CHMP4C,CILP2,CLU,CNDP1,CNDP2,CNTN1,COL15A1,COL1A2,COL4A2,COL5A2,COL6A1,COL6A3,CPE,CPNE3,…
Cardiovascular Disease,Organismal Injury and Abnormalities	Infarction	9.89e-07	ABCB1,APP,CA2,CA4,CD14,CD163,CLU,COL4A2,CXCL12,FCGR3A/FCGR3B,GAA,GSTM1,LRP1,NGFR,NOTCH3,PON1,POSTN,REG1A,SCNN1G,SELP,SLC12A3,TUBB4B
Cancer,Organismal Injury and Abnormalities,Tumor Morphology	Progressive solid tumor	9.97e-07	AXL,CLU,COL1A2,FGFR2,FGFR3,FGFR4,GSR,GSTP1,HSP90AB1,IL2RB,KRT20,PDGFB,PDGFRA,SRC,TACSTD2,TUBB4B,TYRO3
Cancer,Gastrointestinal Disease,Organismal Injury and Abnormalities	Metastatic gastrointestinal tract cancer	9.99e-07	AKR1C3,CD9,CLU,COL4A2,COL6A3,CRYZ,CXCL12,EFEMP1,FBN2,FCGR3A/FCGR3B,FGFR2,FGFR3,FGFR4,GSTP1,HSP90AB1,IGFBP7,KRT20,MAP4,NRAS,PDGFB,PDGFRA,PLAU,SMAD2,SRC,TFPI,TGFBR3,TUBB4B,VCAM1
Neurological Disease,Skeletal and Muscular Disorders	Neuromuscular disease	1e-06	ABCB1,ACTB,ADH1C,AGRN,APP,AQP1,ATP5F1B,AXL,B3GNT2,BCAS1,CLU,CRYM,CXCL12,FCGR3A/FCGR3B,FGFR3,FGFR4,GPRC5C,GSTP1,HNRNPA1,HSPB1,IL1R2,IL2RB,KRT20,LDHB,LDLR,LRG1,MDH1,MOG,MT1H,NAPA,NOTCH2,NPM1,NRCAM,PARK7,PDLIM1,PGK1,PODXL,PON1,PRDX2,PRDX6,PVALB,RAB5A,RPL13,SELENOF,SEMA5A,SERPINI1,SLC3A1,SORT1,SPP1,SRSF2,THY1,TNXB,TTN,TUBA1B,TUFM,VCP,XRCC6
Cancer,Dermatological Diseases and Conditions,Organismal Injury and Abnormalities	Skin cancer	1.01e-06	ABCB1,ACAN,ACO1,ACP2,ACTB,ACTR2,ADAM19,ADAMTSL4,ADGRE5,ADGRL2,AGRN,AHNAK2,AKR1C3,ALDH7A1,ALDH9A1,ALPL,ANGPTL1,ANGPTL6,ANO6,ANXA13,APLP1,APLP2,APOF,APOL1,APP,APRT,ARF4,ARRDC1,ATP9A,AXL,AZGP1,B3GNT2,B4GALT1,BCAS1,BHMT,BLVRB,BMPR2,C4BPB,CA2,CA4,CADM4,CALML5,CARHSP1,CC2D1A,CD14,CD163,CD300E,CD300LG,CD58,CD7,CD81,CDH1,CDH13,CDHR5,CEACAM8,CFI,CFL1,CHMP1A,CHMP1B,CHMP2A,CHMP3,CHMP4B,CHMP4C,CHODL,CILP2,CL…
Cell Death and Survival	Cell viability	1.06e-06	ABCB1,ACTR2,APP,ATP5F1B,AXL,CA2,CBR1,CC2D1A,CD200,CDH1,CLU,CNDP2,CXCL12,DPP3,ECM1,EGF,EIF4A1,FGFR2,FGFR3,FGFR4,GNA13,GSR,GSTM1,GSTP1,HK3,HSP90AB1,HSPA8,IDH1,IL2RB,ITGB1,KPNB1,LAMB3,LRP1,MUC20,NCAM1,NDRG1,NGFR,NOTCH2,NRAS,PARK7,PCSK1N,PDGFRA,PLAU,POSTN,PPM1L,PRDX2,PRDX6,PROM1,PSMA1,PSMA3,PSMA5,PTPN13,PTPRM,RAB5A,RBP1,SDCBP,SKP1,SLC28A1,SMAD2,SMO,SNAP23,SPP1,SRC,SRSF2,STC1,TIMP2,TUBA1B,TUFM,UBE2L3,…
Cancer,Organismal Injury and Abnormalities	Malignant solid organ tumor	1.08e-06	ABCB1,ACAN,ACO1,ACP2,ACTB,ACTR2,ADAM19,ADAMTSL4,ADGRE5,ADGRL2,AGRN,AHNAK2,AKR1C3,ALDH7A1,ALDH9A1,ALPL,ANGPTL1,ANGPTL6,ANO6,ANXA13,APLP1,APLP2,APOF,APOL1,APP,APRT,ARF4,ARRDC1,ATP9A,AXL,AZGP1,B3GNT2,B4GALT1,BCAS1,BHMT,BLVRB,BMPR2,C4BPB,CA2,CA4,CADM4,CALML5,CARHSP1,CC2D1A,CCT8,CD14,CD163,CD300E,CD300LG,CD58,CD7,CD81,CDH1,CDH13,CDHR5,CEACAM8,CFI,CFL1,CHMP1A,CHMP1B,CHMP2A,CHMP3,CHMP4B,CHMP4C,CHODL,CIL…
Cancer,Organismal Injury and Abnormalities,Renal and Urological Disease	Locally advanced renal clear cell adenocarcinoma	1.11e-06	AXL,FGFR2,FGFR3,FGFR4,PDGFB,PDGFRA,TYRO3
Cancer,Endocrine System Disorders,Organismal Injury and Abnormalities,Tumor Morphology	Progressive thyroid carcinoma	1.11e-06	AXL,FGFR2,FGFR3,FGFR4,PDGFB,PDGFRA,TYRO3
Cell Morphology,Cellular Function and Maintenance	Macroautophagy	1.12e-06	CHMP2A,CHMP2B,CHMP3,CHMP4B,CHMP4C,GAA,GNAI3,LAMTOR5,PAFAH1B2,QSOX1,SRC,VCP,VPS28,VPS37B,VPS37D
Cancer,Organismal Injury and Abnormalities,Respiratory Disease	Advanced stage laryngeal cancer	1.12e-06	ABCB1,FGFR2,FGFR3,FGFR4,HSP90AB1,PDGFRA
Cancer,Hematological Disease,Organismal Injury and Abnormalities	Hematologic cancer	1.19e-06	ABCB1,ACAN,ACTB,ADAM19,ADGRL2,AGRN,AHNAK2,AKR7A3,ALDH7A1,ALPL,ANXA11,APLP1,APP,AXL,CA2,CD14,CD163,CD200,CD300E,CD58,CD7,CD83,CDH1,CDHR5,CFL1,CILP2,CLTC,CLU,CNDP1,COL15A1,COL1A2,COL4A2,COL5A2,COL6A1,COL6A3,CPXM2,CXCL12,DBN1,DCHS1,DNER,DPEP1,DPP3,DYNC1H1,ECHS1,EEF2,EGF,EIF4A1,ENPEP,FAM3B,FBN1,FBN2,FCER2,FCGR3A/FCGR3B,FGFR2,FGFR3,FLG,FREM2,FRZB,FTCD,FZD9,GAA,GDI2,GNA11,GNA13,GNAI2,GOLM1,GP1BA,GSR,GS…
Cancer,Neurological Disease,Organismal Injury and Abnormalities	Glioma	1.21e-06	ABCB1,ACAN,ACP2,ACTB,ADAM19,ADAMTSL4,ADGRE5,ADGRL2,ADM,AGRN,AHNAK2,ALDH9A1,ALDOC,ALPL,ANGPTL1,ANO6,ANXA11,APLP1,APOA2,APOF,APP,APRT,AQP1,ARF4,ATP5F1B,ATP9A,AXL,B3GNT2,B4GALT1,BCAS1,BHMT,BLVRB,BMPR2,CA2,CA4,CADM4,CAPS,CC2D1A,CCT4,CD14,CD163,CD200,CD300LG,CD320,CD58,CD59,CDH1,CDH13,CDHR5,CEACAM8,CFI,CHMP2A,CHMP4C,CILP2,CLU,CNDP1,CNDP2,CNTN1,COL15A1,COL1A2,COL4A2,COL5A2,COL6A1,COL6A3,CPE,CPNE3,CPXM2…
Organismal Injury and Abnormalities,Reproductive System Disease	Endometriosis	1.24e-06	ACTB,APLP1,CD163,CNTN1,COL6A1,EZR,FBN1,FGFR4,GSTA1,GSTP1,HSPB1,IL1R2,IL2RB,ITGB1,LAMA4,MT1H,NOTCH2,ORM2,PDGFRA,PON1,PSMA1,QSOX1,RALB,RPL12,SPP1,STC1,THY1,TIMP2,TNFRSF1B,WFDC2,XRCC6
Infectious Diseases	Severe COVID-19	1.44e-06	ACTB,AHSG,APOA2,APOL1,CALCA,CFI,CLU,EEF2,FCGR3A/FCGR3B,FCN2,ITIH3,ORM1,ORM2,PLBD1,SAA4,TUBB4B,VCAM1
Cancer,Organismal Injury and Abnormalities,Renal and Urological Disease	Unresectable renal cancer	1.45e-06	AXL,FGFR2,FGFR3,FGFR4,IL2RB,PDGFB,PDGFRA,TYRO3
Cancer,Endocrine System Disorders,Organismal Injury and Abnormalities	Iodine-refractory differentiated thyroid cancer	1.47e-06	AXL,FGFR2,FGFR3,FGFR4,PDGFB,PDGFRA,TYRO3
Cancer,Organismal Injury and Abnormalities	Melanoma	1.51e-06	ABCB1,ACAN,ACO1,ACP2,ACTB,ACTR2,ADAM19,ADAMTSL4,ADGRE5,ADGRL2,AGRN,AHNAK2,AKR1C3,ALDH7A1,ALDH9A1,ALPL,ANGPTL1,ANGPTL6,ANO6,ANXA13,APLP1,APLP2,APOF,APOL1,APP,APRT,ARF4,ARRDC1,ATP5F1B,ATP9A,AXL,AZGP1,B3GNT2,B4GALT1,BCAS1,BHMT,BLVRB,BMPR2,C11orf54,C4BPB,C6orf132,CA4,CADM4,CALML5,CARHSP1,CC2D1A,CCT8,CD14,CD163,CD300E,CD300LG,CD7,CD81,CD9,CDH1,CDH13,CDHR5,CEACAM8,CFI,CHMP1A,CHMP1B,CHMP2A,CHMP3,CHMP4C,…
Cancer,Organismal Injury and Abnormalities	Locally advanced head and neck carcinoma	1.53e-06	ABCB1,AXL,FGFR2,FGFR3,FGFR4,HSP90AB1,PDGFRA,TUBB4B,TYRO3
Endocrine System Disorders,Gastrointestinal Disease,Metabolic Disease,Organismal Injury and Abnormalities	Diabetic complication	1.54e-06	ACO1,AKR1C3,AQP1,CA2,CA4,CLU,COL15A1,COL1A2,COL4A2,COL5A2,COL6A1,COL6A3,DPEP1,ENPEP,FBP1,HPGD,IGFBP7,LDLR,PDGFRA,PKLR,PTPRM,SLC12A3,SPOCK1,SPP1,ST14,TFPI,TYRO3,VCAM1
Cellular Movement,Immune Cell Trafficking	Leukocyte migration	1.56e-06	ANO6,APP,AXL,BMPR2,CALCA,CD58,CD81,CEACAM8,CLTC,COL1A2,CTSZ,CXCL12,ESAM,EZR,GNA11,GNA13,GNAI2,GNAI3,HEBP1,IGLV6-57,IL18BP,ITGB1,LRP1,NPM1,PDGFB,PLAU,SELP,SPP1,SRC,THY1,TIMP2,TNFRSF1B,VCAM1
Cancer,Organismal Injury and Abnormalities,Renal and Urological Disease	Metastatic renal cancer	1.62e-06	ABCB1,AXL,FGFR2,FGFR3,FGFR4,HSP90AB1,IL2RB,PDGFB,PDGFRA,TUBB4B,TYRO3
Cancer,Organismal Injury and Abnormalities	Unresectable malignant solid tumor	1.66e-06	AXL,CA2,CA4,CLU,FGFR2,FGFR3,FGFR4,HSP90AB1,IDH1,IL2RB,PDGFB,PDGFRA,SMO,SRC,TUBB4B,TYRO3
Cellular Development,Cellular Growth and Proliferation	Cell proliferation of tumor cell lines	1.72e-06	ABCB1,ACTB,ADM,AKR1C3,APP,AQP1,AXL,BMPR2,CALCA,CD163,CD320,CD59,CD81,CDH1,CDH13,CHMP1B,CLTC,CLU,CNDP2,CNTN1,COL6A3,CXCL12,DLK1,DLST,DPEP1,DYNC1H1,ECHS1,EFEMP1,EGF,EIF4A1,EZR,FABP2,FCER2,FGFR2,FGFR3,FGFR4,FOLR1,FZD9,GALNT2,GSTM1,GSTP1,HNRNPA1,HPGD,HSPB1,IDH1,IGFBP7,IL2RB,ITGB1,LAMTOR5,LRP1,MSLN,MTAP,NCAM1,NDRG1,NGFR,NOTCH2,NOTCH3,NPM1,NRAS,OPCML,PDCD10,PDGFB,PDGFRA,PGK1,PIK3IP1,PLAU,PLS1,POSTN,PRD…
Cancer,Organismal Injury and Abnormalities	Metastatic head and neck tumor	1.78e-06	AXL,FGFR2,FGFR3,FGFR4,GSR,HSP90AB1,IL2RB,LRP1,MAP4,NCAM1,PDGFB,PDGFRA,TUBB4B,TYRO3
Cancer,Organismal Injury and Abnormalities	Primary neoplasm	1.84e-06	ABCB1,ADAM19,AGRN,ALPL,AXL,CLU,EFEMP1,FCER2,FGFR2,FGFR3,FGFR4,FOLR1,GSR,HSP90AB1,IGLV6-57,IL2RB,LDLR,MMRN2,MSLN,NCAM1,NOTCH2,NOTCH3,PDGFB,PDGFRA,PLAU,PLEC,POSTN,PROM1,PSMB2,SMO,SORD,SPP1,TACSTD2,TNFRSF1B,TUBB4B,WFDC2
Cancer,Endocrine System Disorders,Organismal Injury and Abnormalities,Reproductive System Disease	Advanced ovarian carcinoma	1.85e-06	COL15A1,ENPEP,FGFR2,FGFR3,FOLR1,HSP90AB1,LRRN4,MSLN,PDGFRA,RECK,SKP1,SORT1,SPP1,TUBB4B,WFDC2
Cancer,Neurological Disease,Organismal Injury and Abnormalities	Glioma cancer	1.85e-06	ABCB1,ACAN,ACP2,ACTB,ADAM19,ADAMTSL4,ADGRE5,ADGRL2,ADM,AGRN,AHNAK2,ALDH9A1,ALDOC,ALPL,ANGPTL1,ANO6,ANXA11,APLP1,APOA2,APOF,APP,APRT,AQP1,ARF4,ATP5F1B,ATP9A,AXL,B3GNT2,B4GALT1,BCAS1,BHMT,BLVRB,BMPR2,CA2,CA4,CADM4,CAPS,CC2D1A,CCT4,CD14,CD163,CD200,CD300LG,CD320,CD58,CD59,CDH1,CDH13,CDHR5,CEACAM8,CFI,CHMP2A,CHMP4C,CILP2,CLU,CNDP1,CNDP2,CNTN1,COL15A1,COL1A2,COL4A2,COL5A2,COL6A1,COL6A3,CPE,CPNE3,CPXM2…
Cancer,Gastrointestinal Disease,Hepatic System Disease,Organismal Injury and Abnormalities	Liver carcinoma	1.87e-06	ACAN,ACO1,ACTB,ACY1,ADAM19,ADAMTSL4,AGRN,AHNAK2,AKR7A3,ALDH7A1,ALDH9A1,ANGPTL1,ANGPTL6,ANO6,APOF,APOL1,AQP1,ATP5F1B,ATP9A,AXL,BHMT,BMPR2,CA2,CA4,CC2D1A,CCT8,CD163,CD200,CD58,CDH1,CDH13,CEACAM8,CHMP4C,CLTC,CNDP1,CNDP2,CNTN1,COL15A1,COL1A2,COL4A2,COL5A2,COL6A1,CPNE3,CPXM2,CRB2,CRIP2,CUTA,CXCL12,CYB5A,DBI,DBN1,DCHS1,DDAH1,DNASE1,DPP3,DYNC1H1,ECHS1,ECM1,EEF2,EFEMP1,EGF,EHD4,EIF4A1,EPS8L2,FAM174A,FBN1…
Infectious Diseases	Infection of cells	2.06e-06	ACTR2,ADGRE5,ATP5F1B,AXL,B4GALT1,CA2,CD81,CDH1,CFI,CLTC,CTSZ,CXCL12,DBN1,DLST,DYNC1H1,EGF,FCN2,FOLR1,GM2A,IDH1,ITGB1,KPNB1,LDLR,MAP4,MXRA8,NCKAP1,PACSIN3,PDGFRA,PROM1,PSMA1,PSMA3,PSMA5,PSMA7,PVR,RAB2A,RAB3D,RAB5A,RALB,RPL12,SDF4,SEMA7A,SMAD2,SNRPD3,SPAST,SRSF2,TNFRSF14,TYRO3,UBE2L3,VCP
Cancer,Endocrine System Disorders,Organismal Injury and Abnormalities	Follicular thyroid carcinoma	2.07e-06	CDH1,FGFR2,FGFR3,FGFR4,IDH1,IGFBP7,KRT20,NRAS,PDGFB,PDGFRA,SPP1
Cancer,Gastrointestinal Disease,Hepatic System Disease,Organismal Injury and Abnormalities	Hepatitis B virus-related hepatocellular carcinoma	2.11e-06	BHMT,CDH1,CYB5A,ECHS1,EEF2,FGB,FTCD,HSPA8,NPM1,PGK1,PTPN13,SMAD2,VCP
Cancer,Organismal Injury and Abnormalities,Renal and Urological Disease	Bladder cancer	2.19e-06	ACAN,ACTB,ADAM19,ADGRL2,AHNAK2,ALPL,ANGPTL6,ANO6,APLP1,ATP9A,AXL,CALCA,CD83,CDH1,CDHR5,CEACAM8,CILP2,CLU,COL1A2,COL6A3,CXCL12,DYNC1H1,ECM1,EGF,ENPEP,EPS8L2,EZR,FBN2,FGFR2,FGFR3,FGFR4,FLG,FREM2,GLO1,GNA13,GNG12,GP1BA,GPNMB,GSTM1,GSTP1,HNRNPA1,HRC,HSP90AB1,HSPB1,IDH1,IGFBP7,IL2RB,ITIH3,KIRREL1,KRT20,LAMA4,LAMB3,LTBP3,LTBP4,MAN2B1,MAP4,MELTF,MSLN,MT1H,MTAP,MXRA5,MYO6,NCKAP1,NOTCH2,NOTCH3,NRAS,NUCB1,…
Cancer,Organismal Injury and Abnormalities	Refractory tumor	2.25e-06	AXL,CLU,FGFR2,FGFR3,FGFR4,FOLR1,GSR,HSP90AB1,IDH1,IL2RB,KRT20,NRAS,PDGFB,PDGFRA,PSMB2,RPS25,SPP1,SRC,TACSTD2,TUBB4B,TYRO3
Cancer,Gastrointestinal Disease,Organismal Injury and Abnormalities	Metastatic colorectal cancer	2.26e-06	AKR1C3,CD9,CLU,COL4A2,COL6A3,CRYZ,CXCL12,EFEMP1,FBN2,FCGR3A/FCGR3B,FGFR2,FGFR3,FGFR4,GSTP1,IGFBP7,KRT20,NRAS,PDGFB,PDGFRA,PLAU,SMAD2,SRC,TFPI,TGFBR3,VCAM1
Cancer,Organismal Injury and Abnormalities	Abdominal adenocarcinoma	2.42e-06	A1BG,ABCB1,ACAN,ACO1,ACP2,ACTB,ACTR2,ACY1,ADAM19,ADAMTSL4,ADGRE5,ADGRL2,ADH1C,ADM,AGRN,AHNAK2,AHSG,AKR1C3,AKR7A3,ALDH7A1,ALDH9A1,ALPL,ANGPTL1,ANO6,ANXA11,ANXA13,APLP1,APLP2,APOL1,APP,AQP1,ARRDC1,ATP5F1B,ATP9A,AXL,AZGP1,B3GNT2,BLVRB,BMPR2,BROX,C11orf54,C4BPB,C6orf132,CA2,CADM4,CALML5,CAPS,CARHSP1,CBR1,CC2D1A,CCT4,CCT8,CD14,CD163,CD300E,CD300LG,CD320,CD58,CD59,CD7,CD81,CD9,CDH1,CDH13,CDHR5,CEACAM8,…
Neurological Disease,Organismal Injury and Abnormalities,Psychological Disorders	Alzheimer disease or frontotemporal dementia	2.49e-06	ACTB,ADGRL2,AGRN,APLP2,APOA2,APP,AQP1,CD14,CFL1,CHMP2B,CLU,CXCL12,EEF2,FCGR3A/FCGR3B,FGFR3,GM2A,HNRNPA1,LDLR,LRP1,LRP3,MELTF,MOG,NGFR,NRXN3,ORM2,PARK7,PIK3IP1,PLAU,PLTP,PON1,PRDX1,PRDX6,RAB14,REG1A,RNASET2,SELENBP1,SELP,SORL1,SORT1,TGFBR3,THY1,VCP,VDAC3
Cancer,Organismal Injury and Abnormalities,Tumor Morphology	Progression of tumor	2.49e-06	AXL,CLU,COL1A2,FGFR2,FGFR3,FGFR4,GSR,GSTP1,HSP90AB1,IL2RB,KRT20,PDGFB,PDGFRA,PSMB2,SRC,TACSTD2,TUBB4B,TYRO3
Cancer,Organismal Injury and Abnormalities	Papillary adenocarcinoma	2.53e-06	AXL,CDH1,CLU,COL15A1,CPXM2,ENPEP,FGFR2,FGFR3,FGFR4,HSP90AB1,IDH1,IGFBP7,KRT20,LRP1,LRRN4,NCAM1,NOTCH2,NRAS,PDGFB,PDGFRA,PGK1,PLEC,RECK,SKP1,SLC3A1,SMAD2,SORT1,SPP1,TIMP2,TTN,TUBB4B,TYRO3
Cancer,Organismal Injury and Abnormalities	Invasive cancer	2.86e-06	AKR1C3,CD83,CD9,CDH1,CLU,COL1A2,COL4A2,COL6A3,CRYZ,CXCL12,EFEMP1,FBN2,FCGR3A/FCGR3B,FGFR2,FGFR3,FGFR4,GSTP1,HSP90AB1,IGFBP7,IL2RB,ITGB1,KRT20,LTBP4,MYO6,NRAS,PDGFB,PDGFRA,PLAU,POSTN,PSCA,PTPRF,SEMA7A,SMAD2,SMO,SPP1,SRC,TACSTD2,TFPI,TGFBR3,TTN,TUBB4B,VCAM1
Organismal Injury and Abnormalities,Renal and Urological Disease	Chronic kidney disease	2.87e-06	ADM,ALPL,APOL1,CA2,CA4,CLU,CRB2,CXCL12,DBI,FCGR3A/FCGR3B,GPNMB,GSTM1,IL2RB,NPM1,PDLIM1,PSMB2,SCNN1G,SLC12A3,SPP1,TFPI,TUBB4B,WFDC2
Cancer,Organismal Injury and Abnormalities,Respiratory Disease	Lung tumor	2.89e-06	ABCB1,ACAN,ACO1,ACTB,ADAM19,ADGRE5,ADGRL2,ADH1C,AGRN,AHNAK2,AKR7A3,ALDOC,ANGPTL1,ANGPTL6,ANO6,ANXA13,APLP2,ATP5F1B,ATP9A,AXL,BROX,CALCA,CCT4,CD163,CD200,CD81,CD83,CD9,CDH1,CDH13,CHMP4B,CILP2,CLTC,CLU,CNDP1,CNDP2,CNTN1,COL15A1,COL1A2,COL4A2,COL5A2,COL6A3,CPE,CPXM2,CRYZ,DBI,DBN1,DCHS1,DLK1,DNER,DPP3,DPYS,EEF2,EFEMP1,EGF,EIF4A1,ENPEP,ERO1A,EZR,FAM3B,FBN1,FBN2,FBP1,FCER1A,FCER2,FCGR3A/FCGR3B,FGB,FGFR…
Cellular Function and Maintenance	Cellular homeostasis	2.93e-06	ACO1,ADM,APOL1,APP,AQP1,BMPR2,CALCA,CCT8,CHMP2A,CHMP2B,CHMP3,CHMP4B,CHMP4C,CHMP5,CLTC,CXCL12,CYBRD1,EEF2,EGF,ERO1A,FCGR3A/FCGR3B,GAA,GNAI3,HAAO,HEBP1,HSPA8,HSPB1,IL2RB,ITGB1,ITIH3,KIF5C,LAMTOR5,NDRG1,PAFAH1B2,PARK7,PDGFRA,PLAU,PRDX3,PSMA5,PYGL,QSOX1,RAB2A,RAP1A,SKP1,SLC12A3,SLC26A4,SMAD2,SRC,ST14,STC1,TBC1D10B,TIMP2,TMEM59,TUFM,VCP,VPS28,VPS37B,VPS37D
Cell Death and Survival	Necrosis	2.95e-06	ABCB1,ACTR2,ADGRL2,ADM,APOL1,APP,ATP5F1B,AXL,BMPR2,CA4,CALCA,CBR1,CCT4,CD14,CD59,CDH1,CHMP4B,CHMP5,CLTC,CLU,COL4A2,CTSZ,CXCL12,DLST,DNASE1,DYNC1H1,EEF2,EFEMP1,EGF,EIF4A1,EZR,FCER2,FCGR3A/FCGR3B,FGFR2,FGFR3,FGFR4,FZD9,GLO1,GNA11,GNA13,GPNMB,GSR,GSTA1,GSTM1,GSTP1,HNRNPA1,HSP90AB1,HSPA8,HSPB1,IDH1,IGFBP7,IL2RB,ITGB1,KIR2DL1/KIR2DL3,KPNB1,LRP1,MYO6,NAPA,NCAM1,NDRG1,NGFR,NOTCH2,NOTCH3,NPM1,NRAS,PARK7,…
Cancer,Gastrointestinal Disease,Hepatic System Disease,Organismal Injury and Abnormalities	Unresectable hepatocellular carcinoma	2.96e-06	AXL,CA2,CA4,FGFR2,FGFR3,FGFR4,HSP90AB1,PDGFRA,TYRO3
Cancer,Organismal Injury and Abnormalities,Respiratory Disease	Lung cancer	3.03e-06	ABCB1,ACAN,ACO1,ACTB,ADAM19,ADGRE5,ADGRL2,ADH1C,AGRN,AHNAK2,AKR7A3,ALDOC,ANGPTL1,ANGPTL6,ANO6,ANXA13,APLP2,ATP5F1B,ATP9A,AXL,BROX,CALCA,CCT4,CD163,CD200,CD81,CD83,CD9,CDH1,CDH13,CHMP4B,CILP2,CLTC,CLU,CNDP1,CNDP2,CNTN1,COL15A1,COL1A2,COL4A2,COL5A2,COL6A3,CPE,CPXM2,CRYZ,DBI,DBN1,DCHS1,DLK1,DNER,DPP3,DPYS,EEF2,EFEMP1,EGF,EIF4A1,ENPEP,ERO1A,EZR,FAM3B,FBN1,FBN2,FBP1,FCER1A,FCER2,FCGR3A/FCGR3B,FGB,FGFR…
Cancer,Endocrine System Disorders,Organismal Injury and Abnormalities	Thyroid adenoma	3.19e-06	FGFR2,GSTP1,HSP90AB1,NRAS,PARK7,PRDX2,PRDX6
Cell-To-Cell Signaling and Interaction,Hematological System Development and Function,Immune Cell Trafficking	Adhesion of immune cells	3.21e-06	ADGRE5,CD14,CD58,CD81,CD83,CDH1,CXCL12,EZR,FCGR3A/FCGR3B,ITGB1,ORM1,PLAU,PLTP,PRDX2,SELP,SPP1,THY1,VCAM1
Cardiovascular Disease,Organismal Injury and Abnormalities,Skeletal and Muscular Disorders	Myocardial infarction	3.21e-06	ABCB1,APP,CA2,CA4,CD14,CD163,CLU,CXCL12,FCGR3A/FCGR3B,GAA,GSTM1,LRP1,NGFR,PON1,POSTN,SCNN1G,SELP,SLC12A3,TUBB4B
Cancer,Organismal Injury and Abnormalities,Tumor Morphology	Progressive malignant solid tumor	3.22e-06	AXL,CLU,COL1A2,FGFR2,FGFR3,FGFR4,GSTP1,HSP90AB1,IL2RB,KRT20,PDGFB,PDGFRA,SRC,TACSTD2,TUBB4B,TYRO3
Cellular Assembly and Organization	Organization of organelle	3.23e-06	AGRN,APP,ATP5F1B,CDH1,CDH13,CHMP1A,CHMP1B,CHMP2A,CHMP2B,CHMP4B,CHMP4C,CHMP5,COL1A2,COL5A2,GAA,HSP90AB1,KIF5C,KRT20,MFAP4,NPM1,PRDX3,PVR,RAB2A,RHOF,SLITRK4,SORT1,VPS4B
Cancer,Organismal Injury and Abnormalities	Primary carcinoma	3.29e-06	ALPL,CLU,FGFR2,FGFR3,FGFR4,FOLR1,HSP90AB1,IL2RB,MSLN,NOTCH3,PDGFRA,PLEC,SMO,SPP1,TACSTD2,TUBB4B,WFDC2
Connective Tissue Development and Function,Tissue Development	Growth of connective tissue	3.32e-06	AQP1,BMPR2,CALCA,CD163,CD83,CDH13,CXCL12,EGF,ERO1A,FGFR2,FGFR3,IL2RB,ITGB1,NOTCH2,NRAS,PDGFB,PDGFRA,PGK1,PLAU,SMO,SRC,STC1,TNFRSF14
Cancer,Endocrine System Disorders,Organismal Injury and Abnormalities	Locally advanced thyroid carcinoma	3.33e-06	AXL,FGFR2,FGFR3,FGFR4,PDGFRA,TYRO3
Infectious Diseases,Inflammatory Disease	Systemic inflammatory response syndrome	3.33e-06	AXL,CALCA,CD14,CD163,CD81,LRP1
Cancer,Endocrine System Disorders,Organismal Injury and Abnormalities	Thyroid follicular adenoma	3.33e-06	FGFR2,GSTP1,HSP90AB1,PARK7,PRDX2,PRDX6
Organismal Injury and Abnormalities	Ulcer	3.44e-06	COL15A1,COL1A2,COL4A2,COL5A2,COL6A1,COL6A3,FGB,PDGFB,PDGFRA,TFPI
Cancer,Endocrine System Disorders,Organismal Injury and Abnormalities	Insular thyroid carcinoma	3.57e-06	FGFR2,FGFR3,FGFR4,NRAS,PDGFRA
Cancer,Organismal Injury and Abnormalities	Stage III cancer	3.61e-06	ABCB1,COL1A2,EFEMP1,FGFR2,FGFR3,GSR,HSP90AB1,IL2RB,KRT20,LAMB3,LAMC2,MSLN,PDGFRA,PSMB2,SPP1,SRC,TACSTD2,TUBB4B,WFDC2
Hematological System Development and Function	Hemostasis	3.83e-06	APLP2,APP,C4BPB,CD59,COL1A2,CXCL12,FBN1,FGB,GNA11,GNA13,GP1BA,PDGFB,PDGFRA,PLAU,RAB5A,SELP,SEMG1,SEMG2,SERPINA5,SRC,TFPI
Cancer,Organismal Injury and Abnormalities,Reproductive System Disease	Breast or ovarian carcinoma	3.88e-06	ACAN,ACP2,ACTR2,ADAM19,ADGRL2,AGRN,AHNAK2,AKR1C3,ALDH7A1,ANXA11,APLP1,AQP1,ARF4,ARRDC1,AXL,AZGP1,B3GNT2,BMPR2,BROX,CADM4,CC2D1A,CD14,CD300E,CD300LG,CD9,CDH1,CLTC,CLU,CNDP1,CNTN1,COL15A1,COL1A2,COL4A2,COL5A2,COL6A1,COL6A3,CPE,CPXM2,CRB2,CUTA,CXCL12,DCHS1,DPEP1,DYNC1H1,ECM1,EFEMP1,EIF4A1,ENPEP,ERO1A,FBN1,FBN2,FBP2,FCER1A,FGFR2,FGFR3,FGFR4,FLG,FOLR1,GDI2,GM2A,GNA13,GNAI3,GOLIM4,GSTP1,HRC,HSP90AB1,HS…
Dermatological Diseases and Conditions,Inflammatory Disease,Inflammatory Response,Organismal Injury and Abnormalities,Skeletal and Muscular Disorders	Juvenile dermatomyositis	4.03e-06	CFL1,COL1A2,COL4A2,COL5A2,COL6A1,COL6A3,LTBP3,SDCBP,TGFBR3
Cancer,Organismal Injury and Abnormalities,Renal and Urological Disease	Unresectable renal cell carcinoma	4.04e-06	AXL,FGFR2,FGFR3,FGFR4,PDGFB,PDGFRA,TYRO3
Cancer,Endocrine System Disorders,Organismal Injury and Abnormalities,Reproductive System Disease	Ovarian cancer	4.06e-06	A1BG,ABCB1,ACAN,ACTR2,ADAM19,AHNAK2,ALDH7A1,ARRDC1,AZGP1,BROX,CC2D1A,CD300E,CDH1,CLU,COL15A1,COL1A2,COL4A2,COL6A3,CPE,CUTA,CXCL12,DCHS1,EGF,ENPEP,ERO1A,FBN2,FBP2,FGFR2,FGFR3,FGFR4,FLG,FOLR1,GDI2,GM2A,GNA13,GSTA1,GSTM1,GSTP1,HSP90AB1,HSPB1,IDH1,KLK2,KRT20,LASP1,LDLR,LRP1,LRP3,LRRN4,LTBP3,LTBP4,MAP4,MSLN,MYO1A,NCAM1,NOTCH2,NOTCH3,NRAS,NRXN3,NTM,NUCB1,OPCML,PDGFRA,PLAU,PODXL,POSTN,PROM1,PSCA,PTPRF,P…
Cell-To-Cell Signaling and Interaction,Hematological System Development and Function	Binding of leukocytes	4.29e-06	ADGRE5,CALCA,CD14,CD58,CD81,CD83,CDH1,CXCL12,EZR,FCGR3A/FCGR3B,ITGB1,ORM1,PLAU,PLTP,PRDX2,SELP,SPP1,THY1,VCAM1
Endocrine System Disorders,Organismal Injury and Abnormalities	Benign thyroid disease	4.41e-06	AHSG,APP,CD83,GSTP1,HSP90AB1,HSPA8,HSPB1,PARK7,PRDX2,PRDX6,PSMA3,SELENBP1,SLC26A4
Cancer,Hematological Disease,Immunological Disease,Organismal Injury and Abnormalities	Peripheral T-cell lymphoma	4.49e-06	ADAM19,CD200,CD7,CLU,COL15A1,COL1A2,COL4A2,COL6A1,FBN1,FCER2,GP1BA,HSP90AB1,IDH1,IGFBP7,LAMC2,NCAM1,PDGFRA,PSMB2,SELP,THY1,TUBB4B,VCAM1
Cancer,Organismal Injury and Abnormalities,Tumor Morphology	Progression of carcinoma	4.53e-06	AXL,CLU,COL1A2,FGFR2,FGFR3,FGFR4,GSTP1,HSP90AB1,PDGFB,PDGFRA,SRC,TACSTD2,TUBB4B,TYRO3
Cancer,Hematological Disease,Immunological Disease,Organismal Injury and Abnormalities	Angioimmunoblastic T-cell lymphoma	4.56e-06	ADAM19,CD200,CLU,COL15A1,COL6A1,GP1BA,HSP90AB1,IDH1,IGFBP7,LAMC2,PDGFRA,PSMB2,SELP,THY1,TUBB4B,VCAM1
Cancer,Organismal Injury and Abnormalities,Renal and Urological Disease	Locally advanced urothelial cancer	4.57e-06	FGFR2,FGFR3,FGFR4,HSP90AB1,PDGFRA,TACSTD2
Cancer,Organismal Injury and Abnormalities	Locally advanced head and neck cancer	4.68e-06	ABCB1,AXL,FGFR2,FGFR3,FGFR4,HSP90AB1,PDGFRA,TUBB4B,TYRO3
Cancer,Organismal Injury and Abnormalities,Respiratory Disease	Lung carcinoma	4.9e-06	ABCB1,ACAN,ACO1,ACTB,ADAM19,ADGRE5,ADGRL2,ADH1C,AGRN,AHNAK2,AKR7A3,ALDOC,ANGPTL1,ANGPTL6,ANO6,ANXA13,APLP2,ATP5F1B,ATP9A,AXL,BROX,CALCA,CCT4,CD163,CD200,CD81,CD83,CD9,CDH1,CDH13,CHMP4B,CILP2,CLTC,CLU,CNDP1,CNDP2,CNTN1,COL15A1,COL1A2,COL4A2,COL5A2,COL6A3,CPE,CPXM2,CRYZ,DBI,DBN1,DCHS1,DLK1,DNER,DPP3,DPYS,EEF2,EFEMP1,EGF,EIF4A1,ENPEP,ERO1A,EZR,FAM3B,FBN1,FBN2,FBP1,FCER1A,FCER2,FCGR3A/FCGR3B,FGB,FGFR…
Neurological Disease,Organismal Injury and Abnormalities,Psychological Disorders	Disorder of basal ganglia	5.27e-06	ABCB1,ACTB,ADH1C,APP,AQP1,ATP5F1B,B3GNT2,BCAS1,CA2,CHMP2B,CLU,CRYM,FGFR4,GPRC5C,GSTP1,HSPB1,IL1R2,LDHB,LDLR,LRG1,MDH1,MOG,MT1H,NAPA,NOTCH2,NPM1,PARK7,PDGFB,PDLIM1,PGK1,PODXL,PON1,PRDX2,PRDX6,PVALB,RAB5A,RPL13,SELENOF,SEMA5A,SERPINI1,SORT1,SPP1,THY1,TUBA1B,TUBB4B,TUFM,XRCC6
Hereditary Disorder,Organismal Injury and Abnormalities,Skeletal and Muscular Disorders	Autosomal dominant myopathy	5.36e-06	BMPR2,CA2,CA4,CFL1,COL1A2,COL4A2,COL5A2,COL6A1,COL6A3,DYNC1H1,FBN1,HNRNPA1,HSPB1,LAMA4,LTBP3,SDCBP,SPAST,TGFBR3,TTN,VCP
Cancer,Organismal Injury and Abnormalities	Refractory malignant tumor	5.36e-06	AXL,CLU,FGFR2,FGFR3,FGFR4,FOLR1,GSR,HSP90AB1,IDH1,KRT20,NRAS,PDGFB,PDGFRA,PSMB2,RPS25,SPP1,SRC,TACSTD2,TUBB4B,TYRO3
Cancer,Organismal Injury and Abnormalities	Locally advanced carcinoma	5.73e-06	ABCB1,AXL,FGFR2,FGFR3,FGFR4,HSP90AB1,PDGFB,PDGFRA,SMO,SRC,TACSTD2,TUBB4B,TYRO3
Cancer,Organismal Injury and Abnormalities,Reproductive System Disease	Uterine serous carcinoma	5.76e-06	ABCB1,AQP1,CA2,CDH1,CDH13,COL15A1,CXCL12,ENPEP,FLG,FRZB,HSP90AB1,LAMA4,LAMB3,LAMC2,MFAP4,PDGFRA,RECK,TGFBR3,TNXB,TUBB4B,WFDC2
Cardiovascular Disease,Organismal Injury and Abnormalities	Peripheral vascular disease	5.82e-06	ADGRE5,APP,BMPR2,CA2,CA4,CD163,CD83,CHMP2B,COL1A2,COL4A2,COL6A1,CXCL12,FBN2,FCGR3A/FCGR3B,GAA,LDLR,LRP1,NOTCH3,NRXN3,PDCD10,PIK3IP1,PLTP,PSMB2,PYGL,SCNN1G,SERPINI1,SLC12A3,SPP1,TFPI,THY1,TUBB4B,VCAM1
Cancer,Gastrointestinal Disease,Organismal Injury and Abnormalities	Esophageal cancer	5.83e-06	ABCB1,ACO1,ADGRE5,ADGRL2,AHNAK2,ATP5F1B,AXL,CDH1,CLU,COL1A2,CPE,EZR,FAM3B,FBN2,FGFR2,FGFR3,FGFR4,FLG,GNA11,GNA13,GPNMB,GPRC5B,GSTP1,HSP90AB1,IDH1,IGFLR1,KRT20,LTBP4,MAP4,NGFR,NOTCH3,NRXN3,PDGFRA,POSTN,PSCA,PTPN13,RBP1,SEMG2,SPP1,TACSTD2,THY1,TTN,TUBB4B,YWHAB
Cancer,Organismal Injury and Abnormalities,Skeletal and Muscular Disorders	Smooth muscle tumor	5.98e-06	ADGRE5,CD163,CDH1,COL15A1,COL1A2,COL5A2,COL6A3,EFEMP1,FBN1,FCGR3A/FCGR3B,FGFR2,FGFR3,FGFR4,HSP90AB1,LYVE1,MDH1,NDRG1,PDGFRA,POSTN,RBP1,RPS25,SLC2A5,SMAD2,SPP1,STAMBP,TMEM59,TUBB4B,VCP
Cancer,Organismal Injury and Abnormalities,Tumor Morphology	Progression of head and neck tumor	6.25e-06	AXL,FGFR2,FGFR3,FGFR4,GSR,PDGFB,PDGFRA,TUBB4B,TYRO3
Dermatological Diseases and Conditions,Organismal Injury and Abnormalities	Ulceration of skin	6.25e-06	COL15A1,COL1A2,COL4A2,COL5A2,COL6A1,COL6A3,PDGFB,PDGFRA,TFPI
Cell-To-Cell Signaling and Interaction	Binding of leukemia cell lines	6.25e-06	APP,CD14,CDH1,CXCL12,EGF,FCER2,GNA13,GP1BA,ITGB1,PLAU,RAP1A,SELP,SPP1,THY1,VCAM1
Cancer,Gastrointestinal Disease,Organismal Injury and Abnormalities,Respiratory Disease	Stage III-IV pharyngeal squamous cell carcinoma	6.32e-06	ABCB1,FGFR2,FGFR3,FGFR4,HSP90AB1,PDGFRA,TUBB4B
Cancer,Organismal Injury and Abnormalities,Respiratory Disease	Stage III-IV laryngeal squamous cell carcinoma	6.32e-06	ABCB1,FGFR2,FGFR3,FGFR4,HSP90AB1,PDGFRA,TUBB4B
Cancer,Endocrine System Disorders,Organismal Injury and Abnormalities	Unresectable thyroid cancer	6.32e-06	AXL,FGFR2,FGFR3,FGFR4,PDGFB,PDGFRA,TYRO3
Cancer,Endocrine System Disorders,Organismal Injury and Abnormalities,Reproductive System Disease	Serous ovarian adenocarcinoma	6.36e-06	CDH1,CLU,COL15A1,ENPEP,FGFR3,FOLR1,GNA13,HSP90AB1,KRT20,LRRN4,MSLN,NOTCH3,NRAS,PDGFRA,POSTN,RECK,SKP1,SORT1,SPP1,TUBB4B,WFDC2
Cancer,Organismal Injury and Abnormalities,Respiratory Disease,Tumor Morphology	Progressive advanced non-small cell lung cancer	6.42e-06	AXL,CLU,FGFR2,FGFR3,FGFR4,HSP90AB1,PDGFRA,SRC,TACSTD2,TUBB4B,TYRO3
Cancer,Organismal Injury and Abnormalities,Tumor Morphology	Progressive advanced cancer	6.71e-06	AXL,CLU,FGFR2,FGFR3,FGFR4,HSP90AB1,IL2RB,PDGFB,PDGFRA,PSMB2,SRC,TACSTD2,TUBB4B,TYRO3
Cellular Movement,Hair and Skin Development and Function	Cell movement of epithelial cell lines	6.72e-06	APP,CDH1,CDH13,CLU,CXCL12,EGF,ITGB1,OPCML,PLAU,POSTN,PROM1,RECK,SMAD2,SPP1,SRC
Cellular Development,Cellular Function and Maintenance,Cellular Growth and Proliferation	Assembly of cells	6.91e-06	ADM,ANGPTL1,AXL,BMPR2,CALCA,CDH13,COL4A2,CXCL12,DLK1,ECM1,EGF,FGFR3,ITGB1,NRAS,PDCD6,PDGFB,PTPRM,SPP1,STC1,TIMP2,TTN,VCAM1
Developmental Disorder,Hereditary Disorder,Organismal Injury and Abnormalities,Skeletal and Muscular Disorders	Autosomal dominant Emery-Dreifuss muscular dystrophy	7.19e-06	CFL1,COL1A2,COL4A2,COL5A2,COL6A1,COL6A3,LTBP3,SDCBP,TGFBR3
Cancer,Organismal Injury and Abnormalities,Tumor Morphology	Progression of malignant tumor	7.5e-06	AXL,CLU,COL1A2,FGFR2,FGFR3,FGFR4,GSTP1,HSP90AB1,IL2RB,KRT20,PDGFB,PDGFRA,PSMB2,SRC,TACSTD2,TUBB4B,TYRO3
Cancer,Organismal Injury and Abnormalities,Tumor Morphology	Progressive recurrent neoplasm	7.61e-06	AXL,FGFR2,FGFR3,FGFR4,HSP90AB1,PDGFB,PDGFRA,PSMB2,SRC,TACSTD2,TUBB4B,TYRO3
Cancer,Organismal Injury and Abnormalities	Refractory head and neck cancer	7.81e-06	AXL,FGFR2,FGFR3,FGFR4,PDGFB,PDGFRA,TUBB4B,TYRO3
Cancer,Endocrine System Disorders,Organismal Injury and Abnormalities	Recurrent thyroid carcinoma	7.81e-06	AXL,FGFR2,FGFR3,FGFR4,PDGFB,PDGFRA,TYRO3
Cancer,Organismal Injury and Abnormalities,Respiratory Disease,Tumor Morphology	Progressive metastatic lung cancer	7.9e-06	AXL,CLU,FGFR2,FGFR3,FGFR4,HSP90AB1,PDGFRA,SRC,TACSTD2,TUBB4B,TYRO3
Cancer,Organismal Injury and Abnormalities,Respiratory Disease	Tumorigenesis of non-small cell lung carcinoma	7.91e-06	ACAN,ACO1,ADAM19,ADGRL2,ADH1C,AGRN,AHNAK2,AKR7A3,ALDOC,ANXA13,APLP2,AXL,CALCA,CDH1,CHMP4B,CLTC,CNDP2,COL1A2,COL5A2,COL6A3,CPE,CRYZ,DLK1,DPYS,EIF4A1,ERO1A,EZR,FBN1,FBN2,FCER1A,FGB,FGFR2,FGFR3,FGFR4,FLG,FRZB,GPNMB,GSTM1,HNRNPA1,HPGD,HSP90AB1,HSPA8,IDH1,ITGB1,KIRREL1,KRT20,LAMA4,LDHB,LRP1,MADCAM1,MAP4,MOG,MTURN,MXRA5,MYO6,NCAM1,NOTCH2,NOTCH3,NPM1,NRAS,NRXN3,NTM,PDGFRA,PLEC,PLS1,PODXL,PON1,POSTN,PPM1…
Cardiovascular System Development and Function,Tissue Development	Development of endothelial tissue	7.94e-06	ADM,ANGPTL1,AXL,BMPR2,CALCA,CDH13,COL4A2,CXCL12,DLK1,ECM1,EGF,FGFR3,ITGB1,NRAS,PDCD10,PDCD6,PDGFB,PTPRM,SPP1,STC1,TIMP2,VCAM1
Cancer,Organismal Injury and Abnormalities	Soft tissue neoplasm	7.95e-06	ABCB1,ACAN,ACO1,ACP2,ACTB,ACTR2,ADAM19,ADAMTSL4,ADGRE5,ADGRL2,AGRN,AHNAK2,AKR1C3,ALDH7A1,ALDH9A1,ALPL,ANGPTL1,ANGPTL6,ANXA13,APLP1,APLP2,APOF,APOL1,APP,APRT,ARF4,ARRDC1,ATP9A,AXL,AZGP1,B3GNT2,B4GALT1,BCAS1,BHMT,BLVRB,BMPR2,C4BPB,C6orf132,CA4,CADM4,CALML5,CARHSP1,CC2D1A,CCT8,CD14,CD163,CD300E,CD300LG,CD7,CD81,CDH1,CDH13,CDHR5,CEACAM8,CFI,CHMP1A,CHMP1B,CHMP2A,CHMP4C,CHODL,CILP2,CLTC,CLU,CNDP1,CNTN1…
Cancer,Organismal Injury and Abnormalities,Tumor Morphology	Progressive metastatic solid tumor	8.02e-06	AXL,CLU,FGFR2,FGFR3,FGFR4,HSP90AB1,IL2RB,PDGFB,PDGFRA,SRC,TACSTD2,TUBB4B,TYRO3
Cancer,Organismal Injury and Abnormalities	Recurrent head and neck cancer	8.17e-06	AXL,FGFR2,FGFR3,FGFR4,HSP90AB1,IL2RB,PDGFB,PDGFRA,TUBB4B,TYRO3
Cancer,Organismal Injury and Abnormalities,Respiratory Disease	ROS1 rearrangement negative non-small cell lung cancer	8.25e-06	AXL,FGFR2,FGFR3,FGFR4,HSP90AB1,PDGFRA,SRC,TUBB4B,TYRO3
Cancer,Organismal Injury and Abnormalities,Tumor Morphology	Metastatic progressive tumor	8.34e-06	AXL,FGFR2,FGFR3,FGFR4,HSP90AB1,IL2RB,PDGFB,PDGFRA,SRC,TACSTD2,TUBB4B,TYRO3
Cell Death and Survival	Cell viability of tumor cell lines	8.37e-06	ABCB1,APP,AXL,CA2,CBR1,CC2D1A,CD200,CDH1,CLU,CNDP2,CXCL12,DPP3,ECM1,EGF,EIF4A1,FGFR2,FGFR3,FGFR4,GNA13,GSTM1,GSTP1,HK3,HSP90AB1,HSPA8,IDH1,ITGB1,KPNB1,LAMB3,MUC20,NCAM1,NGFR,NOTCH2,NRAS,PARK7,PCSK1N,PDGFRA,PLAU,POSTN,PPM1L,PRDX2,PROM1,PSMA1,PSMA3,PSMA5,PTPN13,PTPRM,RAB5A,SDCBP,SLC28A1,SMAD2,SMO,SPP1,SRC,SRSF2,STC1,TIMP2,TUBA1B,UBE2L3,VCP,XRCC6
Cancer,Organismal Injury and Abnormalities,Renal and Urological Disease,Tumor Morphology	Progressed metastatic urothelial carcinoma	8.69e-06	FGFR2,FGFR3,FGFR4,PDGFRA,TACSTD2
Free Radical Scavenging,Small Molecule Biochemistry	Degradation of hydrogen peroxide	8.69e-06	APP,PRDX1,PRDX2,PRDX3,PRDX6
Cell Morphology	Polarization of leukemia cell lines	8.69e-06	AHSG,CLTC,CXCL12,GNA13,ITGB1
Cancer,Organismal Injury and Abnormalities,Renal and Urological Disease	TNM stage T2-4a muscle invasive bladder cancer	8.69e-06	FGFR2,FGFR3,FGFR4,HSP90AB1,IL2RB
Metabolic Disease,Neurological Disease,Organismal Injury and Abnormalities,Psychological Disorders	Alzheimer disease	8.85e-06	ACTB,ADGRL2,AGRN,APLP2,APOA2,APP,AQP1,CD14,CFL1,CLU,CXCL12,EEF2,FCGR3A/FCGR3B,FGFR3,GM2A,HNRNPA1,LDLR,LRP1,LRP3,MELTF,MOG,NGFR,NRXN3,ORM2,PIK3IP1,PLAU,PLTP,PON1,PRDX1,PRDX6,RAB14,REG1A,RNASET2,SELENBP1,SELP,SORL1,SORT1,TGFBR3,THY1,VCP,VDAC3
Cancer,Hematological Disease,Organismal Injury and Abnormalities	Advanced hematologic cancer	9.07e-06	AXL,FGFR2,GSR,HSP90AB1,IDH1,KRT20,NOTCH2,NPM1,NRAS,PDGFRA,PSMB2,SRC,TNFRSF14,TUBB4B
Cancer,Organismal Injury and Abnormalities,Respiratory Disease	Nonsquamous non-small cell lung carcinoma	9.41e-06	ACAN,ACO1,ADAM19,ADGRL2,ADH1C,AGRN,AHNAK2,AKR7A3,ALDOC,ANXA13,APLP2,AXL,CALCA,CDH1,CHMP4B,CLTC,CNDP1,CNDP2,COL1A2,COL5A2,COL6A3,CPE,CRYZ,DLK1,DPYS,EIF4A1,ERO1A,EZR,FBN1,FBN2,FCER1A,FGB,FGFR2,FGFR3,FGFR4,FLG,FRZB,GPNMB,HNRNPA1,HPGD,HSP90AB1,HSPA8,IDH1,ITGB1,KIRREL1,KRT20,LAMA4,LDHB,LRP1,MADCAM1,MAP4,MOG,MTURN,MXRA5,MYO6,NCAM1,NOTCH2,NOTCH3,NPM1,NRAS,NRXN3,NTM,PDGFRA,PLEC,PLS1,PODXL,PON1,POSTN,PPM1…
Cell Signaling	Viral life cycle	9.44e-06	AXL,CHMP2A,CHMP2B,CHMP3,CHMP4B,CHMP4C,CHMP5,TYRO3,VPS28,VPS37B,VPS37D,VPS4B,VTA1
Cancer,Organismal Injury and Abnormalities,Reproductive System Disease	HER2 negative hormone receptor negative breast cancer	9.53e-06	ABCB1,EGF,FGFR2,FGFR3,FGFR4,FOLR1,FRZB,HSP90AB1,NGFR,PDGFRA,SPP1,TACSTD2,TGFBR3,TIMP2,TNFRSF1B,TUBB4B,WFDC2
Cancer,Organismal Injury and Abnormalities	Primary tumor	9.64e-06	ALPL,AXL,CLU,FCER2,FGFR2,FGFR3,FGFR4,FOLR1,GSR,HSP90AB1,IGLV6-57,IL2RB,LDLR,MMRN2,MSLN,NCAM1,NOTCH2,NOTCH3,PDGFB,PDGFRA,PLAU,PLEC,POSTN,PROM1,PSMB2,SMO,SORD,SPP1,TACSTD2,TUBB4B,WFDC2
Cell Morphology,Cellular Function and Maintenance	Autophagy	1.06e-05	APOL1,APP,CCT8,CHMP2A,CHMP2B,CHMP3,CHMP4B,CHMP4C,CLTC,CXCL12,EEF2,ERO1A,GAA,GNAI3,HSPA8,ITIH3,KIF5C,LAMTOR5,NDRG1,PAFAH1B2,PSMA5,QSOX1,RAB2A,SLC26A4,SMAD2,SRC,TBC1D10B,TMEM59,TUFM,VCP,VPS28,VPS37B,VPS37D
Free Radical Scavenging,Small Molecule Biochemistry	Reduction of hydrogen peroxide	1.07e-05	APP,PRDX1,PRDX2
Cancer,Organismal Injury and Abnormalities	Malignant soft tissue neoplasm	1.08e-05	ABCB1,ACAN,ACO1,ACP2,ACTB,ACTR2,ADAM19,ADAMTSL4,ADGRE5,ADGRL2,AGRN,AHNAK2,AKR1C3,ALDH7A1,ALDH9A1,ALPL,ANGPTL1,ANGPTL6,ANXA13,APLP1,APLP2,APOF,APOL1,APP,APRT,ARF4,ARRDC1,ATP9A,AXL,AZGP1,B3GNT2,B4GALT1,BCAS1,BHMT,BLVRB,BMPR2,C4BPB,C6orf132,CA4,CADM4,CALML5,CARHSP1,CC2D1A,CCT8,CD14,CD163,CD300E,CD300LG,CD7,CD81,CDH1,CDH13,CDHR5,CEACAM8,CFI,CHMP1A,CHMP1B,CHMP2A,CHMP4C,CHODL,CILP2,CLTC,CLU,CNDP1,CNTN1…
Cellular Movement,Hair and Skin Development and Function	Migration of epithelial cell lines	1.09e-05	CDH13,CXCL12,EGF,ITGB1,OPCML,PLAU,POSTN,PROM1,RECK,SMAD2,SPP1,SRC
Cancer,Organismal Injury and Abnormalities	Primary solid tumor	1.1e-05	ADAM19,ALPL,AXL,CLU,EFEMP1,FCER2,FGFR2,FGFR3,FGFR4,FOLR1,GSR,HSP90AB1,IGLV6-57,IL2RB,LDLR,MMRN2,MSLN,NOTCH2,NOTCH3,PDGFRA,PLAU,PLEC,POSTN,PROM1,SMO,SORD,SPP1,TACSTD2,TNFRSF1B,TUBB4B,WFDC2
Cancer,Dermatological Diseases and Conditions,Organismal Injury and Abnormalities	Cutaneous melanoma	1.1e-05	ABCB1,ACAN,ACO1,ACP2,ACTB,ACTR2,ADAM19,ADAMTSL4,ADGRE5,ADGRL2,AGRN,AHNAK2,AKR1C3,ALDH7A1,ALDH9A1,ALPL,ANGPTL1,ANGPTL6,ANXA13,APLP1,APLP2,APOF,APOL1,APP,APRT,ARF4,ARRDC1,ATP9A,AXL,AZGP1,B3GNT2,B4GALT1,BCAS1,BHMT,BLVRB,BMPR2,C4BPB,CA4,CADM4,CALML5,CARHSP1,CC2D1A,CD14,CD163,CD300E,CD300LG,CD7,CD81,CDH13,CDHR5,CEACAM8,CFI,CHMP1A,CHMP1B,CHMP2A,CHMP4C,CHODL,CILP2,CLTC,CLU,CNDP1,CNTN1,COL15A1,COL1A2,COL…
Cell Morphology,Cellular Function and Maintenance	Autophagy of cells	1.12e-05	APP,CCT8,CHMP2A,CHMP2B,CHMP3,CHMP4B,CHMP4C,CXCL12,EEF2,ERO1A,GAA,GNAI3,KIF5C,NDRG1,PAFAH1B2,QSOX1,RAB2A,SMAD2,SRC,TBC1D10B,TMEM59,TUFM,VCP,VPS28,VPS37B,VPS37D
Cancer,Organismal Injury and Abnormalities	Metastatic adenocarcinoma	1.14e-05	ABCB1,AXL,EIF4A1,FGFR2,FGFR3,FGFR4,HSP90AB1,IDH1,IL2RB,KRT20,PDGFB,PDGFRA,PLEC,SRC,TUBB4B,TYRO3
Cancer,Organismal Injury and Abnormalities,Respiratory Disease	Advanced lung carcinoma	1.16e-05	ABCB1,AXL,CLU,EIF4A1,FGFR2,FGFR3,FGFR4,GSTP1,HSP90AB1,PDGFRA,SRC,TACSTD2,TUBB4B,TYRO3,YWHAE
Cell-To-Cell Signaling and Interaction,Hematological System Development and Function	Interaction of antigen presenting cells	1.17e-05	CD14,CD58,CD83,ITGB1,ORM1,THY1,VCAM1
Cancer,Organismal Injury and Abnormalities,Renal and Urological Disease	Lower urinary tract urothelial carcinoma	1.17e-05	FGFR2,FGFR3,FGFR4,HSP90AB1,PDGFRA,TACSTD2,TUBB4B
Cancer,Infectious Diseases	Viral entry of tumor cell lines	1.17e-05	AXL,CD81,CLTC,FCN2,FGFR2,FGFR4,RAB5A
Cancer,Organismal Injury and Abnormalities,Renal and Urological Disease	Metastatic upper urinary tract transitional cell carcinoma	1.17e-05	FGFR2,FGFR3,FGFR4,HSP90AB1,PDGFRA,TACSTD2,TUBB4B
Cancer,Organismal Injury and Abnormalities,Reproductive System Disease	Breast carcinoma	1.17e-05	ACP2,ADGRL2,AGRN,AKR1C3,ANXA11,APLP1,AQP1,ARF4,AXL,B3GNT2,BMPR2,CADM4,CD14,CD300LG,CD9,CDH1,CLTC,CLU,CNDP1,CNTN1,COL1A2,COL4A2,COL5A2,COL6A1,COL6A3,CPE,CPXM2,CRB2,CXCL12,DCHS1,DPEP1,DYNC1H1,ECM1,EFEMP1,EIF4A1,FBN1,FBN2,FCER1A,FGFR2,FGFR3,FGFR4,FLG,GNAI3,GOLIM4,GSTP1,HRC,HSP90AB1,HSPB1,IDH1,IL1R2,ITGB1,ITIH3,KIAA0100,KIAA1549,KIRREL1,KPNB1,KRT20,LAMA4,LRP1,LTBP3,LTBP4,MAN1C1,MFAP4,MT1H,MTURN,MXRA5…
Cell-To-Cell Signaling and Interaction,Hematological System Development and Function,Inflammatory Response	Binding of professional phagocytic cells	1.19e-05	CD14,CD83,CXCL12,FCGR3A/FCGR3B,ITGB1,ORM1,PLAU,PLTP,PRDX2,SELP,THY1,VCAM1
Cancer,Gastrointestinal Disease,Organismal Injury and Abnormalities	Esophageal squamous cell carcinoma	1.2e-05	ADGRE5,AXL,CDH1,CLU,EZR,FGFR2,FGFR3,FGFR4,FLG,GNA11,GPNMB,GPRC5B,GSTP1,HSP90AB1,IDH1,MAP4,NOTCH3,PDGFRA,POSTN,SPP1,THY1,TUBB4B
Organismal Survival	Survival of organism	1.24e-05	ABCB1,CDH1,CDHR5,CXCL12,EFEMP1,FCGR3A/FCGR3B,FGFR4,GSTA1,GSTP1,IDH1,MOG,NCAM1,NPM1,NRAS,PARK7,PROM1,RAB5A,RECK,SPP1,SRSF2,WFDC2
Cancer,Endocrine System Disorders,Organismal Injury and Abnormalities	Medullary thyroid carcinoma	1.26e-05	AXL,CALCA,FGFR2,FGFR3,KRT20,PDGFB,PDGFRA,TYRO3
Cancer,Gastrointestinal Disease,Hepatic System Disease,Organismal Injury and Abnormalities	Child-Pugh class A hepatocellular carcinoma	1.26e-05	AXL,CA2,CA4,FGFR2,FGFR3,FGFR4,PDGFRA,TYRO3
Cellular Movement	Invasion of carcinoma cell lines	1.28e-05	APP,AXL,CDH1,CLU,CNTN1,CXCL12,EGF,EZR,FGFR2,GALNT2,ITGB1,LAMB3,LRP1,MAP4,PLS1,POSTN,RALB,RAP1A,RECK,SMO,SPP1,SRC,TIMP2
Cancer,Organismal Injury and Abnormalities	Upper aero-digestive squamous cell carcinoma	1.29e-05	A1BG,ABCB1,ADAM19,ADGRE5,AHNAK2,APLP2,AXL,CD7,CD83,CDH1,CDH13,CFI,CHMP5,CLU,CNTN1,COL15A1,COL1A2,COL4A2,CPXM2,CXCL12,DCHS1,DPEP1,DPP3,DPYS,DYNC1H1,EGF,ENPEP,EZR,FBN2,FGFR2,FGFR3,FGFR4,FLG,FRZB,GNA11,GPNMB,GPRC5B,GSTP1,HEG1,HNRNPA1,HRC,HSP90AB1,IDH1,IL2RB,IST1,KCP,KIAA0100,KIAA1549,KRT35,LAMC2,LAP3,LTBP4,MAP4,MFAP4,MSLN,MYO1A,MYO1C,NCAM1,NOTCH2,NOTCH3,NPM1,NRAS,NRCAM,NRXN3,PCDHGC3,PDCD10,PDGFRA,PG…
Cancer,Organismal Injury and Abnormalities	Subcutaneous tumor	1.3e-05	ADGRE5,COL15A1,COL1A2,COL4A2,COL5A2,COL6A1,COL6A3,EFEMP1,EGF,FBN1,FGFR2,FGFR3,FGFR4,HSP90AB1,LYVE1,MDH1,NDRG1,NOTCH3,PDGFRA,POSTN,RBP1,RPS25,SLC2A5,SMAD2,STAMBP,TGFBR3,TMEM59,TUBB4B,VCP
Protein Degradation,Protein Synthesis	Catabolism of protein	1.31e-05	APOA2,ARRDC1,C4BPB,CCT4,CCT8,CD81,CLU,CNDP1,CTSZ,DPP3,FGFR4,HABP2,HSP90AB1,HSPA8,IST1,ITGB1,LTBP4,NUCB1,PARK7,PDCD10,PLAU,PRSS2,SORL1,SPPL2A,ST14,UBE2L3,UCHL3,USP14,VCP,VPS28,WFDC2,XPNPEP1
Cancer,Organismal Injury and Abnormalities,Respiratory Disease	Lung adenocarcinoma	1.34e-05	ACAN,ACO1,ADAM19,ADGRL2,ADH1C,AGRN,AHNAK2,AKR7A3,ALDOC,ANXA13,APLP2,AXL,CALCA,CDH1,CHMP4B,CLTC,CNDP2,COL1A2,COL5A2,COL6A3,CPE,CRYZ,DLK1,DPYS,EIF4A1,ERO1A,EZR,FBN1,FBN2,FCER1A,FGB,FGFR2,FGFR3,FGFR4,FLG,FRZB,GPNMB,HNRNPA1,HPGD,HSP90AB1,HSPA8,IDH1,ITGB1,KIRREL1,KRT20,LAMA4,LDHB,LRP1,MADCAM1,MAP4,MOG,MTURN,MXRA5,MYO6,NCAM1,NOTCH2,NOTCH3,NPM1,NRAS,NRXN3,NTM,PDGFRA,PLEC,PLS1,PODXL,PON1,POSTN,PPM1L,PRSS…
Cancer,Immunological Disease,Organismal Injury and Abnormalities	Neoplasia of lymphoid organ	1.35e-05	FCER2,FGFR2,FGFR3,FGFR4,HSP90AB1,ITGB1,LAMB3,MAP4,NCAM1,NOTCH2,NRAS,PDGFB,PDGFRA,PLAU,SPP1,TNFRSF14,TUBB4B
Cancer,Organismal Injury and Abnormalities,Respiratory Disease	Advanced laryngeal squamous cell carcinoma	1.38e-05	ABCB1,FGFR2,FGFR3,FGFR4,HSP90AB1,PDGFRA
Cancer,Organismal Injury and Abnormalities,Renal and Urological Disease	Metastatic papillary renal cell carcinoma	1.38e-05	AXL,FGFR2,FGFR3,PDGFB,PDGFRA,TYRO3
Cancer,Endocrine System Disorders,Organismal Injury and Abnormalities	Follicular papillary thyroid carcinoma	1.38e-05	FGFR2,FGFR3,FGFR4,NRAS,PDGFRA,SPP1
Cancer,Organismal Injury and Abnormalities,Renal and Urological Disease	Metastatic chromophobe renal cell carcinoma	1.38e-05	AXL,FGFR2,FGFR3,PDGFB,PDGFRA,TYRO3
Cancer,Organismal Injury and Abnormalities	Stromal neoplasm	1.4e-05	ABCB1,ALPL,EZR,FGFR2,FGFR3,FOLR1,GNAI2,HSP90AB1,PDGFB,PDGFRA,SRC,TGFBR3,TUBB4B
Cellular Movement	Invasion of prostate cancer cell lines	1.4e-05	ADGRE5,AXL,CDH1,CDH13,CTSZ,CXCL12,DBN1,EZR,FGFR4,NDRG1,PLEC,PODXL,SORT1,SPP1
Cellular Movement,Hair and Skin Development and Function	Migration of skin cell lines	1.41e-05	EGF,ITGB1,PDGFRA,PLAU,POSTN,RAP1A,SDCBP
Cancer,Organismal Injury and Abnormalities,Reproductive System Disease	Prostatic intraepithelial tumor	1.43e-05	ANO6,APOA2,CFI,FAM3B,FCGR3A/FCGR3B,FGFR2,MXRA5,MXRA8,ORM1,PROM1,WFDC2
Cancer,Organismal Injury and Abnormalities	Refractory solid tumor	1.46e-05	AXL,CLU,FGFR2,FGFR3,FGFR4,FOLR1,GSR,HSP90AB1,IL2RB,PDGFB,PDGFRA,PSMB2,SPP1,SRC,TUBB4B,TYRO3
Cellular Movement	Migration of lung cancer cell lines	1.46e-05	AXL,BMPR2,CXCL12,EGF,FSTL1,ITGB1,LAMC2,NPM1,PODXL,POSTN,SDCBP,SMO,SPINT1,SPP1,SRC,VPS28
Cancer,Organismal Injury and Abnormalities,Tumor Morphology	Progressive head and neck carcinoma	1.46e-05	AXL,FGFR2,FGFR3,FGFR4,PDGFB,PDGFRA,TUBB4B,TYRO3
Cancer,Organismal Injury and Abnormalities	Metastatic CD274 positive malignant solid tumor	1.46e-05	AXL,FGFR2,FGFR3,FGFR4,HSP90AB1,PDGFRA,TUBB4B,TYRO3
Cellular Movement,Hair and Skin Development and Function	Cell movement of skin cell lines	1.46e-05	EGF,ITGB1,PDGFRA,PLAU,POSTN,RAP1A,SDCBP,SRC
Cancer,Organismal Injury and Abnormalities	Benign connective or soft tissue neoplasm	1.49e-05	ADGRE5,COL15A1,COL1A2,COL4A2,COL5A2,COL6A1,COL6A3,EFEMP1,FBN1,FGFR2,FGFR3,FGFR4,HSP90AB1,IDH1,LYVE1,MDH1,NDRG1,NOTCH3,PDGFRA,POSTN,RBP1,RPS25,SLC2A5,SMAD2,STAMBP,TGFBR3,TMEM59,TUBB4B,VCP
Organismal Injury and Abnormalities,Renal and Urological Disease	Renal lesion	1.5e-05	ABCB1,ACAN,ACTB,ADAM19,ADAMTSL4,ADM,ALDH7A1,APP,AQP1,AXL,BLVRB,CA2,CCT8,CD9,CDH1,CFI,CLTC,CLU,CNDP1,COL6A3,CPXM2,CXCL12,DCHS1,DLST,ECHS1,EGF,ENPEP,FBN1,FBN2,FGFR2,FGFR3,FGFR4,FLG,GNA11,GNA13,GSTA1,GSTM1,GSTP1,HEG1,HRC,HSP90AB1,IDH1,IL2RB,ITGB1,IVL,KIAA1549,KLK2,KRT20,LAMB3,LRP1,NCAM1,NOTCH2,NRAS,ORM1,PDGFB,PDGFRA,PLEC,POSTN,PRDX2,PSCA,PYGL,RALB,RBP5,RPL22,SCNN1G,SELENBP1,SELP,SLC26A4,SLC3A1,SMAD2…
Cancer,Organismal Injury and Abnormalities	Connective or soft tissue tumor	1.64e-05	ABCB1,ACAN,ACO1,ACP2,ACTB,ACTR2,ADAM19,ADAMTSL4,ADGRE5,ADGRL2,AGRN,AHNAK2,AKR1C3,ALDH7A1,ALDH9A1,ALPL,ANGPTL1,ANGPTL6,ANXA13,APLP1,APLP2,APOF,APOL1,APP,APRT,ARF4,ARRDC1,ATP9A,AXL,AZGP1,B3GNT2,B4GALT1,BCAS1,BHMT,BLVRB,BMPR2,C4BPB,C6orf132,CA4,CADM4,CALML5,CARHSP1,CC2D1A,CCT8,CD14,CD163,CD300E,CD300LG,CD7,CD81,CDH1,CDH13,CDHR5,CEACAM8,CFI,CHMP1A,CHMP1B,CHMP2A,CHMP4C,CHODL,CILP2,CLTC,CLU,CNDP1,CNTN1…
Cancer,Organismal Injury and Abnormalities,Tumor Morphology	Progressed metastatic solid tumor	1.67e-05	AXL,CLU,FGFR2,FGFR3,FGFR4,HSP90AB1,PDGFB,PDGFRA,SRC,TACSTD2,TUBB4B,TYRO3
Cancer,Organismal Injury and Abnormalities,Renal and Urological Disease	Stage IV renal cancer	1.7e-05	AXL,FGFR2,FGFR3,IL2RB,PDGFB,PDGFRA,TUBB4B,TYRO3
Cancer,Organismal Injury and Abnormalities,Reproductive System Disease	Stage III-IV endometrial carcinoma	1.7e-05	FGFR2,FGFR3,FGFR4,HSP90AB1,PDGFRA,SMO,TUBB4B
Cancer,Endocrine System Disorders,Organismal Injury and Abnormalities	Locally advanced endocrine gland tumor	1.7e-05	AXL,FGFR2,FGFR3,FGFR4,PDGFB,PDGFRA,TYRO3
Cancer,Organismal Injury and Abnormalities	Genitourinary tumor	1.72e-05	A1BG,ABCB1,ACAN,ACO1,ACP2,ACTB,ACTR2,ACY1,ADAM19,ADAMTSL4,ADGRE5,ADGRL2,ADM,AGRN,AHNAK2,AKR1C3,ALDH7A1,ALDH9A1,ALDOC,ALPL,ANGPTL1,ANGPTL6,ANO6,ANXA11,ANXA13,APLP1,APOA2,APP,AQP1,ARF4,ARRDC1,ATP9A,AXL,AZGP1,B3GNT2,BCAS1,BLVRB,BMPR2,BROX,CA2,CADM4,CALCA,CARHSP1,CC2D1A,CCT8,CD14,CD163,CD300E,CD300LG,CD58,CD83,CD9,CDH1,CDH13,CDHR5,CEACAM8,CFI,CHMP2A,CHMP2B,CHMP3,CHMP4B,CILP2,CLTC,CLU,CNDP1,CNDP2,CNTN…
Cancer,Organismal Injury and Abnormalities	Mucinous adenocarcinoma	1.72e-05	CLU,FGFR2,GNA13,HSP90AB1,KRT20,NOTCH3,PDGFRA,PSCA,PTPRF,SPP1,TUBB4B
Cellular Movement,Hematological System Development and Function,Immune Cell Trafficking	Cell movement of lymphocytes	1.74e-05	APP,CD58,CD81,CLTC,CXCL12,EZR,GNA11,GNA13,GNAI2,IL18BP,ITGB1,LRP1,PLAU,SELP,SPP1,TNFRSF1B
Cancer,Organismal Injury and Abnormalities,Renal and Urological Disease	Metastatic sarcomatoid renal cell carcinoma	1.77e-05	AXL,FGFR2,FGFR3,PDGFB,PDGFRA,TYRO3
Dermatological Diseases and Conditions,Developmental Disorder,Organismal Injury and Abnormalities	Congenital anomaly of skin	1.78e-05	ADM,CLTC,COL1A2,COL5A2,EFEMP1,FBN2,FREM2,HPGD,LAMB3,LAMC2,LTBP4,NRAS,PLEC,POSTN,PSMB2,ST14,TARS1,TNXB
Cancer,Gastrointestinal Disease,Organismal Injury and Abnormalities,Respiratory Disease	Stage IV oropharyngeal squamous cell carcinoma	1.83e-05	FGFR2,FGFR3,FGFR4,HSP90AB1,PDGFRA
Cancer,Organismal Injury and Abnormalities,Respiratory Disease	Stage IV laryngeal squamous cell carcinoma	1.83e-05	FGFR2,FGFR3,FGFR4,HSP90AB1,PDGFRA
Endocrine System Disorders,Gastrointestinal Disease,Metabolic Disease,Organismal Injury and Abnormalities	Diabetes mellitus	1.84e-05	ACO1,AHSG,AKR1C3,ALPL,ANXA11,AQP1,CA2,CA4,CLU,COL15A1,COL1A2,COL4A2,COL5A2,COL6A1,COL6A3,CXCL12,DPEP1,ECHS1,ENPEP,FABP2,FBP1,FCGR3A/FCGR3B,GAA,GALNT2,GPNMB,GSTA1,HPGD,IGFBP7,IL2RB,LDLR,MOG,NOTCH2,NRAS,PDGFRA,PKLR,PON1,PSMA1,PSMA3,PTPRM,SELP,SLC12A3,SPOCK1,SPP1,SRC,ST14,TFPI,TNXB,TYRO3,VCAM1,VWA7
Cardiovascular System Development and Function,Cellular Development,Cellular Function and Maintenance,Cellular Growth and Proliferation,Organismal Development,Tissue Development	Endothelial cell development	1.87e-05	ADM,ANGPTL1,AXL,BMPR2,CALCA,CDH13,COL4A2,CXCL12,DLK1,ECM1,EGF,FGFR3,ITGB1,NRAS,PDCD6,PDGFB,PTPRM,SPP1,STC1,TIMP2,VCAM1
Cancer,Gastrointestinal Disease,Hepatic System Disease,Organismal Injury and Abnormalities	Bile duct carcinoma	1.93e-05	A1BG,ACY1,ADH1C,AHNAK2,ALDH7A1,ALPL,ANO6,APLP2,CD14,CDH1,CNTN1,COL6A1,DLST,EPS8L2,FABP2,FGFR2,FGFR3,FGFR4,GOLIM4,GSR,GSTP1,HRC,HSP90AB1,IDH1,IST1,KRT20,LRP1,LYPD2,NOTCH2,NOTCH3,NRAS,PDGFRA,PGK1,PLAU,PPL,PROM1,PSMB2,RPL22,RPL4,SDSL,SLC12A3,TTN,TUBB4B,VPS37B,XYLT2
Cancer,Organismal Injury and Abnormalities	Poorly differentiated malignant tumor	1.96e-05	CDH1,FGFR2,FGFR3,FGFR4,HSP90AB1,MSLN,PDGFRA,SPP1,TUBB4B,WFDC2
Cancer,Organismal Injury and Abnormalities,Respiratory Disease	EGFR expressing lung cancer	1.97e-05	AXL,CLU,FGFR2,FGFR3,FGFR4,HSP90AB1,MYO6,PDGFRA,SRC,TACSTD2,TUBB4B,TYRO3
Cell Morphology,Cellular Movement	Cell spreading of tumor cell lines	1.97e-05	CD81,CD9,CXCL12,EGF,GNA11,ITGB1,PLAU,PODXL,PVR,SRC,TFPI,VCAM1
Cellular Movement	Cell movement of lung cancer cell lines	2e-05	AXL,BMPR2,CD9,CXCL12,EGF,FSTL1,ITGB1,LAMC2,NPM1,PODXL,POSTN,SDCBP,SMO,SPINT1,SPP1,SRC,VPS28
Cancer,Organismal Injury and Abnormalities	Recurrent head and neck carcinoma	2.01e-05	AXL,FGFR2,FGFR3,FGFR4,HSP90AB1,PDGFB,PDGFRA,TUBB4B,TYRO3
Cancer,Organismal Injury and Abnormalities	CD274 positive malignant solid tumor	2.01e-05	AXL,FGFR2,FGFR3,FGFR4,HSP90AB1,IL2RB,PDGFRA,TUBB4B,TYRO3
Cancer,Organismal Injury and Abnormalities	Malignant genitourinary solid tumor	2.02e-05	A1BG,ABCB1,ACAN,ACO1,ACP2,ACTB,ACTR2,ACY1,ADAM19,ADAMTSL4,ADGRE5,ADGRL2,ADM,AGRN,AHNAK2,AKR1C3,ALDH7A1,ALDH9A1,ALDOC,ALPL,ANGPTL1,ANGPTL6,ANO6,ANXA11,ANXA13,APLP1,APOA2,APP,AQP1,ARF4,ARRDC1,ATP9A,AXL,AZGP1,B3GNT2,BCAS1,BLVRB,BMPR2,BROX,CA2,CADM4,CALCA,CARHSP1,CC2D1A,CCT8,CD14,CD163,CD300E,CD300LG,CD58,CD83,CD9,CDH1,CDH13,CDHR5,CEACAM8,CFI,CHMP2A,CHMP2B,CHMP3,CHMP4B,CILP2,CLTC,CLU,CNDP1,CNDP2,CNTN…
Cell Death and Survival	Apoptosis	2.05e-05	ABCB1,ADAMTSL4,ADGRL2,ADM,APP,AQP1,ARF4,AXL,BMPR2,CA4,CALCA,CCT4,CD14,CD59,CDH1,CFL1,CHMP5,CLTC,CLU,COL4A2,CXCL12,DPEP1,DYNC1H1,EFEMP1,EGF,EIF4A1,EZR,FCER2,FCGR3A/FCGR3B,FGFR2,FGFR3,FGFR4,FRZB,FZD9,GLO1,GNA11,GNA13,GSTA1,GSTP1,HNRNPA1,HSP90AB1,HSPA8,HSPB1,IGFBP7,IL2RB,ITGB1,KPNB1,LAMTOR5,LRP1,MYO6,NAPA,NCAM1,NCKAP1,NDRG1,NGFR,NOTCH2,NOTCH3,NPM1,NRAS,PARK7,PDCD10,PDCD5,PDCD6,PDGFB,PDGFRA,PIK3IP1,P…
Cancer,Organismal Injury and Abnormalities,Skeletal and Muscular Disorders	Muscle tumor	2.05e-05	ADGRE5,AGRN,BCAS1,CCT8,CD163,CDH1,COL15A1,COL1A2,COL5A2,COL6A3,EFEMP1,EGF,FBN1,FCGR3A/FCGR3B,FGFR2,FGFR3,FGFR4,GP1BA,HSP90AB1,LAMC2,LTBP3,LTBP4,LYVE1,MAP4,MDH1,NCAM1,NDRG1,NRAS,PCDHGC3,PDGFRA,PLBD1,PODXL,POSTN,RBP1,RPS25,SEMA5A,SLC2A5,SMAD2,SPP1,STAMBP,TMEM59,TTN,TUBB4B,VCP
Cancer,Organismal Injury and Abnormalities	Metastatic head and neck cancer	2.07e-05	AXL,FGFR2,FGFR3,FGFR4,HSP90AB1,IL2RB,MAP4,PDGFB,PDGFRA,TUBB4B,TYRO3
Cellular Assembly and Organization,Cellular Function and Maintenance	Formation of vesicles	2.07e-05	CHMP2A,CHMP2B,CHMP3,CHMP4B,CHMP4C,CLTC,EGF,NDRG1,VPS28,VPS37B,VPS37D
Cancer,Hematological Disease,Immunological Disease,Organismal Injury and Abnormalities	Natural killer/T-cell lymphoma	2.08e-05	CD163,CD7,CDH1,COL1A2,CXCL12,FGFR2,FGFR3,HSP90AB1,IL2RB,NCAM1,PDGFB,PDGFRA,TIMP2,TNFRSF21,VCAM1
Cell-To-Cell Signaling and Interaction	Adhesion of tumor cell lines	2.17e-05	B4GALT1,CD9,CDH1,CTSZ,CXCL12,EFEMP1,EGF,FBN1,FGFR2,FGFR4,GALNT2,GNA13,GP1BA,GPNMB,ITGB1,LAMC2,LASP1,MYO6,PLAU,RAP1A,SELP,SPP1,SRC,VCAM1
Cell-To-Cell Signaling and Interaction,Hematological System Development and Function	Binding of T lymphocytes	2.18e-05	CALCA,CD58,CD81,CXCL12,EZR,ITGB1,PLAU,SELP,SPP1,VCAM1
Cancer,Organismal Injury and Abnormalities	Benign head and neck neoplasm	2.2e-05	APP,FGFR2,GNAI2,GSTP1,HSP90AB1,NCAM1,NRAS,PARK7,PDCD10,PRDX2,PRDX6,SERPINI1,SMO
Cancer,Hematological Disease,Immunological Disease,Organismal Injury and Abnormalities	Natural killer cell lymphoma	2.2e-05	CD163,CD7,CDH1,COL1A2,CXCL12,FGFR2,FGFR3,HSP90AB1,IL2RB,NAPA,NCAM1,PDGFB,PDGFRA,TIMP2,TNFRSF21,VCAM1
Cardiovascular System Development and Function,Cellular Movement	Migration of vascular endothelial cells	2.21e-05	ADM,BMPR2,CD9,CDH13,CXCL12,EGF,GNA11,ITGB1,ORM1,RECK,SPP1,SRC,STAB2,THY1,TIMP2
Cancer,Gastrointestinal Disease,Hepatic System Disease,Organismal Injury and Abnormalities	Child-Pugh class A advanced hepatocellular carcinoma	2.23e-05	AXL,FGFR2,FGFR3,FGFR4,PDGFRA,TYRO3
Cancer,Hematological Disease,Immunological Disease,Organismal Injury and Abnormalities	CBFB-MYH11 acute myeloid leukemia	2.26e-05	ABCB1,IDH1,IL2RB,NRAS,PDGFRA,PSMB2,SRC,TTN
Cancer,Endocrine System Disorders,Organismal Injury and Abnormalities	Metastatic thyroid carcinoma	2.26e-05	AXL,FGFR2,FGFR3,FGFR4,HSP90AB1,PDGFB,PDGFRA,TUBB4B,TYRO3
Cancer,Organismal Injury and Abnormalities,Respiratory Disease	ROS1 mutation negative non-small cell lung carcinoma	2.41e-05	FGFR2,FGFR3,FGFR4,HSP90AB1,PDGFRA,SRC,TUBB4B
Cell-To-Cell Signaling and Interaction	Interaction of tumor cells	2.41e-05	CD14,CDH1,CXCL12,ITGB1,SELP,THY1,VCAM1
Hematological System Development and Function	Coagulation	2.42e-05	APLP2,APP,C4BPB,CD59,COL1A2,FGB,GNA11,GNA13,GP1BA,PDGFB,PDGFRA,RAB5A,SELP,SEMG1,SEMG2,SERPINA5,SRC,TFPI
Cancer,Organismal Injury and Abnormalities	Fibrous tissue tumor	2.42e-05	COL15A1,COL1A2,COL4A2,COL5A2,COL6A1,COL6A3,FGFR2,FGFR3,HSP90AB1,NOTCH3,PDGFB,PDGFRA,TGFBR3,TUBB4B
Cancer,Organismal Injury and Abnormalities	Serous adenocarcinoma	2.43e-05	ABCB1,ACAN,AHNAK2,ALDH7A1,AQP1,ARRDC1,AZGP1,BROX,CA2,CC2D1A,CD300E,CDH1,CDH13,CLU,COL15A1,CXCL12,DCHS1,ENPEP,FGFR2,FGFR3,FLG,FOLR1,FRZB,GDI2,GNA13,HSP90AB1,IDH1,KLK2,KRT20,LAMA4,LAMB3,LAMC2,LRRN4,MAP4,MFAP4,MSLN,MYO1A,NOTCH3,NRAS,NUCB1,PDGFRA,POSTN,PYGL,QSOX1,RAB3D,RECK,SI,SKP1,SMAD2,SORT1,SPP1,TGFBR3,TNXB,TTN,TUBB4B,WFDC2
Tissue Development	Development of epithelial tissue	2.48e-05	ADM,ANGPTL1,AXL,BMPR2,CALCA,CDH13,COL4A2,CXCL12,DLK1,ECM1,EGF,FGFR3,ITGB1,NRAS,PDCD10,PDCD6,PDGFB,PTPRM,SPP1,SRC,STC1,TIMP2,VCAM1
Cancer,Gastrointestinal Disease,Organismal Injury and Abnormalities	Locally advanced malignant gastrointestinal neoplasm	2.54e-05	ABCB1,FGFR2,FGFR3,FGFR4,HSP90AB1,PDGFB,PDGFRA,SRC,TUBB4B
Cancer,Organismal Injury and Abnormalities,Respiratory Disease	EGFR mutation negative non-small cell lung carcinoma	2.54e-05	AXL,FGFR2,FGFR3,FGFR4,HSP90AB1,PDGFRA,SRC,TUBB4B,TYRO3
Cancer,Organismal Injury and Abnormalities,Renal and Urological Disease	Locally advanced CD274 positive urothelial carcinoma	2.54e-05	FGFR2,FGFR3,FGFR4,HSP90AB1,PDGFRA
Cancer,Organismal Injury and Abnormalities,Renal and Urological Disease	Metastatic CD274 positive urothelial carcinoma	2.54e-05	FGFR2,FGFR3,FGFR4,HSP90AB1,PDGFRA
Cancer,Gastrointestinal Disease,Organismal Injury and Abnormalities,Respiratory Disease	Oropharyngeal squamous-cell carcinoma	2.59e-05	ABCB1,FGFR2,FGFR3,FGFR4,HSP90AB1,IL2RB,PDGFRA,TUBB4B
Dermatological Diseases and Conditions,Endocrine System Disorders,Gastrointestinal Disease,Metabolic Disease,Organismal Injury and Abnormalities,Skeletal and Muscular Disorders	Diabetic foot ulcer disorder	2.59e-05	COL15A1,COL1A2,COL4A2,COL5A2,COL6A1,COL6A3,PDGFRA,TFPI
Cancer,Neurological Disease,Organismal Injury and Abnormalities	Non-astrocytoma brain tumor	2.66e-05	CA2,GSR,HSP90AB1,IDH1,NCAM1,NRAS,PARK7,PDCD10,PDGFRA,PVALB,SERPINI1,SMO,TNXB,TTN,TUBB4B
Cell Morphology,Cellular Movement	Cell spreading of breast cancer cell lines	2.79e-05	CD81,CD9,ITGB1,PLAU,SRC,TFPI
Cancer,Gastrointestinal Disease,Hepatic System Disease,Organismal Injury and Abnormalities	Hepatitis C virus-related hepatocellular carcinoma	2.79e-05	AKR7A3,ECHS1,EEF2,HSPA8,LAP3,NPM1
Cancer,Organismal Injury and Abnormalities	Refractory malignant solid tumor	2.83e-05	AXL,CLU,FGFR2,FGFR3,FGFR4,FOLR1,GSR,HSP90AB1,PDGFB,PDGFRA,PSMB2,SPP1,SRC,TUBB4B,TYRO3
Cancer,Gastrointestinal Disease,Hepatic System Disease,Organismal Injury and Abnormalities	Biliary tract carcinoma	2.83e-05	A1BG,ACY1,ADH1C,AHNAK2,ALDH7A1,ALPL,ANO6,APLP2,CD14,CDH1,CNTN1,COL6A1,DLST,EPS8L2,FABP2,FBN2,FGFR2,FGFR3,FGFR4,GOLIM4,GSR,GSTP1,HRC,HSP90AB1,IDH1,IST1,KRT20,LRP1,LYPD2,NOTCH2,NOTCH3,NRAS,PDGFRA,PGK1,PLAU,PPL,PROM1,PSMB2,RPL22,RPL4,SDSL,SLC12A3,TTN,TUBB4B,VPS37B,XYLT2
Cell Morphology	Polarization of tumor cell lines	2.86e-05	AHSG,CLTC,CXCL12,GNA13,GNAI3,ITGB1,PDLIM1
Cancer,Gastrointestinal Disease,Organismal Injury and Abnormalities,Respiratory Disease	Advanced oropharyngeal cancer	2.86e-05	ABCB1,FGFR2,FGFR3,FGFR4,HSP90AB1,PDGFRA,TUBB4B
Cancer,Organismal Injury and Abnormalities	Locoregional malignant solid tumor	2.86e-05	AXL,FGFR2,FGFR3,FGFR4,PDGFB,PDGFRA,TYRO3
Cancer,Organismal Injury and Abnormalities	Neoplasia of cells	2.89e-05	A1BG,ABCB1,ACAN,ACTB,ADAM19,ADGRE5,ADGRL2,AGRN,AHNAK2,AKR7A3,ALDH7A1,ALPL,ANXA11,APLP1,APLP2,APP,AQP1,AXL,BCAS1,BMPR2,BROX,C6orf132,CA2,CD14,CD163,CD200,CD300E,CD300LG,CD58,CD7,CD81,CD83,CD9,CDH1,CDH13,CDHR5,CEACAM8,CFI,CFL1,CHMP4C,CHMP5,CILP2,CLU,CNDP1,CNTN1,COL15A1,COL1A2,COL4A2,COL5A2,COL6A1,COL6A3,CPXM2,CRB2,CXCL12,DBI,DBN1,DCHS1,DNASE1,DNER,DPEP1,DPP3,DPYS,DYNC1H1,EEF2,EGF,EIF4A1,ENPEP,EPS8L…
Carbohydrate Metabolism	Catabolism of carbohydrate	2.93e-05	ACAN,AGRN,CLTC,GAA,LYVE1,MAN2B1,NUDT5,POSTN,PRDX6,PYGL,SORD,STAB2
Cancer,Organismal Injury and Abnormalities	Unresectable recurrent cancer	2.94e-05	AXL,FGFR2,FGFR3,FGFR4,HSP90AB1,IL2RB,PDGFB,PDGFRA,TACSTD2,TUBB4B,TYRO3
Cancer,Organismal Injury and Abnormalities	Advanced head and neck cancer	2.94e-05	ABCB1,AXL,FGFR2,FGFR3,FGFR4,HSP90AB1,MAP4,PDGFB,PDGFRA,TUBB4B,TYRO3
Cancer,Organismal Injury and Abnormalities,Respiratory Disease	Metastatic lung carcinoma	2.95e-05	ABCB1,AXL,CLU,EIF4A1,FGFR2,FGFR3,FGFR4,HSP90AB1,PDGFRA,SRC,TACSTD2,TUBB4B,TYRO3,YWHAE
Cancer,Organismal Injury and Abnormalities,Renal and Urological Disease	Renal tumor	3.07e-05	ABCB1,ACAN,ACTB,ADAM19,ADAMTSL4,ADM,ALDH7A1,APP,AXL,BLVRB,CA2,CCT8,CD9,CDH1,CFI,CLTC,CLU,CNDP1,COL6A3,CPXM2,CXCL12,DCHS1,DLST,ECHS1,EGF,ENPEP,FBN1,FBN2,FGFR2,FGFR3,FGFR4,FLG,GNA11,GNA13,GSTA1,GSTM1,GSTP1,HEG1,HRC,HSP90AB1,IDH1,IL2RB,ITGB1,IVL,KIAA1549,KLK2,KRT20,LAMB3,LRP1,NCAM1,NOTCH2,NRAS,ORM1,PDGFB,PDGFRA,PLEC,POSTN,PRDX2,PSCA,PYGL,RALB,RBP5,RPL22,SCNN1G,SELENBP1,SELP,SLC26A4,SLC3A1,SMAD2,SRSF…
Cancer,Organismal Injury and Abnormalities,Reproductive System Disease	Uterine serous papillary cancer	3.1e-05	ABCB1,AQP1,CA2,CDH13,COL15A1,CXCL12,ENPEP,FLG,FRZB,LAMA4,LAMB3,LAMC2,MFAP4,PDGFRA,RECK,TGFBR3,TNXB,WFDC2
Inflammatory Response	Inflammation of absolute anatomical region	3.12e-05	ALPL,ANGPTL6,APOA2,APOL1,CA2,CA4,CALCA,CD81,CDH1,CLU,COL1A2,CXCL12,DPEP1,ECM1,EGF,FCGR3A/FCGR3B,FCN2,FGFR2,FGFR3,GAA,GSTM1,GSTP1,HPGD,IL18BP,IL2RB,MADCAM1,MOG,NOTCH2,PDGFRA,PDLIM1,PRDX2,PRSS2,PSMB2,RALB,REG1A,SELP,SMO,SPP1,ST14,TUBB4B,VCAM1
Cancer,Hereditary Disorder,Organismal Injury and Abnormalities	Hereditary cancer-predisposing syndrome	3.13e-05	ABCB1,ACTB,ADM,CDH1,CLU,DLST,EGF,FGFR2,FGFR3,GNAI2,HABP2,HSP90AB1,IDH1,KIF5C,LASP1,MTAP,NCAM1,NOTCH2,NOTCH3,NRAS,PDCD10,PDGFB,PDGFRA,PRDX3,PSMB2,RPS14,RPS28,SMO,SRSF2,TACSTD2,TGFBR3,TUBB4B,TYRO3,VCP
Cancer,Neurological Disease,Organismal Injury and Abnormalities	Grade 1-4 astrocytoma	3.27e-05	ABCB1,ACAN,ACP2,ADAM19,ADAMTSL4,ADGRL2,AGRN,AHNAK2,ALDH9A1,ALDOC,ALPL,ANO6,APLP1,APOA2,APRT,AQP1,ATP5F1B,ATP9A,AXL,B3GNT2,B4GALT1,BCAS1,BHMT,BLVRB,BMPR2,CA4,CADM4,CAPS,CC2D1A,CD163,CD200,CD300LG,CD320,CD58,CDH1,CDH13,CDHR5,CFI,CHMP4C,CILP2,CLU,CNDP1,CNDP2,CNTN1,COL15A1,COL1A2,COL4A2,COL6A1,COL6A3,CPE,CPNE3,CRB2,CTSZ,DCHS1,DDAH1,DLK2,DLST,DNASE1,DNER,DPEP1,DPP3,DYNC1H1,ECM1,EFEMP1,EGF,EHD4,ENPEP,E…
Cancer,Organismal Injury and Abnormalities	Grade 3-4 tumor	3.28e-05	ABCB1,ACAN,ACP2,ADAM19,ADAMTSL4,ADGRL2,AGRN,AHNAK2,ALDH9A1,ALDOC,ALPL,ANGPTL1,ANO6,APLP1,APOA2,APOF,APRT,AQP1,ATP5F1B,ATP9A,AXL,B3GNT2,B4GALT1,BCAS1,BHMT,BLVRB,BMPR2,CA4,CADM4,CAPS,CC2D1A,CD163,CD200,CD300LG,CD320,CD58,CDH1,CDH13,CDHR5,CFI,CHMP2A,CHMP4C,CILP2,CLU,CNDP1,CNDP2,CNTN1,COL15A1,COL1A2,COL4A2,COL6A1,COL6A3,CPE,CPNE3,CPXM2,CRB2,CTSZ,DCHS1,DDAH1,DLK2,DLST,DNASE1,DNER,DPEP1,DPP3,DYNC1H1,EC…
Cancer,Organismal Injury and Abnormalities,Respiratory Disease	Stage IV ALK rearrangement negative EGFR mutation negative non-small cell lung adenocarcinoma	3.36e-05	FGFR2,FGFR3,FGFR4,HSP90AB1,PDGFRA,SRC,TUBB4B
Cancer,Organismal Injury and Abnormalities	FGFR mutation positive solid tumor	3.45e-05	FGFR2,FGFR3,FGFR4,PDGFB,PDGFRA,TUBB4B
Cancer,Organismal Injury and Abnormalities,Renal and Urological Disease	Metastatic non-clear cell renal carcinoma	3.45e-05	AXL,FGFR2,FGFR3,PDGFB,PDGFRA,TYRO3
Cancer,Organismal Injury and Abnormalities,Renal and Urological Disease	Metastatic renal medullary carcinoma	3.46e-05	FGFR2,FGFR3,HSP90AB1,PDGFB,PDGFRA
Cancer,Organismal Injury and Abnormalities,Renal and Urological Disease	CD274 negative urothelial carcinoma	3.46e-05	FGFR2,FGFR3,FGFR4,HSP90AB1,PDGFRA
Cancer,Organismal Injury and Abnormalities,Renal and Urological Disease	Metastatic collecting duct carcinoma of the kidney	3.46e-05	FGFR2,FGFR3,HSP90AB1,PDGFB,PDGFRA
Cancer,Organismal Injury and Abnormalities,Respiratory Disease	KRAS mutation positive non-squamous non-small cell lung carcinoma	3.46e-05	FGFR2,FGFR3,FGFR4,HSP90AB1,PDGFRA
Cancer,Gastrointestinal Disease,Organismal Injury and Abnormalities	Locally advanced KRAS mutation negative colorectal adenocarcinoma	3.46e-05	FGFR2,FGFR3,PDGFB,PDGFRA,SRC
Cancer,Organismal Injury and Abnormalities,Respiratory Disease	Stage 4 M1b non-small cell lung cancer	3.46e-05	FGFR2,FGFR3,FGFR4,HSP90AB1,PDGFRA
Cancer,Organismal Injury and Abnormalities,Respiratory Disease,Tumor Morphology	Progressive metastatic non-small cell lung carcinoma	3.56e-05	AXL,CLU,FGFR2,FGFR3,FGFR4,HSP90AB1,PDGFRA,SRC,TUBB4B,TYRO3
Cancer,Gastrointestinal Disease,Organismal Injury and Abnormalities	Metastatic colorectal carcinoma	3.56e-05	CLU,FGFR2,FGFR3,FGFR4,KRT20,PDGFB,PDGFRA,PLAU,SRC
Cardiovascular Disease	Occlusion of blood vessel	3.6e-05	ABCB1,APP,CA2,CA4,CD14,CD163,CDH13,CLU,COL5A2,CXCL12,EGF,HABP2,LDLR,LRP1,LRP11,MSRA,PDGFB,PLAU,PON1,PTPRM,SELP,SLC12A3,SORT1,ST14,TFPI,TIMP2,TTN,TUBB4B,VCAM1
Cellular Growth and Proliferation,Connective Tissue Development and Function,Tissue Development	Proliferation of connective tissue cells	3.77e-05	AQP1,BMPR2,CALCA,CDH13,CXCL12,EGF,ERO1A,FGFR2,FGFR3,ITGB1,NOTCH2,NRAS,PDGFB,PDGFRA,PGK1,PLAU,STC1,TNFRSF14
Cellular Assembly and Organization	Organization of cellular membrane	3.8e-05	ACTB,ACTR2,AGRN,APP,CDH1,CDH13,CLTC,EGF,HSPA8,LDLR,PVR,RAB5A,SLITRK4,YWHAB,YWHAE
Cancer,Organismal Injury and Abnormalities,Respiratory Disease	Advanced non-small cell lung carcinoma	3.8e-05	ABCB1,AXL,CLU,EIF4A1,FGFR2,FGFR3,FGFR4,GSTP1,HSP90AB1,PDGFRA,SRC,TACSTD2,TUBB4B,TYRO3
Cancer,Gastrointestinal Disease,Organismal Injury and Abnormalities	Esophageal carcinoma	3.82e-05	ABCB1,ACO1,ADGRE5,ADGRL2,AHNAK2,ATP5F1B,AXL,CDH1,CLU,COL1A2,CPE,EZR,FAM3B,FBN2,FGFR2,FGFR3,FGFR4,FLG,GNA11,GPNMB,GPRC5B,GSTP1,HSP90AB1,IDH1,IGFLR1,KRT20,LTBP4,MAP4,NOTCH3,NRXN3,PDGFRA,POSTN,PSCA,PTPN13,SEMG2,SPP1,TACSTD2,THY1,TTN,TUBB4B
Hereditary Disorder,Neurological Disease,Organismal Injury and Abnormalities,Psychological Disorders	Familial tauopathy	3.85e-05	APP,CHMP2B,CLU,LDLR,PARK7,PLAU,SORL1,VCP
Cancer,Organismal Injury and Abnormalities,Respiratory Disease	ALK fusion negative non-small cell lung carcinoma	3.96e-05	AXL,FGFR2,FGFR3,FGFR4,HSP90AB1,PDGFRA,SRC,TUBB4B,TYRO3
Cancer,Gastrointestinal Disease,Hepatic System Disease,Organismal Injury and Abnormalities	FGFR2 translocation positive cholangiocarcinoma	4.2e-05	FGFR2,FGFR3,FGFR4
Cancer,Organismal Injury and Abnormalities,Renal and Urological Disease	FGFR3 fusion positive urothelial carcinoma	4.2e-05	FGFR2,FGFR3,FGFR4
Cancer,Gastrointestinal Disease,Hepatic System Disease,Organismal Injury and Abnormalities	Pretreated metastatic cholangiocarcinoma	4.2e-05	FGFR2,FGFR3,FGFR4
Cancer,Organismal Injury and Abnormalities,Renal and Urological Disease	FGFR3 mutation positive urothelial bladder carcinoma	4.2e-05	FGFR2,FGFR3,FGFR4
Cancer,Organismal Injury and Abnormalities	FGFR3 mutation positive transitional cell carcinoma	4.2e-05	FGFR2,FGFR3,FGFR4
Cancer,Gastrointestinal Disease,Hepatic System Disease,Organismal Injury and Abnormalities	FGFR2 fusion positive biliary tract cancer	4.2e-05	FGFR2,FGFR3,FGFR4
Cancer,Organismal Injury and Abnormalities	FGFR fusion positive malignant solid tumor	4.2e-05	FGFR2,FGFR3,FGFR4
Cancer,Organismal Injury and Abnormalities,Renal and Urological Disease	FGFR3 mutation positive bladder cancer	4.2e-05	FGFR2,FGFR3,FGFR4
Cardiovascular System Development and Function,Cellular Development,Cellular Function and Maintenance,Cellular Growth and Proliferation,Organismal Development,Tissue Development	Proliferation of endothelial cells	4.21e-05	ADM,ANGPTL1,AXL,BMPR2,CALCA,CDH13,COL4A2,CXCL12,DLK1,ECM1,EGF,FGFR3,ITGB1,NRAS,PDCD6,PDGFB,PTPRM,SPP1,TIMP2
Cancer,Endocrine System Disorders,Organismal Injury and Abnormalities	Metastatic medullary thyroid carcinoma	4.23e-05	AXL,FGFR2,FGFR3,PDGFB,PDGFRA,TYRO3
Cell-To-Cell Signaling and Interaction	Binding of myeloid cells	4.28e-05	ADGRE5,CD14,CXCL12,FCGR3A/FCGR3B,ITGB1,ORM1,PLAU,PLTP,PRDX2,SELP,THY1,VCAM1
Metabolic Disease,Organismal Injury and Abnormalities	Glucose metabolism disorder	4.28e-05	ACO1,ADM,AHSG,AKR1C3,ALPL,ANXA11,AQP1,CA2,CA4,CLU,COL15A1,COL1A2,COL4A2,COL5A2,COL6A1,COL6A3,CXCL12,DPEP1,ECHS1,ENPEP,FABP2,FBP1,FCGR3A/FCGR3B,GAA,GALNT2,GPNMB,GSTA1,HPGD,IGFBP7,IL2RB,LDLR,MOG,NOTCH2,NRAS,PDGFRA,PKLR,PON1,PRDX2,PSMA1,PSMA3,PTPRM,SELP,SLC12A3,SPOCK1,SPP1,SRC,ST14,TFPI,TNXB,TYRO3,VCAM1,VWA7
Cancer,Organismal Injury and Abnormalities,Renal and Urological Disease	Bladder carcinoma	4.28e-05	ACAN,ACTB,ADAM19,ADGRL2,AHNAK2,ALPL,ANGPTL6,ANO6,APLP1,ATP9A,AXL,CD83,CDH1,CDHR5,CEACAM8,CILP2,COL1A2,COL6A3,DYNC1H1,ECM1,EGF,ENPEP,EPS8L2,EZR,FBN2,FGFR2,FGFR3,FGFR4,FLG,FREM2,GLO1,GNA13,GNG12,GP1BA,GPNMB,GSTP1,HNRNPA1,HRC,HSP90AB1,IDH1,IGFBP7,ITIH3,KIRREL1,LAMA4,LAMB3,LTBP3,LTBP4,MAN2B1,MAP4,MELTF,MSLN,MT1H,MTAP,MXRA5,MYO6,NCKAP1,NOTCH2,NOTCH3,NRAS,NUCB1,PCDH19,PDGFRA,PGK1,PLS1,PON1,PPL,PRDX1,PS…
Cancer,Endocrine System Disorders,Organismal Injury and Abnormalities	Metastatic endocrine gland tumor	4.29e-05	AXL,FGFR2,FGFR3,FGFR4,HSP90AB1,PDGFB,PDGFRA,TUBB4B,TYRO3,YWHAE
Cell-To-Cell Signaling and Interaction,Cellular Compromise	Stress response of cells	4.41e-05	APP,EFEMP1,GAA,HNRNPA1,NGFR,PIK3IP1,PRDX1,PRDX6,VCP
Cancer,Endocrine System Disorders,Organismal Injury and Abnormalities	Hurthle cell papillary thyroid cancer	4.42e-05	FGFR2,FGFR3,FGFR4,PDGFRA
Cancer,Endocrine System Disorders,Organismal Injury and Abnormalities	Locally advanced thyroid oncocytic carcinoma	4.42e-05	FGFR2,FGFR3,FGFR4,PDGFRA
Cancer,Endocrine System Disorders,Organismal Injury and Abnormalities	Cribriform-morula variant of papillary thyroid carcinoma	4.42e-05	FGFR2,FGFR3,FGFR4,PDGFRA
Cancer,Endocrine System Disorders,Organismal Injury and Abnormalities	Metastatic radioiodine-resistant papillary thyroid cancer	4.42e-05	FGFR2,FGFR3,FGFR4,PDGFRA
Cancer,Endocrine System Disorders,Organismal Injury and Abnormalities	Locally advanced follicular thyroid carcinoma	4.42e-05	FGFR2,FGFR3,FGFR4,PDGFRA
Cancer,Endocrine System Disorders,Organismal Injury and Abnormalities	Radioiodine-refractory follicular thyroid carcinoma	4.42e-05	FGFR2,FGFR3,FGFR4,PDGFRA
Cancer,Endocrine System Disorders,Organismal Injury and Abnormalities	Solid variant papillary thyroid cancer	4.42e-05	FGFR2,FGFR3,FGFR4,PDGFRA
Cancer,Endocrine System Disorders,Organismal Injury and Abnormalities	Trabecular papillary thyroid cancer	4.42e-05	FGFR2,FGFR3,FGFR4,PDGFRA
Cancer,Endocrine System Disorders,Organismal Injury and Abnormalities	Warthin-like papillary thyroid carcinoma	4.42e-05	FGFR2,FGFR3,FGFR4,PDGFRA
Cancer,Endocrine System Disorders,Organismal Injury and Abnormalities	Clear cell follicular thyroid cancer	4.42e-05	FGFR2,FGFR3,FGFR4,PDGFRA
Cancer,Endocrine System Disorders,Organismal Injury and Abnormalities	Locally advanced papillary thyroid carcinoma	4.42e-05	FGFR2,FGFR3,FGFR4,PDGFRA
Cancer,Organismal Injury and Abnormalities	Unresectable advanced cancer	4.42e-05	AXL,FGFR2,FGFR3,FGFR4,HSP90AB1,IL2RB,PDGFB,PDGFRA,SMO,SRC,TACSTD2,TUBB4B,TYRO3
Carbohydrate Metabolism	Metabolism of polysaccharide	4.53e-05	ACAN,AGRN,B3GNT2,B4GALT1,CLTC,EGF,GAA,IL1R2,LYVE1,PDGFB,POSTN,PYGL,SPP1,STAB2,XYLT1,XYLT2
Cancer,Organismal Injury and Abnormalities	Sarcomatoid malignant tumor	4.6e-05	AXL,FGFR2,FGFR3,HSP90AB1,PDGFB,PDGFRA,TYRO3
Cancer,Organismal Injury and Abnormalities	Primary adenocarcinoma	4.6e-05	CLU,FGFR2,FOLR1,HSP90AB1,MSLN,NOTCH3,PDGFRA,PLEC,SMO,SPP1,TUBB4B,WFDC2
Cancer,Gastrointestinal Disease,Organismal Injury and Abnormalities	Metastatic gastrointestinal carcinoma	4.6e-05	CLU,FGFR2,FGFR3,FGFR4,HSP90AB1,KRT20,MAP4,PDGFB,PDGFRA,PLAU,SRC,TUBB4B
Cancer,Organismal Injury and Abnormalities,Skeletal and Muscular Disorders	Muscle cancer	4.61e-05	FGFR2,FGFR3,FGFR4,NRAS,PDGFRA
Cancer,Endocrine System Disorders,Organismal Injury and Abnormalities,Tumor Morphology	Progressive papillary thyroid carcinoma	4.61e-05	FGFR2,FGFR3,FGFR4,PDGFB,PDGFRA
Cancer,Endocrine System Disorders,Organismal Injury and Abnormalities,Tumor Morphology	Progressive follicular thyroid carcinoma	4.61e-05	FGFR2,FGFR3,FGFR4,PDGFB,PDGFRA
Cancer,Organismal Injury and Abnormalities,Respiratory Disease	Stage 4 M1a non-small cell lung cancer	4.61e-05	FGFR2,FGFR3,FGFR4,HSP90AB1,PDGFRA
Cancer,Endocrine System Disorders,Organismal Injury and Abnormalities,Tumor Morphology	Progressive thyroid oncocytic carcinoma	4.61e-05	FGFR2,FGFR3,FGFR4,PDGFB,PDGFRA
Cancer,Organismal Injury and Abnormalities,Respiratory Disease	Metastatic lung adenocarcinoma	4.7e-05	AXL,EIF4A1,FGFR2,FGFR3,FGFR4,HSP90AB1,PDGFRA,SRC,TUBB4B,TYRO3
Cancer,Organismal Injury and Abnormalities,Respiratory Disease	Stage IIIB-IV non-small cell lung cancer	4.85e-05	ABCB1,AXL,FGFR2,FGFR3,FGFR4,HSP90AB1,PDGFRA,SRC,TACSTD2,TUBB4B,TYRO3
Cancer,Neurological Disease,Organismal Injury and Abnormalities	Grade 4 high grade glioma	4.88e-05	ABCB1,ACAN,ACP2,ADAM19,ADAMTSL4,ADGRL2,AGRN,AHNAK2,ALDH9A1,ALDOC,ALPL,ANO6,APLP1,APOA2,APRT,AQP1,ATP5F1B,ATP9A,AXL,B3GNT2,B4GALT1,BCAS1,BHMT,BLVRB,BMPR2,CA4,CADM4,CAPS,CC2D1A,CD163,CD200,CD300LG,CD320,CD58,CDH1,CDH13,CDHR5,CFI,CHMP4C,CILP2,CNDP1,CNDP2,CNTN1,COL15A1,COL1A2,COL4A2,COL6A1,COL6A3,CPE,CPNE3,CRB2,CTSZ,DCHS1,DDAH1,DLK2,DLST,DNASE1,DNER,DPEP1,DPP3,DYNC1H1,ECM1,EFEMP1,EGF,EHD4,ENPEP,EPS8L…
Cancer,Neurological Disease,Organismal Injury and Abnormalities	Grade 4 malignant glioma	4.88e-05	ABCB1,ACAN,ACP2,ADAM19,ADAMTSL4,ADGRL2,AGRN,AHNAK2,ALDH9A1,ALDOC,ALPL,ANO6,APLP1,APOA2,APRT,AQP1,ATP5F1B,ATP9A,AXL,B3GNT2,B4GALT1,BCAS1,BHMT,BLVRB,BMPR2,CA4,CADM4,CAPS,CC2D1A,CD163,CD200,CD300LG,CD320,CD58,CDH1,CDH13,CDHR5,CFI,CHMP4C,CILP2,CNDP1,CNDP2,CNTN1,COL15A1,COL1A2,COL4A2,COL6A1,COL6A3,CPE,CPNE3,CRB2,CTSZ,DCHS1,DDAH1,DLK2,DLST,DNASE1,DNER,DPEP1,DPP3,DYNC1H1,ECM1,EFEMP1,EGF,EHD4,ENPEP,EPS8L…
Cancer,Neurological Disease,Organismal Injury and Abnormalities	Grade 4 astrocytoma	4.88e-05	ABCB1,ACAN,ACP2,ADAM19,ADAMTSL4,ADGRL2,AGRN,AHNAK2,ALDH9A1,ALDOC,ALPL,ANO6,APLP1,APOA2,APRT,AQP1,ATP5F1B,ATP9A,AXL,B3GNT2,B4GALT1,BCAS1,BHMT,BLVRB,BMPR2,CA4,CADM4,CAPS,CC2D1A,CD163,CD200,CD300LG,CD320,CD58,CDH1,CDH13,CDHR5,CFI,CHMP4C,CILP2,CNDP1,CNDP2,CNTN1,COL15A1,COL1A2,COL4A2,COL6A1,COL6A3,CPE,CPNE3,CRB2,CTSZ,DCHS1,DDAH1,DLK2,DLST,DNASE1,DNER,DPEP1,DPP3,DYNC1H1,ECM1,EFEMP1,EGF,EHD4,ENPEP,EPS8L…
Cellular Function and Maintenance	Engulfment of cells	4.95e-05	ACTR2,AHSG,APOA2,APP,AXL,CD14,CD163,CDH13,CLTC,DBN1,EGF,EZR,FCGR3A/FCGR3B,GNAI2,GP1BA,IDH1,IL2RB,LRP1,NPM1,SNAP23,SRC,STAB2,UBE2L3
Cancer,Cellular Movement,Organismal Injury and Abnormalities,Tumor Morphology	Invasion of tumor cells	4.95e-05	ADGRE5,CD14,CDH1,CLU,EGF,EZR,ITGB1,NGFR
[truncated: 49 more rows]
